# Supplementary material for: Targeting pancreatic cancer metabolic dependencies through glutamine antagonism
Source: Nat Cancer. 2023 Oct 9;5(1):85–99. doi: 10.1038/s43018-023-00647-3 (PMC10824664; doi:10.1038/s43018-023-00647-3)
Supplement: Supplementary file 2 — Data source and statistics. [file 43018_2023_647_MOESM2_ESM.xlsx]

## Sheet: 1b
				8988T						MiaPaCa2						8902						HY19636						8988T-DON						MiaPaCa2-DON						PANC1-DON						HY19636-DON
			0	20.028	16.766	15.311	16.535	16.049	15.287	15.496	14.63	12.333				11.589	11.895	12.834				17.27	16.509	16.877	12.408	9.652	6.67	20.275	15.37	14.253	13.78	15.421	11.713	18.133	17.465	14.375				21.014	16.622	24.282				38.019	30.491	25.804
			12	28.216	24.216	23.561	24.312	25.226	23.246	22.203	22.189	18.819				21.118	22.348	25.127				32.798	29.682	30.897	22.558	17.716	12.947	26.179	19.739	17.957	17.886	20.303	16.274	22.694	23.368	18.387				22.438	17.64	26.66				35.442	28.417	26.051
			24	36.294	32.328	31.558	32.291	33.418	31.525	33.435	33.375	27.917				31.924	33.95	37.118				60.664	54.331	56.361	42.888	34.05	24.509	32.61	24.313	22.841	22.899	26.049	20.94	20.312	20.54	15.95				24.821	18.547	29.754				38.033	31.339	26.621
			36	44.776	45.091	45.02	44.302	46.582	43.035	48.389	47.681	40.554				49.784	53.564	56.53				80.294	74.31	79.281	69.2	57.756	47.052	36.021	27.97	27.153	27.411	30.781	25.298	20.306	20.844	15.741				26.17	18.445	32.847				36.815	30.056	24.351
			48	53.835	59.948	63.501	60.095	63.175	58.522	66.325	65.116	56.905				68.997	70.058	72.541				84.013	83.536	84.765	82.66	76.294	70.017	34.473	27.183	27.848	28.557	31.383	26.467	22.329	22.475	17.432				29.091	20.402	37.142				37.751	31.474	25.356
			72	60.382	76.083	78.09	75.174	78.162	73.77	89.783	87.719	86.207				77.262	78.059	77.164				84.034	83.805	84.719	85.238	83.79	80.888	32.864	23.952	26.095	27.379	31.165	26.106	25.459	26.382	19.979				33.354	23.58	40.142				39.71	35.311	29.051
	Within each row, compare columns (simple effects within rows)
	Number of families	6
	Number of comparisons per family	45
	Alpha	0.05
	Tukey's multiple comparisons test	Predicted (LS) mean diff.	95.00% CI of diff.	Below threshold?	Summary	Adjusted P Value
	Row 1
	8988T vs. MiaPaCa2	2.51	-9.024 to 14.04	No	ns	0.9995
	8988T vs. 8902	4.557	-6.977 to 16.09	No	ns	0.9597
	8988T vs. HY19636	3.432	-5.985 to 12.85	No	ns	0.9762
	8988T vs. 8988T-DON	1.527	-7.890 to 10.94	No	ns	>0.9999
	8988T vs. MiaPaCa2-DON	0.005	-11.53 to 11.54	No	ns	>0.9999
	8988T vs. PANC1-DON	-3.977	-15.51 to 7.557	No	ns	0.9836
	8988T vs. HY19636-DON	-14.78	-26.31 to -3.242	Yes	**	0.0024
	8988T vs. 8902-DON	4.746	-6.788 to 16.28	No	ns	0.9481
	8988T vs. PANC1	-9.098	-20.63 to 2.435	No	ns	0.261
	MiaPaCa2 vs. 8902	2.047	-11.27 to 15.36	No	ns	>0.9999
	MiaPaCa2 vs. HY19636	0.922	-10.61 to 12.46	No	ns	>0.9999
	MiaPaCa2 vs. 8988T-DON	-0.9823	-12.52 to 10.55	No	ns	>0.9999
	MiaPaCa2 vs. MiaPaCa2-DON	-2.505	-15.82 to 10.81	No	ns	0.9999
	MiaPaCa2 vs. PANC1-DON	-6.486	-19.80 to 6.831	No	ns	0.8647
	MiaPaCa2 vs. HY19636-DON	-17.29	-30.60 to -3.967	Yes	**	0.002
	MiaPaCa2 vs. 8902-DON	2.236	-11.08 to 15.55	No	ns	>0.9999
	MiaPaCa2 vs. PANC1	-11.61	-24.93 to 1.710	No	ns	0.1468
	8902 vs. HY19636	-1.125	-12.66 to 10.41	No	ns	>0.9999
	8902 vs. 8988T-DON	-3.029	-14.56 to 8.504	No	ns	0.9978
	8902 vs. MiaPaCa2-DON	-4.552	-17.87 to 8.766	No	ns	0.9846
	8902 vs. PANC1-DON	-8.533	-21.85 to 4.784	No	ns	0.5625
	8902 vs. HY19636-DON	-19.33	-32.65 to -6.014	Yes	***	0.0003
	8902 vs. 8902-DON	0.189	-13.13 to 13.51	No	ns	>0.9999
	8902 vs. PANC1	-13.65	-26.97 to -0.3370	Yes	*	0.0395
	HY19636 vs. 8988T-DON	-1.904	-11.32 to 7.513	No	ns	0.9997
	HY19636 vs. MiaPaCa2-DON	-3.427	-14.96 to 8.107	No	ns	0.9944
	HY19636 vs. PANC1-DON	-7.408	-18.94 to 4.125	No	ns	0.5589
	HY19636 vs. HY19636-DON	-18.21	-29.74 to -6.674	Yes	****	<0.0001
	HY19636 vs. 8902-DON	1.314	-10.22 to 12.85	No	ns	>0.9999
	HY19636 vs. PANC1	-12.53	-24.06 to -0.9963	Yes	*	0.0216
	8988T-DON vs. MiaPaCa2-DON	-1.522	-13.06 to 10.01	No	ns	>0.9999
	8988T-DON vs. PANC1-DON	-5.504	-17.04 to 6.029	No	ns	0.8785
	8988T-DON vs. HY19636-DON	-16.3	-27.84 to -4.769	Yes	***	0.0005
	8988T-DON vs. 8902-DON	3.218	-8.315 to 14.75	No	ns	0.9965
	8988T-DON vs. PANC1	-10.63	-22.16 to 0.9081	No	ns	0.0993
	MiaPaCa2-DON vs. PANC1-DON	-3.982	-17.30 to 9.336	No	ns	0.9941
	MiaPaCa2-DON vs. HY19636-DON	-14.78	-28.10 to -1.463	Yes	*	0.017
	MiaPaCa2-DON vs. 8902-DON	4.741	-8.577 to 18.06	No	ns	0.9797
	MiaPaCa2-DON vs. PANC1	-9.103	-22.42 to 4.215	No	ns	0.467
	PANC1-DON vs. HY19636-DON	-10.8	-24.12 to 2.519	No	ns	0.2261
	PANC1-DON vs. 8902-DON	8.722	-4.595 to 22.04	No	ns	0.5306
	PANC1-DON vs. PANC1	-5.121	-18.44 to 8.196	No	ns	0.9661
	HY19636-DON vs. 8902-DON	19.52	6.203 to 32.84	Yes	***	0.0002
	HY19636-DON vs. PANC1	5.677	-7.640 to 18.99	No	ns	0.9357
	8902-DON vs. PANC1	-13.84	-27.16 to -0.5260	Yes	*	0.0344
	Row 2
	8988T vs. MiaPaCa2	3.726	-7.808 to 15.26	No	ns	0.9896
	8988T vs. 8902	1.932	-9.602 to 13.47	No	ns	>0.9999
	8988T vs. HY19636	0.3632	-9.054 to 9.780	No	ns	>0.9999
	8988T vs. 8988T-DON	5.073	-4.344 to 14.49	No	ns	0.7788
	8988T vs. MiaPaCa2-DON	3.313	-8.220 to 14.85	No	ns	0.9956
	8988T vs. PANC1-DON	2.55	-8.983 to 14.08	No	ns	0.9994
	8988T vs. HY19636-DON	-5.174	-16.71 to 6.360	No	ns	0.9135
	8988T vs. 8902-DON	3.629	-7.905 to 15.16	No	ns	0.9914
	8988T vs. PANC1	-6.534	-18.07 to 4.999	No	ns	0.7243
	MiaPaCa2 vs. 8902	-1.794	-15.11 to 11.52	No	ns	>0.9999
	MiaPaCa2 vs. HY19636	-3.363	-14.90 to 8.171	No	ns	0.9951
	MiaPaCa2 vs. 8988T-DON	1.347	-10.19 to 12.88	No	ns	>0.9999
	MiaPaCa2 vs. MiaPaCa2-DON	-0.4127	-13.73 to 12.90	No	ns	>0.9999
	MiaPaCa2 vs. PANC1-DON	-1.176	-14.49 to 12.14	No	ns	>0.9999
	MiaPaCa2 vs. HY19636-DON	-8.9	-22.22 to 4.418	No	ns	0.5008
	MiaPaCa2 vs. 8902-DON	-0.09733	-13.41 to 13.22	No	ns	>0.9999
	MiaPaCa2 vs. PANC1	-10.26	-23.58 to 3.058	No	ns	0.2926
	8902 vs. HY19636	-1.569	-13.10 to 9.965	No	ns	>0.9999
	8902 vs. 8988T-DON	3.141	-8.392 to 14.67	No	ns	0.9971
	8902 vs. MiaPaCa2-DON	1.381	-11.94 to 14.70	No	ns	>0.9999
	8902 vs. PANC1-DON	0.6183	-12.70 to 13.94	No	ns	>0.9999
	8902 vs. HY19636-DON	-7.106	-20.42 to 6.212	No	ns	0.7884
	8902 vs. 8902-DON	1.697	-11.62 to 15.01	No	ns	>0.9999
	8902 vs. PANC1	-8.466	-21.78 to 4.852	No	ns	0.5739
	HY19636 vs. 8988T-DON	4.71	-4.707 to 14.13	No	ns	0.845
	HY19636 vs. MiaPaCa2-DON	2.95	-8.583 to 14.48	No	ns	0.9982
	HY19636 vs. PANC1-DON	2.187	-9.346 to 13.72	No	ns	0.9998
	HY19636 vs. HY19636-DON	-5.537	-17.07 to 5.996	No	ns	0.8746
	HY19636 vs. 8902-DON	3.265	-8.268 to 14.80	No	ns	0.9961
	HY19636 vs. PANC1	-6.897	-18.43 to 4.636	No	ns	0.6577
	8988T-DON vs. MiaPaCa2-DON	-1.76	-13.29 to 9.773	No	ns	>0.9999
	8988T-DON vs. PANC1-DON	-2.523	-14.06 to 9.010	No	ns	0.9995
	8988T-DON vs. HY19636-DON	-10.25	-21.78 to 1.286	No	ns	0.1291
	8988T-DON vs. 8902-DON	-1.445	-12.98 to 10.09	No	ns	>0.9999
	8988T-DON vs. PANC1	-11.61	-23.14 to -0.07392	Yes	*	0.0471
	MiaPaCa2-DON vs. PANC1-DON	-0.763	-14.08 to 12.55	No	ns	>0.9999
	MiaPaCa2-DON vs. HY19636-DON	-8.487	-21.80 to 4.831	No	ns	0.5703
	MiaPaCa2-DON vs. 8902-DON	0.3153	-13.00 to 13.63	No	ns	>0.9999
	MiaPaCa2-DON vs. PANC1	-9.847	-23.16 to 3.470	No	ns	0.3504
	PANC1-DON vs. HY19636-DON	-7.724	-21.04 to 5.594	No	ns	0.6964
	PANC1-DON vs. 8902-DON	1.078	-12.24 to 14.40	No	ns	>0.9999
	PANC1-DON vs. PANC1	-9.084	-22.40 to 4.233	No	ns	0.4701
	HY19636-DON vs. 8902-DON	8.802	-4.515 to 22.12	No	ns	0.5171
	HY19636-DON vs. PANC1	-1.36	-14.68 to 11.96	No	ns	>0.9999
	8902-DON vs. PANC1	-10.16	-23.48 to 3.155	No	ns	0.3057
	Row 3
	8988T vs. MiaPaCa2	1.327	-10.21 to 12.86	No	ns	>0.9999
	8988T vs. 8902	-1.428	-12.96 to 10.11	No	ns	>0.9999
	8988T vs. HY19636	-12.56	-21.98 to -3.148	Yes	**	0.0013
	8988T vs. 8988T-DON	7.96	-1.457 to 17.38	No	ns	0.1782
	8988T vs. MiaPaCa2-DON	13.97	2.435 to 25.50	Yes	**	0.0056
	8988T vs. PANC1-DON	8.528	-3.005 to 20.06	No	ns	0.3504
	8988T vs. HY19636-DON	0.9047	-10.63 to 12.44	No	ns	>0.9999
	8988T vs. 8902-DON	12.97	1.439 to 24.51	Yes	*	0.0145
	8988T vs. PANC1	-5.52	-17.05 to 6.013	No	ns	0.8765
	MiaPaCa2 vs. 8902	-2.755	-16.07 to 10.56	No	ns	0.9997
	MiaPaCa2 vs. HY19636	-13.89	-25.42 to -2.358	Yes	**	0.006
	MiaPaCa2 vs. 8988T-DON	6.634	-4.900 to 18.17	No	ns	0.7065
	MiaPaCa2 vs. MiaPaCa2-DON	12.64	-0.6760 to 25.96	No	ns	0.0785
	MiaPaCa2 vs. PANC1-DON	7.202	-6.116 to 20.52	No	ns	0.775
	MiaPaCa2 vs. HY19636-DON	-0.422	-13.74 to 12.90	No	ns	>0.9999
	MiaPaCa2 vs. 8902-DON	11.65	-1.672 to 24.96	No	ns	0.1437
	MiaPaCa2 vs. PANC1	-6.847	-20.16 to 6.471	No	ns	0.8224
	8902 vs. HY19636	-11.14	-22.67 to 0.3969	No	ns	0.0681
	8902 vs. 8988T-DON	9.389	-2.145 to 20.92	No	ns	0.2214
	8902 vs. MiaPaCa2-DON	15.4	2.079 to 28.71	Yes	*	0.0103
	8902 vs. PANC1-DON	9.957	-3.361 to 23.27	No	ns	0.3345
	8902 vs. HY19636-DON	2.333	-10.98 to 15.65	No	ns	>0.9999
	8902 vs. 8902-DON	14.4	1.083 to 27.72	Yes	*	0.0228
	8902 vs. PANC1	-4.092	-17.41 to 9.226	No	ns	0.9928
	HY19636 vs. 8988T-DON	20.53	11.11 to 29.94	Yes	****	<0.0001
	HY19636 vs. MiaPaCa2-DON	26.53	15.00 to 38.07	Yes	****	<0.0001
	HY19636 vs. PANC1-DON	21.09	9.560 to 32.63	Yes	****	<0.0001
	HY19636 vs. HY19636-DON	13.47	1.936 to 25.00	Yes	**	0.0091
	HY19636 vs. 8902-DON	25.54	14.00 to 37.07	Yes	****	<0.0001
	HY19636 vs. PANC1	7.045	-4.489 to 18.58	No	ns	0.6296
	8988T-DON vs. MiaPaCa2-DON	6.008	-5.525 to 17.54	No	ns	0.8109
	8988T-DON vs. PANC1-DON	0.568	-10.97 to 12.10	No	ns	>0.9999
	8988T-DON vs. HY19636-DON	-7.056	-18.59 to 4.478	No	ns	0.6275
	8988T-DON vs. 8902-DON	5.012	-6.521 to 16.55	No	ns	0.928
	8988T-DON vs. PANC1	-13.48	-25.01 to -1.947	Yes	**	0.009
	MiaPaCa2-DON vs. PANC1-DON	-5.44	-18.76 to 7.878	No	ns	0.9504
	MiaPaCa2-DON vs. HY19636-DON	-13.06	-26.38 to 0.2540	No	ns	0.0595
	MiaPaCa2-DON vs. 8902-DON	-0.996	-14.31 to 12.32	No	ns	>0.9999
	MiaPaCa2-DON vs. PANC1	-19.49	-32.81 to -6.171	Yes	***	0.0002
	PANC1-DON vs. HY19636-DON	-7.624	-20.94 to 5.694	No	ns	0.7122
	PANC1-DON vs. 8902-DON	4.444	-8.874 to 17.76	No	ns	0.987
	PANC1-DON vs. PANC1	-14.05	-27.37 to -0.7310	Yes	*	0.0296
	HY19636-DON vs. 8902-DON	12.07	-1.250 to 25.39	No	ns	0.1123
	HY19636-DON vs. PANC1	-6.425	-19.74 to 6.893	No	ns	0.8713
	8902-DON vs. PANC1	-18.49	-31.81 to -5.175	Yes	***	0.0006
	Row 4
	8988T vs. MiaPaCa2	-0.7403	-12.27 to 10.79	No	ns	>0.9999
	8988T vs. 8902	-8.492	-20.03 to 3.042	No	ns	0.3566
	8988T vs. HY19636	-23.18	-32.60 to -13.76	Yes	****	<0.0001
	8988T vs. 8988T-DON	15.7	6.278 to 25.11	Yes	****	<0.0001
	8988T vs. MiaPaCa2-DON	25.84	14.30 to 37.37	Yes	****	<0.0001
	8988T vs. PANC1-DON	18.98	7.447 to 30.51	Yes	****	<0.0001
	8988T vs. HY19636-DON	14.39	2.860 to 25.93	Yes	**	0.0036
	8988T vs. 8902-DON	26.37	14.83 to 37.90	Yes	****	<0.0001
	8988T vs. PANC1	-7.863	-19.40 to 3.671	No	ns	0.471
	MiaPaCa2 vs. 8902	-7.751	-21.07 to 5.566	No	ns	0.6921
	MiaPaCa2 vs. HY19636	-22.44	-33.97 to -10.91	Yes	****	<0.0001
	MiaPaCa2 vs. 8988T-DON	16.44	4.902 to 27.97	Yes	***	0.0004
	MiaPaCa2 vs. MiaPaCa2-DON	26.58	13.26 to 39.90	Yes	****	<0.0001
	MiaPaCa2 vs. PANC1-DON	19.72	6.403 to 33.04	Yes	***	0.0002
	MiaPaCa2 vs. HY19636-DON	15.13	1.816 to 28.45	Yes	*	0.0128
	MiaPaCa2 vs. 8902-DON	27.11	13.79 to 40.42	Yes	****	<0.0001
	MiaPaCa2 vs. PANC1	-7.122	-20.44 to 6.195	No	ns	0.7861
	8902 vs. HY19636	-14.69	-26.22 to -3.156	Yes	**	0.0027
	8902 vs. 8988T-DON	24.19	12.65 to 35.72	Yes	****	<0.0001
	8902 vs. MiaPaCa2-DON	34.33	21.01 to 47.65	Yes	****	<0.0001
	8902 vs. PANC1-DON	27.47	14.15 to 40.79	Yes	****	<0.0001
	8902 vs. HY19636-DON	22.89	9.568 to 36.20	Yes	****	<0.0001
	8902 vs. 8902-DON	34.86	21.54 to 48.18	Yes	****	<0.0001
	8902 vs. PANC1	0.629	-12.69 to 13.95	No	ns	>0.9999
	HY19636 vs. 8988T-DON	38.88	29.46 to 48.29	Yes	****	<0.0001
	HY19636 vs. MiaPaCa2-DON	49.02	37.49 to 60.55	Yes	****	<0.0001
	HY19636 vs. PANC1-DON	42.16	30.63 to 53.69	Yes	****	<0.0001
	HY19636 vs. HY19636-DON	37.57	26.04 to 49.11	Yes	****	<0.0001
	HY19636 vs. 8902-DON	49.55	38.01 to 61.08	Yes	****	<0.0001
	HY19636 vs. PANC1	15.32	3.785 to 26.85	Yes	**	0.0014
	8988T-DON vs. MiaPaCa2-DON	10.14	-1.391 to 21.68	No	ns	0.1384
	8988T-DON vs. PANC1-DON	3.285	-8.248 to 14.82	No	ns	0.9959
	8988T-DON vs. HY19636-DON	-1.302	-12.84 to 10.23	No	ns	>0.9999
	8988T-DON vs. 8902-DON	10.67	-0.8617 to 22.21	No	ns	0.0961
	8988T-DON vs. PANC1	-23.56	-35.09 to -12.02	Yes	****	<0.0001
	MiaPaCa2-DON vs. PANC1-DON	-6.857	-20.17 to 6.461	No	ns	0.8212
	MiaPaCa2-DON vs. HY19636-DON	-11.44	-24.76 to 1.874	No	ns	0.161
	MiaPaCa2-DON vs. 8902-DON	0.5297	-12.79 to 13.85	No	ns	>0.9999
	MiaPaCa2-DON vs. PANC1	-33.7	-47.02 to -20.38	Yes	****	<0.0001
	PANC1-DON vs. HY19636-DON	-4.587	-17.90 to 8.731	No	ns	0.9838
	PANC1-DON vs. 8902-DON	7.387	-5.931 to 20.70	No	ns	0.7482
	PANC1-DON vs. PANC1	-26.84	-40.16 to -13.53	Yes	****	<0.0001
	HY19636-DON vs. 8902-DON	11.97	-1.344 to 25.29	No	ns	0.1188
	HY19636-DON vs. PANC1	-22.26	-35.57 to -8.939	Yes	****	<0.0001
	8902-DON vs. PANC1	-34.23	-47.55 to -20.91	Yes	****	<0.0001
	Row 5
	8988T vs. MiaPaCa2	-2.936	-14.47 to 8.597	No	ns	0.9983
	8988T vs. 8902	-10.69	-22.22 to 0.8474	No	ns	0.0951
	8988T vs. HY19636	-20.37	-29.79 to -10.95	Yes	****	<0.0001
	8988T vs. 8988T-DON	30.53	21.11 to 39.94	Yes	****	<0.0001
	8988T vs. MiaPaCa2-DON	39.1	27.57 to 50.63	Yes	****	<0.0001
	8988T vs. PANC1-DON	30.97	19.43 to 42.50	Yes	****	<0.0001
	8988T vs. HY19636-DON	28.32	16.79 to 39.85	Yes	****	<0.0001
	8988T vs. 8902-DON	42.74	31.21 to 54.28	Yes	****	<0.0001
	8988T vs. PANC1	-5.167	-16.70 to 6.366	No	ns	0.9141
	MiaPaCa2 vs. 8902	-7.75	-21.07 to 5.568	No	ns	0.6923
	MiaPaCa2 vs. HY19636	-17.43	-28.97 to -5.899	Yes	***	0.0001
	MiaPaCa2 vs. 8988T-DON	33.46	21.93 to 45.00	Yes	****	<0.0001
	MiaPaCa2 vs. MiaPaCa2-DON	42.04	28.72 to 55.35	Yes	****	<0.0001
	MiaPaCa2 vs. PANC1-DON	33.9	20.59 to 47.22	Yes	****	<0.0001
	MiaPaCa2 vs. HY19636-DON	31.26	17.94 to 44.57	Yes	****	<0.0001
	MiaPaCa2 vs. 8902-DON	45.68	32.36 to 59.00	Yes	****	<0.0001
	MiaPaCa2 vs. PANC1	-2.231	-15.55 to 11.09	No	ns	>0.9999
	8902 vs. HY19636	-9.682	-21.22 to 1.851	No	ns	0.1857
	8902 vs. 8988T-DON	41.21	29.68 to 52.75	Yes	****	<0.0001
	8902 vs. MiaPaCa2-DON	49.79	36.47 to 63.10	Yes	****	<0.0001
	8902 vs. PANC1-DON	41.65	28.34 to 54.97	Yes	****	<0.0001
	8902 vs. HY19636-DON	39.01	25.69 to 52.32	Yes	****	<0.0001
	8902 vs. 8902-DON	53.43	40.11 to 66.75	Yes	****	<0.0001
	8902 vs. PANC1	5.519	-7.799 to 18.84	No	ns	0.9458
	HY19636 vs. 8988T-DON	50.9	41.48 to 60.31	Yes	****	<0.0001
	HY19636 vs. MiaPaCa2-DON	59.47	47.94 to 71.00	Yes	****	<0.0001
	HY19636 vs. PANC1-DON	51.34	39.80 to 62.87	Yes	****	<0.0001
	HY19636 vs. HY19636-DON	48.69	37.15 to 60.22	Yes	****	<0.0001
	HY19636 vs. 8902-DON	63.11	51.58 to 74.65	Yes	****	<0.0001
	HY19636 vs. PANC1	15.2	3.667 to 26.73	Yes	**	0.0016
	8988T-DON vs. MiaPaCa2-DON	8.573	-2.960 to 20.11	No	ns	0.3428
	8988T-DON vs. PANC1-DON	0.4402	-11.09 to 11.97	No	ns	>0.9999
	8988T-DON vs. HY19636-DON	-2.209	-13.74 to 9.325	No	ns	0.9998
	8988T-DON vs. 8902-DON	12.22	0.6838 to 23.75	Yes	*	0.0284
	8988T-DON vs. PANC1	-35.69	-47.23 to -24.16	Yes	****	<0.0001
	MiaPaCa2-DON vs. PANC1-DON	-8.133	-21.45 to 5.185	No	ns	0.6298
	MiaPaCa2-DON vs. HY19636-DON	-10.78	-24.10 to 2.536	No	ns	0.2281
	MiaPaCa2-DON vs. 8902-DON	3.644	-9.674 to 16.96	No	ns	0.997
	MiaPaCa2-DON vs. PANC1	-44.27	-57.59 to -30.95	Yes	****	<0.0001
	PANC1-DON vs. HY19636-DON	-2.649	-15.97 to 10.67	No	ns	0.9998
	PANC1-DON vs. 8902-DON	11.78	-1.541 to 25.09	No	ns	0.1333
	PANC1-DON vs. PANC1	-36.14	-49.45 to -22.82	Yes	****	<0.0001
	HY19636-DON vs. 8902-DON	14.43	1.108 to 27.74	Yes	*	0.0223
	HY19636-DON vs. PANC1	-33.49	-46.80 to -20.17	Yes	****	<0.0001
	8902-DON vs. PANC1	-47.91	-61.23 to -34.59	Yes	****	<0.0001
	Row 6
	8988T vs. MiaPaCa2	-14.29	-25.83 to -2.759	Yes	**	0.004
	8988T vs. 8902	-3.885	-15.42 to 7.649	No	ns	0.9861
	8988T vs. HY19636	-10.14	-19.55 to -0.7185	Yes	*	0.0239
	8988T vs. 8988T-DON	45.68	36.27 to 55.10	Yes	****	<0.0001
	8988T vs. MiaPaCa2-DON	49.67	38.14 to 61.20	Yes	****	<0.0001
	8988T vs. PANC1-DON	41.25	29.72 to 52.78	Yes	****	<0.0001
	8988T vs. HY19636-DON	38.92	27.39 to 50.45	Yes	****	<0.0001
	8988T vs. 8902-DON	57.4	45.87 to 68.94	Yes	****	<0.0001
	8988T vs. PANC1	-1.793	-13.33 to 9.740	No	ns	>0.9999
	MiaPaCa2 vs. 8902	10.41	-2.910 to 23.73	No	ns	0.2733
	MiaPaCa2 vs. HY19636	4.157	-7.376 to 15.69	No	ns	0.9779
	MiaPaCa2 vs. 8988T-DON	59.98	48.44 to 71.51	Yes	****	<0.0001
	MiaPaCa2 vs. MiaPaCa2-DON	63.96	50.65 to 77.28	Yes	****	<0.0001
	MiaPaCa2 vs. PANC1-DON	55.54	42.23 to 68.86	Yes	****	<0.0001
	MiaPaCa2 vs. HY19636-DON	53.21	39.89 to 66.53	Yes	****	<0.0001
	MiaPaCa2 vs. 8902-DON	71.7	58.38 to 85.01	Yes	****	<0.0001
	MiaPaCa2 vs. PANC1	12.5	-0.8183 to 25.82	No	ns	0.086
	8902 vs. HY19636	-6.251	-17.78 to 5.283	No	ns	0.7727
	8902 vs. 8988T-DON	49.57	38.03 to 61.10	Yes	****	<0.0001
	8902 vs. MiaPaCa2-DON	53.56	40.24 to 66.87	Yes	****	<0.0001
	8902 vs. PANC1-DON	45.14	31.82 to 58.45	Yes	****	<0.0001
	8902 vs. HY19636-DON	42.8	29.49 to 56.12	Yes	****	<0.0001
	8902 vs. 8902-DON	61.29	47.97 to 74.61	Yes	****	<0.0001
	8902 vs. PANC1	2.091	-11.23 to 15.41	No	ns	>0.9999
	HY19636 vs. 8988T-DON	55.82	46.40 to 65.24	Yes	****	<0.0001
	HY19636 vs. MiaPaCa2-DON	59.81	48.27 to 71.34	Yes	****	<0.0001
	HY19636 vs. PANC1-DON	51.39	39.85 to 62.92	Yes	****	<0.0001
	HY19636 vs. HY19636-DON	49.06	37.52 to 60.59	Yes	****	<0.0001
	HY19636 vs. 8902-DON	67.54	56.01 to 79.07	Yes	****	<0.0001
	HY19636 vs. PANC1	8.342	-3.191 to 19.88	No	ns	0.3826
	8988T-DON vs. MiaPaCa2-DON	3.987	-7.547 to 15.52	No	ns	0.9834
	8988T-DON vs. PANC1-DON	-4.432	-15.97 to 7.102	No	ns	0.9663
	8988T-DON vs. HY19636-DON	-6.764	-18.30 to 4.770	No	ns	0.6827
	8988T-DON vs. 8902-DON	11.72	0.1868 to 23.25	Yes	*	0.043
	8988T-DON vs. PANC1	-47.48	-59.01 to -35.94	Yes	****	<0.0001
	MiaPaCa2-DON vs. PANC1-DON	-8.419	-21.74 to 4.899	No	ns	0.5819
	MiaPaCa2-DON vs. HY19636-DON	-10.75	-24.07 to 2.567	No	ns	0.2316
	MiaPaCa2-DON vs. 8902-DON	7.733	-5.584 to 21.05	No	ns	0.6949
	MiaPaCa2-DON vs. PANC1	-51.46	-64.78 to -38.15	Yes	****	<0.0001
	PANC1-DON vs. HY19636-DON	-2.332	-15.65 to 10.99	No	ns	>0.9999
	PANC1-DON vs. 8902-DON	16.15	2.834 to 29.47	Yes	**	0.0055
	PANC1-DON vs. PANC1	-43.05	-56.36 to -29.73	Yes	****	<0.0001
	HY19636-DON vs. 8902-DON	18.48	5.166 to 31.80	Yes	***	0.0006
	HY19636-DON vs. PANC1	-40.71	-54.03 to -27.40	Yes	****	<0.0001
	8902-DON vs. PANC1	-59.2	-72.51 to -45.88	Yes	****	<0.0001
	Test details	Predicted (LS) mean 1	Predicted (LS) mean 2	Predicted (LS) mean diff.	SE of diff.	N1	N2	q	DF
	Row 1
	8988T vs. MiaPaCa2	16.66	14.15	2.51	3.598	6	3	0.9864	174
	8988T vs. 8902	16.66	12.11	4.557	3.598	6	3	1.791	174
	8988T vs. HY19636	16.66	13.23	3.432	2.938	6	6	1.652	174
	8988T vs. 8988T-DON	16.66	15.14	1.527	2.938	6	6	0.7352	174
	8988T vs. MiaPaCa2-DON	16.66	16.66	0.005	3.598	6	3	0.001965	174
	8988T vs. PANC1-DON	16.66	20.64	-3.977	3.598	6	3	1.563	174
	8988T vs. HY19636-DON	16.66	31.44	-14.78	3.598	6	3	5.807	174
	8988T vs. 8902-DON	16.66	11.92	4.746	3.598	6	3	1.865	174
	8988T vs. PANC1	16.66	25.76	-9.098	3.598	6	3	3.576	174
	MiaPaCa2 vs. 8902	14.15	12.11	2.047	4.155	3	3	0.6967	174
	MiaPaCa2 vs. HY19636	14.15	13.23	0.922	3.598	3	6	0.3624	174
	MiaPaCa2 vs. 8988T-DON	14.15	15.14	-0.9823	3.598	3	6	0.3861	174
	MiaPaCa2 vs. MiaPaCa2-DON	14.15	16.66	-2.505	4.155	3	3	0.8525	174
	MiaPaCa2 vs. PANC1-DON	14.15	20.64	-6.486	4.155	3	3	2.208	174
	MiaPaCa2 vs. HY19636-DON	14.15	31.44	-17.29	4.155	3	3	5.883	174
	MiaPaCa2 vs. 8902-DON	14.15	11.92	2.236	4.155	3	3	0.7611	174
	MiaPaCa2 vs. PANC1	14.15	25.76	-11.61	4.155	3	3	3.951	174
	8902 vs. HY19636	12.11	13.23	-1.125	3.598	3	6	0.4421	174
	8902 vs. 8988T-DON	12.11	15.14	-3.029	3.598	3	6	1.191	174
	8902 vs. MiaPaCa2-DON	12.11	16.66	-4.552	4.155	3	3	1.549	174
	8902 vs. PANC1-DON	12.11	20.64	-8.533	4.155	3	3	2.904	174
	8902 vs. HY19636-DON	12.11	31.44	-19.33	4.155	3	3	6.58	174
	8902 vs. 8902-DON	12.11	11.92	0.189	4.155	3	3	0.06433	174
	8902 vs. PANC1	12.11	25.76	-13.65	4.155	3	3	4.648	174
	HY19636 vs. 8988T-DON	13.23	15.14	-1.904	2.938	6	6	0.9167	174
	HY19636 vs. MiaPaCa2-DON	13.23	16.66	-3.427	3.598	6	3	1.347	174
	HY19636 vs. PANC1-DON	13.23	20.64	-7.408	3.598	6	3	2.912	174
	HY19636 vs. HY19636-DON	13.23	31.44	-18.21	3.598	6	3	7.156	174
	HY19636 vs. 8902-DON	13.23	11.92	1.314	3.598	6	3	0.5164	174
	HY19636 vs. PANC1	13.23	25.76	-12.53	3.598	6	3	4.924	174
	8988T-DON vs. MiaPaCa2-DON	15.14	16.66	-1.522	3.598	6	3	0.5983	174
	8988T-DON vs. PANC1-DON	15.14	20.64	-5.504	3.598	6	3	2.163	174
	8988T-DON vs. HY19636-DON	15.14	31.44	-16.3	3.598	6	3	6.407	174
	8988T-DON vs. 8902-DON	15.14	11.92	3.218	3.598	6	3	1.265	174
	8988T-DON vs. PANC1	15.14	25.76	-10.63	3.598	6	3	4.176	174
	MiaPaCa2-DON vs. PANC1-DON	16.66	20.64	-3.982	4.155	3	3	1.355	174
	MiaPaCa2-DON vs. HY19636-DON	16.66	31.44	-14.78	4.155	3	3	5.031	174
	MiaPaCa2-DON vs. 8902-DON	16.66	11.92	4.741	4.155	3	3	1.614	174
	MiaPaCa2-DON vs. PANC1	16.66	25.76	-9.103	4.155	3	3	3.098	174
	PANC1-DON vs. HY19636-DON	20.64	31.44	-10.8	4.155	3	3	3.676	174
	PANC1-DON vs. 8902-DON	20.64	11.92	8.722	4.155	3	3	2.969	174
	PANC1-DON vs. PANC1	20.64	25.76	-5.121	4.155	3	3	1.743	174
	HY19636-DON vs. 8902-DON	31.44	11.92	19.52	4.155	3	3	6.644	174
	HY19636-DON vs. PANC1	31.44	25.76	5.677	4.155	3	3	1.932	174
	8902-DON vs. PANC1	11.92	25.76	-13.84	4.155	3	3	4.712	174
	Row 2
	8988T vs. MiaPaCa2	24.8	21.07	3.726	3.598	6	3	1.464	174
	8988T vs. 8902	24.8	22.86	1.932	3.598	6	3	0.7593	174
	8988T vs. HY19636	24.8	24.43	0.3632	2.938	6	6	0.1748	174
	8988T vs. 8988T-DON	24.8	19.72	5.073	2.938	6	6	2.442	174
	8988T vs. MiaPaCa2-DON	24.8	21.48	3.313	3.598	6	3	1.302	174
	8988T vs. PANC1-DON	24.8	22.25	2.55	3.598	6	3	1.002	174
	8988T vs. HY19636-DON	24.8	29.97	-5.174	3.598	6	3	2.033	174
	8988T vs. 8902-DON	24.8	21.17	3.629	3.598	6	3	1.426	174
	8988T vs. PANC1	24.8	31.33	-6.534	3.598	6	3	2.568	174
	MiaPaCa2 vs. 8902	21.07	22.86	-1.794	4.155	3	3	0.6106	174
	MiaPaCa2 vs. HY19636	21.07	24.43	-3.363	3.598	3	6	1.322	174
	MiaPaCa2 vs. 8988T-DON	21.07	19.72	1.347	3.598	3	6	0.5295	174
	MiaPaCa2 vs. MiaPaCa2-DON	21.07	21.48	-0.4127	4.155	3	3	0.1405	174
	MiaPaCa2 vs. PANC1-DON	21.07	22.25	-1.176	4.155	3	3	0.4002	174
	MiaPaCa2 vs. HY19636-DON	21.07	29.97	-8.9	4.155	3	3	3.029	174
	MiaPaCa2 vs. 8902-DON	21.07	21.17	-0.09733	4.155	3	3	0.03313	174
	MiaPaCa2 vs. PANC1	21.07	31.33	-10.26	4.155	3	3	3.492	174
	8902 vs. HY19636	22.86	24.43	-1.569	3.598	3	6	0.6165	174
	8902 vs. 8988T-DON	22.86	19.72	3.141	3.598	3	6	1.235	174
	8902 vs. MiaPaCa2-DON	22.86	21.48	1.381	4.155	3	3	0.4702	174
	8902 vs. PANC1-DON	22.86	22.25	0.6183	4.155	3	3	0.2105	174
	8902 vs. HY19636-DON	22.86	29.97	-7.106	4.155	3	3	2.419	174
	8902 vs. 8902-DON	22.86	21.17	1.697	4.155	3	3	0.5775	174
	8902 vs. PANC1	22.86	31.33	-8.466	4.155	3	3	2.882	174
	HY19636 vs. 8988T-DON	24.43	19.72	4.71	2.938	6	6	2.267	174
	HY19636 vs. MiaPaCa2-DON	24.43	21.48	2.95	3.598	6	3	1.159	174
	HY19636 vs. PANC1-DON	24.43	22.25	2.187	3.598	6	3	0.8595	174
	HY19636 vs. HY19636-DON	24.43	29.97	-5.537	3.598	6	3	2.176	174
	HY19636 vs. 8902-DON	24.43	21.17	3.265	3.598	6	3	1.283	174
	HY19636 vs. PANC1	24.43	31.33	-6.897	3.598	6	3	2.711	174
	8988T-DON vs. MiaPaCa2-DON	19.72	21.48	-1.76	3.598	6	3	0.6917	174
	8988T-DON vs. PANC1-DON	19.72	22.25	-2.523	3.598	6	3	0.9916	174
	8988T-DON vs. HY19636-DON	19.72	29.97	-10.25	3.598	6	3	4.027	174
	8988T-DON vs. 8902-DON	19.72	21.17	-1.445	3.598	6	3	0.5678	174
	8988T-DON vs. PANC1	19.72	31.33	-11.61	3.598	6	3	4.562	174
	MiaPaCa2-DON vs. PANC1-DON	21.48	22.25	-0.763	4.155	3	3	0.2597	174
	MiaPaCa2-DON vs. HY19636-DON	21.48	29.97	-8.487	4.155	3	3	2.889	174
	MiaPaCa2-DON vs. 8902-DON	21.48	21.17	0.3153	4.155	3	3	0.1073	174
	MiaPaCa2-DON vs. PANC1	21.48	31.33	-9.847	4.155	3	3	3.352	174
	PANC1-DON vs. HY19636-DON	22.25	29.97	-7.724	4.155	3	3	2.629	174
	PANC1-DON vs. 8902-DON	22.25	21.17	1.078	4.155	3	3	0.367	174
	PANC1-DON vs. PANC1	22.25	31.33	-9.084	4.155	3	3	3.092	174
	HY19636-DON vs. 8902-DON	29.97	21.17	8.802	4.155	3	3	2.996	174
	HY19636-DON vs. PANC1	29.97	31.33	-1.36	4.155	3	3	0.463	174
	8902-DON vs. PANC1	21.17	31.33	-10.16	4.155	3	3	3.459	174
	Row 3
	8988T vs. MiaPaCa2	32.9	31.58	1.327	3.598	6	3	0.5214	174
	8988T vs. 8902	32.9	34.33	-1.428	3.598	6	3	0.5614	174
	8988T vs. HY19636	32.9	45.47	-12.56	2.938	6	6	6.048	174
	8988T vs. 8988T-DON	32.9	24.94	7.96	2.938	6	6	3.832	174
	8988T vs. MiaPaCa2-DON	32.9	18.93	13.97	3.598	6	3	5.49	174
	8988T vs. PANC1-DON	32.9	24.37	8.528	3.598	6	3	3.352	174
	8988T vs. HY19636-DON	32.9	32	0.9047	3.598	6	3	0.3556	174
	8988T vs. 8902-DON	32.9	19.93	12.97	3.598	6	3	5.098	174
	8988T vs. PANC1	32.9	38.42	-5.52	3.598	6	3	2.17	174
	MiaPaCa2 vs. 8902	31.58	34.33	-2.755	4.155	3	3	0.9377	174
	MiaPaCa2 vs. HY19636	31.58	45.47	-13.89	3.598	3	6	5.46	174
	MiaPaCa2 vs. 8988T-DON	31.58	24.94	6.634	3.598	3	6	2.607	174
	MiaPaCa2 vs. MiaPaCa2-DON	31.58	18.93	12.64	4.155	3	3	4.303	174
	MiaPaCa2 vs. PANC1-DON	31.58	24.37	7.202	4.155	3	3	2.451	174
	MiaPaCa2 vs. HY19636-DON	31.58	32	-0.422	4.155	3	3	0.1436	174
	MiaPaCa2 vs. 8902-DON	31.58	19.93	11.65	4.155	3	3	3.964	174
	MiaPaCa2 vs. PANC1	31.58	38.42	-6.847	4.155	3	3	2.33	174
	8902 vs. HY19636	34.33	45.47	-11.14	3.598	3	6	4.377	174
	8902 vs. 8988T-DON	34.33	24.94	9.389	3.598	3	6	3.69	174
	8902 vs. MiaPaCa2-DON	34.33	18.93	15.4	4.155	3	3	5.241	174
	8902 vs. PANC1-DON	34.33	24.37	9.957	4.155	3	3	3.389	174
	8902 vs. HY19636-DON	34.33	32	2.333	4.155	3	3	0.7941	174
	8902 vs. 8902-DON	34.33	19.93	14.4	4.155	3	3	4.902	174
	8902 vs. PANC1	34.33	38.42	-4.092	4.155	3	3	1.393	174
	HY19636 vs. 8988T-DON	45.47	24.94	20.53	2.938	6	6	9.88	174
	HY19636 vs. MiaPaCa2-DON	45.47	18.93	26.53	3.598	6	3	10.43	174
	HY19636 vs. PANC1-DON	45.47	24.37	21.09	3.598	6	3	8.29	174
	HY19636 vs. HY19636-DON	45.47	32	13.47	3.598	6	3	5.294	174
	HY19636 vs. 8902-DON	45.47	19.93	25.54	3.598	6	3	10.04	174
	HY19636 vs. PANC1	45.47	38.42	7.045	3.598	6	3	2.769	174
	8988T-DON vs. MiaPaCa2-DON	24.94	18.93	6.008	3.598	6	3	2.361	174
	8988T-DON vs. PANC1-DON	24.94	24.37	0.568	3.598	6	3	0.2232	174
	8988T-DON vs. HY19636-DON	24.94	32	-7.056	3.598	6	3	2.773	174
	8988T-DON vs. 8902-DON	24.94	19.93	5.012	3.598	6	3	1.97	174
	8988T-DON vs. PANC1	24.94	38.42	-13.48	3.598	6	3	5.298	174
	MiaPaCa2-DON vs. PANC1-DON	18.93	24.37	-5.44	4.155	3	3	1.852	174
	MiaPaCa2-DON vs. HY19636-DON	18.93	32	-13.06	4.155	3	3	4.446	174
	MiaPaCa2-DON vs. 8902-DON	18.93	19.93	-0.996	4.155	3	3	0.339	174
	MiaPaCa2-DON vs. PANC1	18.93	38.42	-19.49	4.155	3	3	6.633	174
	PANC1-DON vs. HY19636-DON	24.37	32	-7.624	4.155	3	3	2.595	174
	PANC1-DON vs. 8902-DON	24.37	19.93	4.444	4.155	3	3	1.513	174
	PANC1-DON vs. PANC1	24.37	38.42	-14.05	4.155	3	3	4.782	174
	HY19636-DON vs. 8902-DON	32	19.93	12.07	4.155	3	3	4.107	174
	HY19636-DON vs. PANC1	32	38.42	-6.425	4.155	3	3	2.187	174
	8902-DON vs. PANC1	19.93	38.42	-18.49	4.155	3	3	6.294	174
	Row 4
	8988T vs. MiaPaCa2	44.8	45.54	-0.7403	3.598	6	3	0.291	174
	8988T vs. 8902	44.8	53.29	-8.492	3.598	6	3	3.337	174
	8988T vs. HY19636	44.8	67.98	-23.18	2.938	6	6	11.16	174
	8988T vs. 8988T-DON	44.8	29.11	15.7	2.938	6	6	7.555	174
	8988T vs. MiaPaCa2-DON	44.8	18.96	25.84	3.598	6	3	10.15	174
	8988T vs. PANC1-DON	44.8	25.82	18.98	3.598	6	3	7.46	174
	8988T vs. HY19636-DON	44.8	30.41	14.39	3.598	6	3	5.657	174
	8988T vs. 8902-DON	44.8	18.43	26.37	3.598	6	3	10.36	174
	8988T vs. PANC1	44.8	52.66	-7.863	3.598	6	3	3.09	174
	MiaPaCa2 vs. 8902	45.54	53.29	-7.751	4.155	3	3	2.638	174
	MiaPaCa2 vs. HY19636	45.54	67.98	-22.44	3.598	3	6	8.82	174
	MiaPaCa2 vs. 8988T-DON	45.54	29.11	16.44	3.598	3	6	6.46	174
	MiaPaCa2 vs. MiaPaCa2-DON	45.54	18.96	26.58	4.155	3	3	9.046	174
	MiaPaCa2 vs. PANC1-DON	45.54	25.82	19.72	4.155	3	3	6.712	174
	MiaPaCa2 vs. HY19636-DON	45.54	30.41	15.13	4.155	3	3	5.151	174
	MiaPaCa2 vs. 8902-DON	45.54	18.43	27.11	4.155	3	3	9.226	174
	MiaPaCa2 vs. PANC1	45.54	52.66	-7.122	4.155	3	3	2.424	174
	8902 vs. HY19636	53.29	67.98	-14.69	3.598	3	6	5.773	174
	8902 vs. 8988T-DON	53.29	29.11	24.19	3.598	3	6	9.506	174
	8902 vs. MiaPaCa2-DON	53.29	18.96	34.33	4.155	3	3	11.68	174
	8902 vs. PANC1-DON	53.29	25.82	27.47	4.155	3	3	9.351	174
	8902 vs. HY19636-DON	53.29	30.41	22.89	4.155	3	3	7.789	174
	8902 vs. 8902-DON	53.29	18.43	34.86	4.155	3	3	11.86	174
	8902 vs. PANC1	53.29	52.66	0.629	4.155	3	3	0.2141	174
	HY19636 vs. 8988T-DON	67.98	29.11	38.88	2.938	6	6	18.71	174
	HY19636 vs. MiaPaCa2-DON	67.98	18.96	49.02	3.598	6	3	19.27	174
	HY19636 vs. PANC1-DON	67.98	25.82	42.16	3.598	6	3	16.57	174
	HY19636 vs. HY19636-DON	67.98	30.41	37.57	3.598	6	3	14.77	174
	HY19636 vs. 8902-DON	67.98	18.43	49.55	3.598	6	3	19.47	174
	HY19636 vs. PANC1	67.98	52.66	15.32	3.598	6	3	6.021	174
	8988T-DON vs. MiaPaCa2-DON	29.11	18.96	10.14	3.598	6	3	3.986	174
	8988T-DON vs. PANC1-DON	29.11	25.82	3.285	3.598	6	3	1.291	174
	8988T-DON vs. HY19636-DON	29.11	30.41	-1.302	3.598	6	3	0.5116	174
	8988T-DON vs. 8902-DON	29.11	18.43	10.67	3.598	6	3	4.194	174
	8988T-DON vs. PANC1	29.11	52.66	-23.56	3.598	6	3	9.259	174
	MiaPaCa2-DON vs. PANC1-DON	18.96	25.82	-6.857	4.155	3	3	2.334	174
	MiaPaCa2-DON vs. HY19636-DON	18.96	30.41	-11.44	4.155	3	3	3.895	174
	MiaPaCa2-DON vs. 8902-DON	18.96	18.43	0.5297	4.155	3	3	0.1803	174
	MiaPaCa2-DON vs. PANC1	18.96	52.66	-33.7	4.155	3	3	11.47	174
	PANC1-DON vs. HY19636-DON	25.82	30.41	-4.587	4.155	3	3	1.561	174
	PANC1-DON vs. 8902-DON	25.82	18.43	7.387	4.155	3	3	2.514	174
	PANC1-DON vs. PANC1	25.82	52.66	-26.84	4.155	3	3	9.136	174
	HY19636-DON vs. 8902-DON	30.41	18.43	11.97	4.155	3	3	4.075	174
	HY19636-DON vs. PANC1	30.41	52.66	-22.26	4.155	3	3	7.575	174
	8902-DON vs. PANC1	18.43	52.66	-34.23	4.155	3	3	11.65	174
	Row 5
	8988T vs. MiaPaCa2	59.85	62.78	-2.936	3.598	6	3	1.154	174
	8988T vs. 8902	59.85	70.53	-10.69	3.598	6	3	4.2	174
	8988T vs. HY19636	59.85	80.21	-20.37	2.938	6	6	9.804	174
	8988T vs. 8988T-DON	59.85	29.32	30.53	2.938	6	6	14.69	174
	8988T vs. MiaPaCa2-DON	59.85	20.75	39.1	3.598	6	3	15.37	174
	8988T vs. PANC1-DON	59.85	28.88	30.97	3.598	6	3	12.17	174
	8988T vs. HY19636-DON	59.85	31.53	28.32	3.598	6	3	11.13	174
	8988T vs. 8902-DON	59.85	17.1	42.74	3.598	6	3	16.8	174
	8988T vs. PANC1	59.85	65.01	-5.167	3.598	6	3	2.031	174
	MiaPaCa2 vs. 8902	62.78	70.53	-7.75	4.155	3	3	2.638	174
	MiaPaCa2 vs. HY19636	62.78	80.21	-17.43	3.598	3	6	6.851	174
	MiaPaCa2 vs. 8988T-DON	62.78	29.32	33.46	3.598	3	6	13.15	174
	MiaPaCa2 vs. MiaPaCa2-DON	62.78	20.75	42.04	4.155	3	3	14.31	174
	MiaPaCa2 vs. PANC1-DON	62.78	28.88	33.9	4.155	3	3	11.54	174
	MiaPaCa2 vs. HY19636-DON	62.78	31.53	31.26	4.155	3	3	10.64	174
	MiaPaCa2 vs. 8902-DON	62.78	17.1	45.68	4.155	3	3	15.55	174
	MiaPaCa2 vs. PANC1	62.78	65.01	-2.231	4.155	3	3	0.7595	174
	8902 vs. HY19636	70.53	80.21	-9.682	3.598	3	6	3.805	174
	8902 vs. 8988T-DON	70.53	29.32	41.21	3.598	3	6	16.2	174
	8902 vs. MiaPaCa2-DON	70.53	20.75	49.79	4.155	3	3	16.95	174
	8902 vs. PANC1-DON	70.53	28.88	41.65	4.155	3	3	14.18	174
	8902 vs. HY19636-DON	70.53	31.53	39.01	4.155	3	3	13.28	174
	8902 vs. 8902-DON	70.53	17.1	53.43	4.155	3	3	18.19	174
	8902 vs. PANC1	70.53	65.01	5.519	4.155	3	3	1.878	174
	HY19636 vs. 8988T-DON	80.21	29.32	50.9	2.938	6	6	24.5	174
	HY19636 vs. MiaPaCa2-DON	80.21	20.75	59.47	3.598	6	3	23.37	174
	HY19636 vs. PANC1-DON	80.21	28.88	51.34	3.598	6	3	20.18	174
	HY19636 vs. HY19636-DON	80.21	31.53	48.69	3.598	6	3	19.14	174
	HY19636 vs. 8902-DON	80.21	17.1	63.11	3.598	6	3	24.8	174
	HY19636 vs. PANC1	80.21	65.01	15.2	3.598	6	3	5.974	174
	8988T-DON vs. MiaPaCa2-DON	29.32	20.75	8.573	3.598	6	3	3.369	174
	8988T-DON vs. PANC1-DON	29.32	28.88	0.4402	3.598	6	3	0.173	174
	8988T-DON vs. HY19636-DON	29.32	31.53	-2.209	3.598	6	3	0.868	174
	8988T-DON vs. 8902-DON	29.32	17.1	12.22	3.598	6	3	4.802	174
	8988T-DON vs. PANC1	29.32	65.01	-35.69	3.598	6	3	14.03	174
	MiaPaCa2-DON vs. PANC1-DON	20.75	28.88	-8.133	4.155	3	3	2.768	174
	MiaPaCa2-DON vs. HY19636-DON	20.75	31.53	-10.78	4.155	3	3	3.67	174
	MiaPaCa2-DON vs. 8902-DON	20.75	17.1	3.644	4.155	3	3	1.24	174
	MiaPaCa2-DON vs. PANC1	20.75	65.01	-44.27	4.155	3	3	15.07	174
	PANC1-DON vs. HY19636-DON	28.88	31.53	-2.649	4.155	3	3	0.9015	174
	PANC1-DON vs. 8902-DON	28.88	17.1	11.78	4.155	3	3	4.009	174
	PANC1-DON vs. PANC1	28.88	65.01	-36.14	4.155	3	3	12.3	174
	HY19636-DON vs. 8902-DON	31.53	17.1	14.43	4.155	3	3	4.91	174
	HY19636-DON vs. PANC1	31.53	65.01	-33.49	4.155	3	3	11.4	174
	8902-DON vs. PANC1	17.1	65.01	-47.91	4.155	3	3	16.31	174
	Row 6
	8988T vs. MiaPaCa2	73.61	87.9	-14.29	3.598	6	3	5.617	174
	8988T vs. 8902	73.61	77.5	-3.885	3.598	6	3	1.527	174
	8988T vs. HY19636	73.61	83.75	-10.14	2.938	6	6	4.879	174
	8988T vs. 8988T-DON	73.61	27.93	45.68	2.938	6	6	21.99	174
	8988T vs. MiaPaCa2-DON	73.61	23.94	49.67	3.598	6	3	19.52	174
	8988T vs. PANC1-DON	73.61	32.36	41.25	3.598	6	3	16.21	174
	8988T vs. HY19636-DON	73.61	34.69	38.92	3.598	6	3	15.3	174
	8988T vs. 8902-DON	73.61	16.21	57.4	3.598	6	3	22.56	174
	8988T vs. PANC1	73.61	75.4	-1.793	3.598	6	3	0.7049	174
	MiaPaCa2 vs. 8902	87.9	77.5	10.41	4.155	3	3	3.543	174
	MiaPaCa2 vs. HY19636	87.9	83.75	4.157	3.598	3	6	1.634	174
	MiaPaCa2 vs. 8988T-DON	87.9	27.93	59.98	3.598	3	6	23.57	174
	MiaPaCa2 vs. MiaPaCa2-DON	87.9	23.94	63.96	4.155	3	3	21.77	174
	MiaPaCa2 vs. PANC1-DON	87.9	32.36	55.54	4.155	3	3	18.91	174
	MiaPaCa2 vs. HY19636-DON	87.9	34.69	53.21	4.155	3	3	18.11	174
	MiaPaCa2 vs. 8902-DON	87.9	16.21	71.7	4.155	3	3	24.4	174
	MiaPaCa2 vs. PANC1	87.9	75.4	12.5	4.155	3	3	4.254	174
	8902 vs. HY19636	77.5	83.75	-6.251	3.598	3	6	2.457	174
	8902 vs. 8988T-DON	77.5	27.93	49.57	3.598	3	6	19.48	174
	8902 vs. MiaPaCa2-DON	77.5	23.94	53.56	4.155	3	3	18.23	174
	8902 vs. PANC1-DON	77.5	32.36	45.14	4.155	3	3	15.36	174
	8902 vs. HY19636-DON	77.5	34.69	42.8	4.155	3	3	14.57	174
	8902 vs. 8902-DON	77.5	16.21	61.29	4.155	3	3	20.86	174
	8902 vs. PANC1	77.5	75.4	2.091	4.155	3	3	0.7118	174
	HY19636 vs. 8988T-DON	83.75	27.93	55.82	2.938	6	6	26.87	174
	HY19636 vs. MiaPaCa2-DON	83.75	23.94	59.81	3.598	6	3	23.5	174
	HY19636 vs. PANC1-DON	83.75	32.36	51.39	3.598	6	3	20.2	174
	HY19636 vs. HY19636-DON	83.75	34.69	49.06	3.598	6	3	19.28	174
	HY19636 vs. 8902-DON	83.75	16.21	67.54	3.598	6	3	26.54	174
	HY19636 vs. PANC1	83.75	75.4	8.342	3.598	6	3	3.279	174
	8988T-DON vs. MiaPaCa2-DON	27.93	23.94	3.987	3.598	6	3	1.567	174
	8988T-DON vs. PANC1-DON	27.93	32.36	-4.432	3.598	6	3	1.742	174
	8988T-DON vs. HY19636-DON	27.93	34.69	-6.764	3.598	6	3	2.658	174
	8988T-DON vs. 8902-DON	27.93	16.21	11.72	3.598	6	3	4.606	174
	8988T-DON vs. PANC1	27.93	75.4	-47.48	3.598	6	3	18.66	174
	MiaPaCa2-DON vs. PANC1-DON	23.94	32.36	-8.419	4.155	3	3	2.865	174
	MiaPaCa2-DON vs. HY19636-DON	23.94	34.69	-10.75	4.155	3	3	3.659	174
	MiaPaCa2-DON vs. 8902-DON	23.94	16.21	7.733	4.155	3	3	2.632	174
	MiaPaCa2-DON vs. PANC1	23.94	75.4	-51.46	4.155	3	3	17.52	174
	PANC1-DON vs. HY19636-DON	32.36	34.69	-2.332	4.155	3	3	0.7937	174
	PANC1-DON vs. 8902-DON	32.36	16.21	16.15	4.155	3	3	5.498	174
	PANC1-DON vs. PANC1	32.36	75.4	-43.05	4.155	3	3	14.65	174
	HY19636-DON vs. 8902-DON	34.69	16.21	18.48	4.155	3	3	6.291	174
	HY19636-DON vs. PANC1	34.69	75.4	-40.71	4.155	3	3	13.86	174
	8902-DON vs. PANC1	16.21	75.4	-59.2	4.155	3	3	20.15	174

## Sheet: 1c
		CNT						DON
	HY19636	1.43274	1.10008	0.966384	0.884765	0.828518	0.78752	0.761622	0.577798	0.504114	0.451941	0.41479	0.381868
	HY15549	1.67324	1.09717	0.903879	0.819436	0.773505	0.732766	0.441749	0.345286	0.322062	0.267085	0.24515	0.227193
	PANC1	1.452	1.09316	0.9468	0.876158	0.830243	0.801636	0.735179	0.660418	0.630325	0.631113	0.612748	0.605911
	PaTu-8988T	1.22537	1.10157	1.02191	0.951763	0.881588	0.817807	0.502881	0.456932	0.455559	0.450377	0.444952	0.432558
	Table Analyzed	OCR-DONvsVEH
	Two-way ANOVA	Ordinary
	Alpha	0.05
	Source of Variation	% of total variation	P value	P value summary	Significant?
	Interaction	3.5	0.2033	ns	No
	Row Factor	3.5	0.2033	ns	No
	Column Factor	63.93	<0.0001	****	Yes
	ANOVA table	SS	DF	MS	F (DFn, DFd)	P value
	Interaction	0.1766	3	0.05885	F (3, 40) = 1.605	P=0.2033
	Row Factor	0.1766	3	0.05885	F (3, 40) = 1.605	P=0.2033
	Column Factor	3.224	1	3.224	F (1, 40) = 87.95	P<0.0001
	Residual	1.466	40	0.03666
	Difference between column means
	Mean of CNT	1
	Mean of DON	0.4817
	Difference between means	0.5183
	SE of difference	0.05527
	95% CI of difference	0.4066 to 0.6301
	Data summary
	Number of columns (Column Factor)	2
	Number of rows (Row Factor)	4
	Number of values	48
	Compare each cell mean with the other cell mean in that row
	Number of families	1
	Number of comparisons per family	4
	Alpha	0.05
	Šídák's multiple comparisons test	Mean Diff.	95.00% CI of diff.	Below threshold?	Summary	Adjusted P Value
	CNT - DON
	HY19636	0.4846	0.1963 to 0.7729	Yes	***	0.0003
	HY15549	0.6919	0.4036 to 0.9802	Yes	****	<0.0001
	PANC1	0.3541	0.06575 to 0.6424	Yes	*	0.0106
	PaTu-8988T	0.5428	0.2545 to 0.8311	Yes	****	<0.0001
	Test details	Mean 1	Mean 2	Mean Diff.	SE of diff.	N1	N2	t	DF
	CNT - DON
	HY19636	1	0.5154	0.4846	0.1105	6	6	4.384	40
	HY15549	1	0.3081	0.6919	0.1105	6	6	6.259	40
	PANC1	1	0.6459	0.3541	0.1105	6	6	3.203	40
	PaTu-8988T	1	0.4572	0.5428	0.1105	6	6	4.91	40

## Sheet: 1d
		CNT			DON
	HY19636	1.1398	1.00634	0.853859	0.200747	0.182382	0.182248
	HY15549	0.87805	1.01194	1.11001	0.238611	0.376495	0.383457
	PANC1	0.977072	0.88747	1.13546	0.511696	0.520912	0.72491
	PaTu-8988T	0.694866	1.22491	1.08022	0.377157	0.344476	0.311147
	Table Analyzed	AKG-DONvsVEH
	Two-way ANOVA	Ordinary
	Alpha	0.05
	Source of Variation	% of total variation	P value	P value summary	Significant?
	Interaction	4.104	0.1265	ns	No
	Row Factor	4.104	0.1265	ns	No
	Column Factor	81.89	<0.0001	****	Yes
	ANOVA table	SS	DF	MS	F (DFn, DFd)	P value
	Interaction	0.1221	3	0.04069	F (3, 16) = 2.211	P=0.1265
	Row Factor	0.1221	3	0.04069	F (3, 16) = 2.211	P=0.1265
	Column Factor	2.436	1	2.436	F (1, 16) = 132.3	P<0.0001
	Residual	0.2945	16	0.01841
	Difference between column means
	Mean of CNT	1
	Mean of DON	0.3629
	Difference between means	0.6371
	SE of difference	0.05539
	95% CI of difference	0.5197 to 0.7546
	Data summary
	Number of columns (Column Factor)	2
	Number of rows (Row Factor)	4
	Number of values	24
	Compare each cell mean with the other cell mean in that row
	Number of families	1
	Number of comparisons per family	4
	Alpha	0.05
	Šídák's multiple comparisons test	Mean Diff.	95.00% CI of diff.	Below threshold?	Summary	Adjusted P Value
	CNT - DON
	HY19636	0.8115	0.5009 to 1.122	Yes	****	<0.0001
	HY15549	0.6671	0.3565 to 0.9777	Yes	****	<0.0001
	PANC1	0.4142	0.1036 to 0.7248	Yes	**	0.0071
	PaTu-8988T	0.6557	0.3451 to 0.9663	Yes	****	<0.0001
	Test details	Mean 1	Mean 2	Mean Diff.	SE of diff.	N1	N2	t	DF
	CNT - DON
	HY19636	1	0.1885	0.8115	0.1108	3	3	7.326	16
	HY15549	1	0.3329	0.6671	0.1108	3	3	6.022	16
	PANC1	1	0.5858	0.4142	0.1108	3	3	3.739	16
	PaTu-8988T	1	0.3443	0.6557	0.1108	3	3	5.919	16

## Sheet: 1e
Metabolite	VEH	VEH	VEH	DON	DON	DON
Cytidine monophosphate-15N-1	40736	28203	30111	10000	10000	10000
Glycine-15N-1	2529072	2337386	2331933	635014	1160612	994294
Guanidoacetic acid-15N-1	14041798	13344292	14784537	2419868	4969995	4969178
Guanosine-15N-1	498248	318867	264499	14216.5	14216.5	14739
Hypoxanthine-15N-1	10747568	9114333	6002005	26987	53334	50234
Inosine-15N-1	4399983	3738775	2455884	20031.5	27096	20031.5
Alanine-15N-1	36290532	39823836	43474456	5022879	9255949	6093726
Aspartic acid-15N-1	17686594	17684684	19867400	1980911	6172483	6945056
Cystathionine-15N-1	24023	19669	17354	11046	11046	11046
Glutamic acid-15N-1	71213840	77682536	88174488	28669044	48453800	40723172
Isoleucine-15N-1	18514412	13696762	16342937	4004330	8036566	8305584
Leucine-15N-1	18514412	13696762	16342937	4004330	8036566	8305584
Proline-15N-1	154646384	151356080	164644752	45292184	84738160	89984800
Serine-15N-1	6977610	7244696	7325108	978178	2260414	2382317
S-Adenosylhomocysteine-15N-1	86936	56305	77311	11104	11104	11104
Adenine-15N-1	5019509	3476680	2998217	242517	616522	419572
Orotic acid-15N-1	92573	78913	73690	10000	10000	10000
Sarcosine-15N-1	113070	101128	95038	21492	14611.5	14611.5
Uridine-15N-1	587764	339353	379479	56931	146733	188106
Uridine diphosphate-N-acetylglucosamine-15N-1	387434	404549	433740	14254	61928	44851
Adenosine monophosphate-15N-1	685120	1444290	579362	38140	74611	38140
Note
Final final peak detection was calculated based on a signal to noise ratio (S/N) of 3X compared to blank controls, with a floor of 10,000 (arbitrary units). For samples where the peak intensity was lower than the blank threshold, metabolites were annotated as not detected, and the threshold value was imputed for any statistical comparisons to enable an estimate of the fold change as applicable

## Sheet: 1f
		Skeleton_Metabolite	15_CNT_1	15_CNT_2	15_CNT_3	15_DON_1	15_DON_2	15_DON_3
		PC 32:1	3111050	3179059	3026854	1915600	1747358	1902646
		PE 34:1	3269348	3468114	3446954	2186928	2064077	2356724
		plasmenyl-PC 32:0	2678619	2724386	3030543	1841337	1615429	1745577
		PC 36:5	2272664	2687517	2641818	1463350	1190828	1294108
		PC 34:2	2272664	2687517	2641818	1463350	1190828	1294108
		PC 32:2	6461908	7787637	8450102	3214105	2518482	2674077
		plasmenyl-PE 32:0	1773078	1956054	1835934	1304731	981445	1271227
		PC 32:0	9878346	7706648	9258416	5419760	3790558	4142698
		PC 34:2	2706391	3430232	3350350	1966459	1563144	1736597
		SM 34:0	3815085	3462954	4082618	2784936	2016368	2217848
		PC 32:0	1596725	1185073	1496776	833942	574391	733809
Note
Final final peak detection was calculated based on a signal to noise ratio (S/N) of 3X compared to blank controls, with a floor of 10,000 (arbitrary units). For samples where the peak intensity was lower than the blank threshold, metabolites were annotated as not detected, and the threshold value was imputed for any statistical comparisons to enable an estimate of the fold change as applicable
In the setting when the MS/MS spectrum is consistent with more than one species, and both matches met the score threshold during the library identification process, both are included as alternative possibilities.
