# Supplementary material for: Targeting pancreatic cancer metabolic dependencies through glutamine antagonism
Source: Nat Cancer. 2023 Oct 9;5(1):85–99. doi: 10.1038/s43018-023-00647-3 (PMC10824664; doi:10.1038/s43018-023-00647-3)
Supplement: Supplementary file 3 — Data source and statistics. [file 43018_2023_647_MOESM3_ESM.xlsx]

## Sheet: 2a
	Cycle1	VEH	DRP-104				Cycle2	VEH	DRP-104				Note
		250094944	240942496					154347248	191493104				Final final peak detection was calculated based on a signal to noise ratio (S/N) of 3X compared to blank controls, with a floor of 10,000 (arbitrary units). For samples where the peak intensity was lower than the blank threshold, metabolites were annotated as not detected, and the threshold value was imputed for any statistical comparisons to enable an estimate of the fold change as applicable
		218854912	317719744					136505552	161998384
		226472336	300474432					108026664	102229472
		222423152	258955120					72447864	192906160
			369878528					110048016	194809456
	Table Analyzed	Glutamate
						Table Analyzed	Gln-Cycle2
	Column B	DRP-104
	vs.	vs.				Column B	DRP-104
	Column A	VEH				vs.	vs.
						Column A	VEH
	Unpaired t test
	P value	0.063				Unpaired t test
	P value summary	ns				P value	0.0483
	Significantly different (P < 0.05)?	No				P value summary	*
	One- or two-tailed P value?	Two-tailed				Significantly different (P < 0.05)?	Yes
	t, df	t=2.208, df=7				One- or two-tailed P value?	Two-tailed
						t, df	t=2.328, df=8
	How big is the difference?
	Mean of column A	194968364				How big is the difference?
	Mean of column B	243872278				Mean of column A	116275069
	Difference between means (B - A) ± SEM	48903914 ± 22145798				Mean of column B	168687315
	95% confidence interval	-3462577 to 101270405				Difference between means (B - A) ± SEM	52412246 ± 22513117
	R squared (eta squared)	0.4106				95% confidence interval	496905 to 104327588
						R squared (eta squared)	0.4039
	F test to compare variances
	F, DFn, Dfd	1.943, 3, 4				F test to compare variances
	P value	0.5289				F, DFn, Dfd	1.608, 4, 4
	P value summary	ns				P value	0.6565
	Significantly different (P < 0.05)?	No				P value summary	ns
						Significantly different (P < 0.05)?	No
	Data analyzed
	Sample size, column A	4				Data analyzed
	Sample size, column B	5				Sample size, column A	5
						Sample size, column B	5

## Sheet: 2b
	HY19636
		VEH	DRP-104						HY15549
	mg	900.5	178		Table Analyzed	HY19636				VEH	DRP-104
		777	203						mg	529	142		Table Analyzed	HY15549
		382	165		Column B	DRP-104				669	70
		816	161		vs.	vs.				468	111		Column B	DRP-104
		600	155		Column A	VEH				428	127		vs.	vs.
		726	188							1024	95		Column A	VEH
		434	206		Unpaired t test
		563	99		P value	<0.0001							Unpaired t test
		394	176		P value summary	****							P value	0.0015
		693	146		Significantly different (P < 0.05)?	Yes							P value summary	**
		462	138		One- or two-tailed P value?	Two-tailed							Significantly different (P < 0.05)?	Yes
		613	192		t, df	t=11.23, df=33							One- or two-tailed P value?	Two-tailed
		430	133										t, df	t=4.728, df=8
		480	90		How big is the difference?
		579	114		Mean of column A	577							How big is the difference?
		497	72		Mean of column B	146.4							Mean of column A	623.6
		463	88		Difference between means (B - A) ± SEM	-430.6 ± 38.34							Mean of column B	109
			132		95% confidence interval	-508.6 to -352.6							Difference between means (B - A) ± SEM	-514.6 ± 108.8
					R squared (eta squared)	0.7927							95% confidence interval	-765.6 to -263.6
													R squared (eta squared)	0.7364
					F test to compare variances
					F, DFn, Dfd	14.50, 16, 17							F test to compare variances
					P value	<0.0001							F, DFn, Dfd	74.60, 4, 4
					P value summary	****							P value	0.001
					Significantly different (P < 0.05)?	Yes							P value summary	**
													Significantly different (P < 0.05)?	Yes
					Data analyzed
					Sample size, column A	17							Data analyzed
					Sample size, column B	18							Sample size, column A	5
													Sample size, column B	5

## Sheet: 2c
HY19636	VEH	DRP-104		Table Analyzed	Hemisplenic_19636			HY15549	VEH	DRP-104
	2226	954							1723	923		Table Analyzed	Hemisplenic_15549
	1311	739.4		Column B	DRP-104				1250	950
	786	565		vs.	vs.				1140	1035		Column B	DRP-104
	1035	739.21		Column A	VEH				1290	856		vs.	vs.
	1110	685							3085	863		Column A	VEH
	901	712		Unpaired t test					900	725
	1613	765		P value	0.0099					880		Unpaired t test
		772		P value summary	**					859		P value	0.0314
				Significantly different (P < 0.05)?	Yes							P value summary	*
				One- or two-tailed P value?	Two-tailed							Significantly different (P < 0.05)?	Yes
				t, df	t=3.017, df=13							One- or two-tailed P value?	Two-tailed
												t, df	t=2.436, df=12
				How big is the difference?
				Mean of column A	1283							How big is the difference?
				Mean of column B	741.4							Mean of column A	1565
				Difference between means (B - A) ± SEM	-541.8 ± 179.6							Mean of column B	886.4
				95% confidence interval	-929.7 to -153.8							Difference between means (B - A) ± SEM	-678.3 ± 278.4
				R squared (eta squared)	0.4118							95% confidence interval	-1285 to -71.71
												R squared (eta squared)	0.331
				F test to compare variances
				F, DFn, Dfd	21.14, 6, 7							F test to compare variances
				P value	0.0007							F, DFn, Dfd	78.64, 5, 7
				P value summary	***							P value	<0.0001
				Significantly different (P < 0.05)?	Yes							P value summary	****
												Significantly different (P < 0.05)?	Yes
				Data analyzed
				Sample size, column A	7							Data analyzed
				Sample size, column B	8							Sample size, column A	6
												Sample size, column B	8
