# Supplementary material for: Targeting pancreatic cancer metabolic dependencies through glutamine antagonism
Source: Nat Cancer. 2023 Oct 9;5(1):85–99. doi: 10.1038/s43018-023-00647-3 (PMC10824664; doi:10.1038/s43018-023-00647-3)
Supplement: Supplementary file 4 — Data source and statistics. [file 43018_2023_647_MOESM4_ESM.xlsx]

## Sheet: 3a
	CD3	VEH	DRP-104
		3	2		Table Analyzed	CD3
		2	5
		5	2		Column B	DRP-104
		3	5		vs.	vs.
		4	4		Column A	VEH
		4	2
		6	4		Unpaired t test
		3	4		P value	0.9678
			6		P value summary	ns
					Significantly different (P < 0.05)?	No
					One- or two-tailed P value?	Two-tailed
					t, df	t=0.04107, df=15
					How big is the difference?
					Mean of column A	3.75
					Mean of column B	3.778
					Difference between means (B - A) ± SEM	0.02778 ± 0.6763
					95% confidence interval	-1.414 to 1.469
					R squared (eta squared)	0.0001125
					F test to compare variances
					F, DFn, Dfd	1.336, 8, 7
					P value	0.7157
					P value summary	ns
					Significantly different (P < 0.05)?	No
					Data analyzed
					Sample size, column A	8
					Sample size, column B	9
	CD3	Region	Length (um)	Area (um2)	Text	Nwp = Number of Weak Positive	Np = Number of Positive	Nsp = Number of Strong Positive	Iwp = Total Intensity of Weak Positive	Ip = Total Intensity of Positive	Isp = Total Intensity of Strong Positive	Iavg = (Iwp+Ip+Isp)/(Nwp+Np+Nsp)	Nsr = Nsp/(Nwp+Np+Nsp)	Iwavg= (Iwp+Ip)/(Nwp+Np)	Nn = Number of Negative	In = Total Intensity of Negative	NTotal = Total Number (Positive+Negative)	ATotal = Total Area (millimeter-squared)	Positivity = NPositive/NTotal	% (Positivity * 100)
	VEH	1	28098.5	4.7163e+07		9768674	3149030	2856011	1954950866	457383646	166758168	163.51	0.18	186.75	490613725	96040821318	506387440	26.16	0.03	3
		Region	Length (um)	Area (um2)	Text	Nwp = Number of Weak Positive	Np = Number of Positive	Nsp = Number of Strong Positive	Iwp = Total Intensity of Weak Positive	Ip = Total Intensity of Positive	Isp = Total Intensity of Strong Positive	Iavg = (Iwp+Ip+Isp)/(Nwp+Np+Nsp)	Nsr = Nsp/(Nwp+Np+Nsp)	Iwavg= (Iwp+Ip)/(Nwp+Np)	Nn = Number of Negative	In = Total Intensity of Negative	NTotal = Total Number (Positive+Negative)	ATotal = Total Area (millimeter-squared)	Positivity = NPositive/NTotal
		1	37341.1	3.92199e+07		5407242	1974669	1220277	1077543951	292140784	74861738	167.93	0.14	185.55	363615487	70189666769	372217675	19.23	0.02	2
		Region	Length (um)	Area (um2)	Text	Nwp = Number of Weak Positive	Np = Number of Positive	Nsp = Number of Strong Positive	Iwp = Total Intensity of Weak Positive	Ip = Total Intensity of Positive	Isp = Total Intensity of Strong Positive	Iavg = (Iwp+Ip+Isp)/(Nwp+Np+Nsp)	Nsr = Nsp/(Nwp+Np+Nsp)	Iwavg= (Iwp+Ip)/(Nwp+Np)	Nn = Number of Negative	In = Total Intensity of Negative	NTotal = Total Number (Positive+Negative)	ATotal = Total Area (millimeter-squared)	Positivity = NPositive/NTotal
		1	28853.3	3.8121e+07		18629613	1573623	355746	3786946137	244782336	23344778	197.24	0.02	199.56	402558497	80089073319	423117479	21.86	0.05	5
		Region	Length (um)	Area (um2)	Text	Nwp = Number of Weak Positive	Np = Number of Positive	Nsp = Number of Strong Positive	Iwp = Total Intensity of Weak Positive	Ip = Total Intensity of Positive	Isp = Total Intensity of Strong Positive	Iavg = (Iwp+Ip+Isp)/(Nwp+Np+Nsp)	Nsr = Nsp/(Nwp+Np+Nsp)	Iwavg= (Iwp+Ip)/(Nwp+Np)	Nn = Number of Negative	In = Total Intensity of Negative	NTotal = Total Number (Positive+Negative)	ATotal = Total Area (millimeter-squared)	Positivity = NPositive/NTotal
		1	29789.8	5.58861e+07		16147932	3324057	2682345	3277323509	473754283	174761225	177.2	0.12	192.64	677598095	134065947896	699752429	36.15	0.03	3
		Region	Length (um)	Area (um2)	Text	Nwp = Number of Weak Positive	Np = Number of Positive	Nsp = Number of Strong Positive	Iwp = Total Intensity of Weak Positive	Ip = Total Intensity of Positive	Isp = Total Intensity of Strong Positive	Iavg = (Iwp+Ip+Isp)/(Nwp+Np+Nsp)	Nsr = Nsp/(Nwp+Np+Nsp)	Iwavg= (Iwp+Ip)/(Nwp+Np)	Nn = Number of Negative	In = Total Intensity of Negative	NTotal = Total Number (Positive+Negative)	ATotal = Total Area (millimeter-squared)	Positivity = NPositive/NTotal	#VALUE!
		1	25237.4	3.6508e+07		13357001	899747	305227	2737229315	138386548	19980630	198.85	0.02	201.7	339276360	67906979463	353838335	18.28	0.04	4
		Region	Length (um)	Area (um2)	Text	Nwp = Number of Weak Positive	Np = Number of Positive	Nsp = Number of Strong Positive	Iwp = Total Intensity of Weak Positive	Ip = Total Intensity of Positive	Isp = Total Intensity of Strong Positive	Iavg = (Iwp+Ip+Isp)/(Nwp+Np+Nsp)	Nsr = Nsp/(Nwp+Np+Nsp)	Iwavg= (Iwp+Ip)/(Nwp+Np)	Nn = Number of Negative	In = Total Intensity of Negative	NTotal = Total Number (Positive+Negative)	ATotal = Total Area (millimeter-squared)	Positivity = NPositive/NTotal
		1	34014.7	4.50128e+07		20541797	2098129	1710039	4203078538	302570979	109767944	189.55	0.07	199.01	535408300	106613063844	559758265	28.92	0.04	4
		Region	Length (um)	Area (um2)	Text	Nwp = Number of Weak Positive	Np = Number of Positive	Nsp = Number of Strong Positive	Iwp = Total Intensity of Weak Positive	Ip = Total Intensity of Positive	Isp = Total Intensity of Strong Positive	Iavg = (Iwp+Ip+Isp)/(Nwp+Np+Nsp)	Nsr = Nsp/(Nwp+Np+Nsp)	Iwavg= (Iwp+Ip)/(Nwp+Np)	Nn = Number of Negative	In = Total Intensity of Negative	NTotal = Total Number (Positive+Negative)	ATotal = Total Area (millimeter-squared)	Positivity = NPositive/NTotal
		1	26005.3	3.69704e+07		15105603	1549613	755713	3111017088	226302998	52622129	194.7	0.04	200.38	268850058	54088424737	286260987	14.79	0.06	6
		Region	Length (um)	Area (um2)	Text	Nwp = Number of Weak Positive	Np = Number of Positive	Nsp = Number of Strong Positive	Iwp = Total Intensity of Weak Positive	Ip = Total Intensity of Positive	Isp = Total Intensity of Strong Positive	Iavg = (Iwp+Ip+Isp)/(Nwp+Np+Nsp)	Nsr = Nsp/(Nwp+Np+Nsp)	Iwavg= (Iwp+Ip)/(Nwp+Np)	Nn = Number of Negative	In = Total Intensity of Negative	NTotal = Total Number (Positive+Negative)	ATotal = Total Area (millimeter-squared)	Positivity = NPositive/NTotal
		1	34140.2	2.62804e+07		5832560	715809	428160	1205064835	102747998	29743713	191.72	0.06	199.72	215271537	42742380944	222248066	11.48	0.03	3
	DRP-104
		Region	Length (um)	Area (um2)	Text	Nwp = Number of Weak Positive	Np = Number of Positive	Nsp = Number of Strong Positive	Iwp = Total Intensity of Weak Positive	Ip = Total Intensity of Positive	Isp = Total Intensity of Strong Positive	Iavg = (Iwp+Ip+Isp)/(Nwp+Np+Nsp)	Nsr = Nsp/(Nwp+Np+Nsp)	Iwavg= (Iwp+Ip)/(Nwp+Np)	Nn = Number of Negative	In = Total Intensity of Negative	NTotal = Total Number (Positive+Negative)	ATotal = Total Area (millimeter-squared)	Positivity = NPositive/NTotal
		1	21318.9	3.0342e+07		4065976	607333	354136	822053990	93556697	14980990	185.1	0.07	195.92	246842797	48001370252	251870242	13.01	0.02	2
																				0
		Region	Length (um)	Area (um2)	Text	Nwp = Number of Weak Positive	Np = Number of Positive	Nsp = Number of Strong Positive	Iwp = Total Intensity of Weak Positive	Ip = Total Intensity of Positive	Isp = Total Intensity of Strong Positive	Iavg = (Iwp+Ip+Isp)/(Nwp+Np+Nsp)	Nsr = Nsp/(Nwp+Np+Nsp)	Iwavg= (Iwp+Ip)/(Nwp+Np)	Nn = Number of Negative	In = Total Intensity of Negative	NTotal = Total Number (Positive+Negative)	ATotal = Total Area (millimeter-squared)	Positivity = NPositive/NTotal
		1	25299.5	3.29087e+07		13621772	2082291	869621	2746970423	318918836	49772334	187.99	0.05	195.23	293877350	58013759924	310451034	16.04	0.05	5
		Region	Length (um)	Area (um2)	Text	Nwp = Number of Weak Positive	Np = Number of Positive	Nsp = Number of Strong Positive	Iwp = Total Intensity of Weak Positive	Ip = Total Intensity of Positive	Isp = Total Intensity of Strong Positive	Iavg = (Iwp+Ip+Isp)/(Nwp+Np+Nsp)	Nsr = Nsp/(Nwp+Np+Nsp)	Iwavg= (Iwp+Ip)/(Nwp+Np)	Nn = Number of Negative	In = Total Intensity of Negative	NTotal = Total Number (Positive+Negative)	ATotal = Total Area (millimeter-squared)	Positivity = NPositive/NTotal
		1	21303.9	2.3878e+07		3758989	586592	236428	763572416	88770204	14754030	189.24	0.05	196.14	193030558	37616344945	197612567	10.21	0.02	2
		Region	Length (um)	Area (um2)	Text	Nwp = Number of Weak Positive	Np = Number of Positive	Nsp = Number of Strong Positive	Iwp = Total Intensity of Weak Positive	Ip = Total Intensity of Positive	Isp = Total Intensity of Strong Positive	Iavg = (Iwp+Ip+Isp)/(Nwp+Np+Nsp)	Nsr = Nsp/(Nwp+Np+Nsp)	Iwavg= (Iwp+Ip)/(Nwp+Np)	Nn = Number of Negative	In = Total Intensity of Negative	NTotal = Total Number (Positive+Negative)	ATotal = Total Area (millimeter-squared)	Positivity = NPositive/NTotal
		1	22056.2	3.043e+07		12649733	1479337	780937	2570591315	222629385	53816652	190.95	0.05	197.69	277271737	54875819200	292181744	15.1	0.05	5
		Region	Length (um)	Area (um2)	Text	Nwp = Number of Weak Positive	Np = Number of Positive	Nsp = Number of Strong Positive	Iwp = Total Intensity of Weak Positive	Ip = Total Intensity of Positive	Isp = Total Intensity of Strong Positive	Iavg = (Iwp+Ip+Isp)/(Nwp+Np+Nsp)	Nsr = Nsp/(Nwp+Np+Nsp)	Iwavg= (Iwp+Ip)/(Nwp+Np)	Nn = Number of Negative	In = Total Intensity of Negative	NTotal = Total Number (Positive+Negative)	ATotal = Total Area (millimeter-squared)	Positivity = NPositive/NTotal
		1	25223.1	3.83837e+07		15639090	822814	207976	3215434340	128478858	13887374	201.43	0.01	203.13	392706290	78936697775	409376170	21.15	0.04	4
		Region	Length (um)	Area (um2)	Text	Nwp = Number of Weak Positive	Np = Number of Positive	Nsp = Number of Strong Positive	Iwp = Total Intensity of Weak Positive	Ip = Total Intensity of Positive	Isp = Total Intensity of Strong Positive	Iavg = (Iwp+Ip+Isp)/(Nwp+Np+Nsp)	Nsr = Nsp/(Nwp+Np+Nsp)	Iwavg= (Iwp+Ip)/(Nwp+Np)	Nn = Number of Negative	In = Total Intensity of Negative	NTotal = Total Number (Positive+Negative)	ATotal = Total Area (millimeter-squared)	Positivity = NPositive/NTotal
		1	34108.4	4.76883e+07		7147905	789306	437212	1477366386	113778171	30483133	193.64	0.05	200.47	412496455	82291576496	420870878	21.74	0.02	2
		Region	Length (um)	Area (um2)	Text	Nwp = Number of Weak Positive	Np = Number of Positive	Nsp = Number of Strong Positive	Iwp = Total Intensity of Weak Positive	Ip = Total Intensity of Positive	Isp = Total Intensity of Strong Positive	Iavg = (Iwp+Ip+Isp)/(Nwp+Np+Nsp)	Nsr = Nsp/(Nwp+Np+Nsp)	Iwavg= (Iwp+Ip)/(Nwp+Np)	Nn = Number of Negative	In = Total Intensity of Negative	NTotal = Total Number (Positive+Negative)	ATotal = Total Area (millimeter-squared)	Positivity = NPositive/NTotal
		1	15706	1.75273e+07		9476911	833767	96306	1910500740	132250245	6999219	196.96	0.01	198.12	228813593	45562116225	239220577	12.36	0.04	4
		1	35905.9	2.31669e+07		14135967	1388119	597745	2877553741	211919555	37330590	193.95	0.04	199.01	252990879	50667646748	269112710	13.9	0.06	6
		1	30296.6	3.80102e+07		13934495	959264	358235	2862154816	146757080	22992375	198.79	0.02	202.03	354505987	71283437796	369757981	19.1	0.04	4

## Sheet: 3b
	CD8	VEH	DRP-104
		2	1		Table Analyzed	CD8a
		2	3
		1	1		Column B	DRP-104
		3	2		vs.	vs.
		1	1		Column A	VEH
		2	2
		3	2		Unpaired t test
		1	1		P value	0.5855
			2		P value summary	ns
					Significantly different (P < 0.05)?	No
					One- or two-tailed P value?	Two-tailed
					t, df	t=0.5574, df=15
					How big is the difference?
					Mean of column A	1.875
					Mean of column B	1.667
					Difference between means (B - A) ± SEM	-0.2083 ± 0.3738
					95% confidence interval	-1.005 to 0.5883
					R squared (eta squared)	0.02029
					F test to compare variances
					F, DFn, Dfd	1.393, 7, 8
					P value	0.6491
					P value summary	ns
					Significantly different (P < 0.05)?	No
					Data analyzed
					Sample size, column A	8
					Sample size, column B	9
	CD8	Region	Length (um)	Area (um2)	Text	Nwp = Number of Weak Positive	Np = Number of Positive	Nsp = Number of Strong Positive	Iwp = Total Intensity of Weak Positive	Ip = Total Intensity of Positive	Isp = Total Intensity of Strong Positive	Iavg = (Iwp+Ip+Isp)/(Nwp+Np+Nsp)	Nsr = Nsp/(Nwp+Np+Nsp)	Iwavg= (Iwp+Ip)/(Nwp+Np)	Nn = Number of Negative	In = Total Intensity of Negative	NTotal = Total Number (Positive+Negative)	ATotal = Total Area (millimeter-squared)	Positivity = NPositive/NTotal
		1	29178.7	5.34016e+07		6517967	2349245	893165	1308681850	341920216	55312524	174.78	0.09	186.15	479986073	94458875106	489746450	25.3	0.02	2
	VEH																			0
		Region	Length (um)	Area (um2)	Text	Nwp = Number of Weak Positive	Np = Number of Positive	Nsp = Number of Strong Positive	Iwp = Total Intensity of Weak Positive	Ip = Total Intensity of Positive	Isp = Total Intensity of Strong Positive	Iavg = (Iwp+Ip+Isp)/(Nwp+Np+Nsp)	Nsr = Nsp/(Nwp+Np+Nsp)	Iwavg= (Iwp+Ip)/(Nwp+Np)	Nn = Number of Negative	In = Total Intensity of Negative	NTotal = Total Number (Positive+Negative)	ATotal = Total Area (millimeter-squared)	Positivity = NPositive/NTotal	#VALUE!
		1	27352.2	4.11714e+07		6714489	1527052	380126	1367856795	224869241	28165493	188	0.04	193.26	338362877	66515190335	346984544	17.93	0.02	2
																				0
		Region	Length (um)	Area (um2)	Text	Nwp = Number of Weak Positive	Np = Number of Positive	Nsp = Number of Strong Positive	Iwp = Total Intensity of Weak Positive	Ip = Total Intensity of Positive	Isp = Total Intensity of Strong Positive	Iavg = (Iwp+Ip+Isp)/(Nwp+Np+Nsp)	Nsr = Nsp/(Nwp+Np+Nsp)	Iwavg= (Iwp+Ip)/(Nwp+Np)	Nn = Number of Negative	In = Total Intensity of Negative	NTotal = Total Number (Positive+Negative)	ATotal = Total Area (millimeter-squared)	Positivity = NPositive/NTotal	#VALUE!
		1	24413.7	4.03649e+07		4567278	241064	46691	947867064	36755013	3364806	203.5	0.01	204.77	325847114	65091904398	330702147	17.09	0.01	1	2
																				0	2
		Region	Length (um)	Area (um2)	Text	Nwp = Number of Weak Positive	Np = Number of Positive	Nsp = Number of Strong Positive	Iwp = Total Intensity of Weak Positive	Ip = Total Intensity of Positive	Isp = Total Intensity of Strong Positive	Iavg = (Iwp+Ip+Isp)/(Nwp+Np+Nsp)	Nsr = Nsp/(Nwp+Np+Nsp)	Iwavg= (Iwp+Ip)/(Nwp+Np)	Nn = Number of Negative	In = Total Intensity of Negative	NTotal = Total Number (Positive+Negative)	ATotal = Total Area (millimeter-squared)	Positivity = NPositive/NTotal	#VALUE!	1
		1	30120.6	6.139e+07		11564809	3431559	738973	2376283207	494823396	57550394	186.12	0.05	191.45	602150962	120559992106	617886303	31.92	0.03	3	3
																				0	1
		Region	Length (um)	Area (um2)	Text	Nwp = Number of Weak Positive	Np = Number of Positive	Nsp = Number of Strong Positive	Iwp = Total Intensity of Weak Positive	Ip = Total Intensity of Positive	Isp = Total Intensity of Strong Positive	Iavg = (Iwp+Ip+Isp)/(Nwp+Np+Nsp)	Nsr = Nsp/(Nwp+Np+Nsp)	Iwavg= (Iwp+Ip)/(Nwp+Np)	Nn = Number of Negative	In = Total Intensity of Negative	NTotal = Total Number (Positive+Negative)	ATotal = Total Area (millimeter-squared)	Positivity = NPositive/NTotal	#VALUE!	2
		1	29240.1	4.36332e+07		4388283	1046693	101703	908152397	154017835	8347813	193.35	0.02	195.43	366356701	74658109387	371893380	19.21	0.01	1	3
																				0	1
		Region	Length (um)	Area (um2)	Text	Nwp = Number of Weak Positive	Np = Number of Positive	Nsp = Number of Strong Positive	Iwp = Total Intensity of Weak Positive	Ip = Total Intensity of Positive	Isp = Total Intensity of Strong Positive	Iavg = (Iwp+Ip+Isp)/(Nwp+Np+Nsp)	Nsr = Nsp/(Nwp+Np+Nsp)	Iwavg= (Iwp+Ip)/(Nwp+Np)	Nn = Number of Negative	In = Total Intensity of Negative	NTotal = Total Number (Positive+Negative)	ATotal = Total Area (millimeter-squared)	Positivity = NPositive/NTotal	#VALUE!
		1	24568.2	3.8776e+07		5641104	297248	53224	1188100606	44209409	4019860	206.35	0.01	207.52	259243347	52694269548	265234923	13.7	0.02	2
																				0
		Region	Length (um)	Area (um2)	Text	Nwp = Number of Weak Positive	Np = Number of Positive	Nsp = Number of Strong Positive	Iwp = Total Intensity of Weak Positive	Ip = Total Intensity of Positive	Isp = Total Intensity of Strong Positive	Iavg = (Iwp+Ip+Isp)/(Nwp+Np+Nsp)	Nsr = Nsp/(Nwp+Np+Nsp)	Iwavg= (Iwp+Ip)/(Nwp+Np)	Nn = Number of Negative	In = Total Intensity of Negative	NTotal = Total Number (Positive+Negative)	ATotal = Total Area (millimeter-squared)	Positivity = NPositive/NTotal	#VALUE!
		1	25115.2	3.8236e+07		5252032	865257	87065	1085571985	129470830	6948419	196.96	0.01	198.62	203593990	41368678675	209798344	10.84	0.03	3
																				0
		Region	Length (um)	Area (um2)	Text	Nwp = Number of Weak Positive	Np = Number of Positive	Nsp = Number of Strong Positive	Iwp = Total Intensity of Weak Positive	Ip = Total Intensity of Positive	Isp = Total Intensity of Strong Positive	Iavg = (Iwp+Ip+Isp)/(Nwp+Np+Nsp)	Nsr = Nsp/(Nwp+Np+Nsp)	Iwavg= (Iwp+Ip)/(Nwp+Np)	Nn = Number of Negative	In = Total Intensity of Negative	NTotal = Total Number (Positive+Negative)	ATotal = Total Area (millimeter-squared)	Positivity = NPositive/NTotal	#VALUE!
		1	28732.8	3.2065e+07		2136461	447491	74469	442073444	65767367	5862527	193.24	0.03	196.54	202705915	40849780199	205364336	10.61	0.01	1
	CD8	Region	Length (um)	Area (um2)	Text	Nwp = Number of Weak Positive	Np = Number of Positive	Nsp = Number of Strong Positive	Iwp = Total Intensity of Weak Positive	Ip = Total Intensity of Positive	Isp = Total Intensity of Strong Positive	Iavg = (Iwp+Ip+Isp)/(Nwp+Np+Nsp)	Nsr = Nsp/(Nwp+Np+Nsp)	Iwavg= (Iwp+Ip)/(Nwp+Np)	Nn = Number of Negative	In = Total Intensity of Negative	NTotal = Total Number (Positive+Negative)	ATotal = Total Area (millimeter-squared)	Positivity = NPositive/NTotal
	DRP-104	1	22489.5	3.33798e+07		1418529	166618	256309	292000564	23878250	14117051	179.2	0.14	199.27	270989279	53094383435	272830735	14.1	0.01	1
																				0
		Region	Length (um)	Area (um2)	Text	Nwp = Number of Weak Positive	Np = Number of Positive	Nsp = Number of Strong Positive	Iwp = Total Intensity of Weak Positive	Ip = Total Intensity of Positive	Isp = Total Intensity of Strong Positive	Iavg = (Iwp+Ip+Isp)/(Nwp+Np+Nsp)	Nsr = Nsp/(Nwp+Np+Nsp)	Iwavg= (Iwp+Ip)/(Nwp+Np)	Nn = Number of Negative	In = Total Intensity of Negative	NTotal = Total Number (Positive+Negative)	ATotal = Total Area (millimeter-squared)	Positivity = NPositive/NTotal	#VALUE!
		1	24456.6	3.04828e+07		5411475	485094	113387	1118342709	72190891	8373528	199.49	0.02	201.9	220696957	43740877548	226706913	11.71	0.03	3
																				0		1
		Region	Length (um)	Area (um2)	Text	Nwp = Number of Weak Positive	Np = Number of Positive	Nsp = Number of Strong Positive	Iwp = Total Intensity of Weak Positive	Ip = Total Intensity of Positive	Isp = Total Intensity of Strong Positive	Iavg = (Iwp+Ip+Isp)/(Nwp+Np+Nsp)	Nsr = Nsp/(Nwp+Np+Nsp)	Iwavg= (Iwp+Ip)/(Nwp+Np)	Nn = Number of Negative	In = Total Intensity of Negative	NTotal = Total Number (Positive+Negative)	ATotal = Total Area (millimeter-squared)	Positivity = NPositive/NTotal	#VALUE!		3
		1	23059.4	3.28503e+07		2548707	479213	74454	522506829	70939653	5961557	193.21	0.02	195.99	282140154	57027671346	285242528	14.74	0.01	1		1
																				0		2
		Region	Length (um)	Area (um2)	Text	Nwp = Number of Weak Positive	Np = Number of Positive	Nsp = Number of Strong Positive	Iwp = Total Intensity of Weak Positive	Ip = Total Intensity of Positive	Isp = Total Intensity of Strong Positive	Iavg = (Iwp+Ip+Isp)/(Nwp+Np+Nsp)	Nsr = Nsp/(Nwp+Np+Nsp)	Iwavg= (Iwp+Ip)/(Nwp+Np)	Nn = Number of Negative	In = Total Intensity of Negative	NTotal = Total Number (Positive+Negative)	ATotal = Total Area (millimeter-squared)	Positivity = NPositive/NTotal	#VALUE!		1
		1	27935.7	3.82155e+07		5011488	602737	165759	1032437938	88012502	12712287	196.05	0.03	199.57	304001202	60902229972	309781186	16	0.02	2		2
																				0		2
		Region	Length (um)	Area (um2)	Text	Nwp = Number of Weak Positive	Np = Number of Positive	Nsp = Number of Strong Positive	Iwp = Total Intensity of Weak Positive	Ip = Total Intensity of Positive	Isp = Total Intensity of Strong Positive	Iavg = (Iwp+Ip+Isp)/(Nwp+Np+Nsp)	Nsr = Nsp/(Nwp+Np+Nsp)	Iwavg= (Iwp+Ip)/(Nwp+Np)	Nn = Number of Negative	In = Total Intensity of Negative	NTotal = Total Number (Positive+Negative)	ATotal = Total Area (millimeter-squared)	Positivity = NPositive/NTotal	#VALUE!		1
		1	16964	1.75456e+07		1496358	169135	154197	307414687	25808365	5384592	186.08	0.08	200.08	179054366	36252028757	180874056	9.34	0.01	1		2
																				0
		Region	Length (um)	Area (um2)	Text	Nwp = Number of Weak Positive	Np = Number of Positive	Nsp = Number of Strong Positive	Iwp = Total Intensity of Weak Positive	Ip = Total Intensity of Positive	Isp = Total Intensity of Strong Positive	Iavg = (Iwp+Ip+Isp)/(Nwp+Np+Nsp)	Nsr = Nsp/(Nwp+Np+Nsp)	Iwavg= (Iwp+Ip)/(Nwp+Np)	Nn = Number of Negative	In = Total Intensity of Negative	NTotal = Total Number (Positive+Negative)	ATotal = Total Area (millimeter-squared)	Positivity = NPositive/NTotal	#VALUE!
		1	25863	4.17849e+07		4662604	526867	77558	962659009	78980833	6011580	198.91	0.01	200.72	302414562	61302357671	307681591	15.9	0.02	2
																				0
		Region	Length (um)	Area (um2)	Text	Nwp = Number of Weak Positive	Np = Number of Positive	Nsp = Number of Strong Positive	Iwp = Total Intensity of Weak Positive	Ip = Total Intensity of Positive	Isp = Total Intensity of Strong Positive	Iavg = (Iwp+Ip+Isp)/(Nwp+Np+Nsp)	Nsr = Nsp/(Nwp+Np+Nsp)	Iwavg= (Iwp+Ip)/(Nwp+Np)	Nn = Number of Negative	In = Total Intensity of Negative	NTotal = Total Number (Positive+Negative)	ATotal = Total Area (millimeter-squared)	Positivity = NPositive/NTotal	#VALUE!
		1	34426	5.70292e+07		6067583	792321	108644	1261471431	117352441	8412076	199.07	0.02	201	338683203	68152836058	345651751	17.86	0.02	2
																				0
		Region	Length (um)	Area (um2)	Text	Nwp = Number of Weak Positive	Np = Number of Positive	Nsp = Number of Strong Positive	Iwp = Total Intensity of Weak Positive	Ip = Total Intensity of Positive	Isp = Total Intensity of Strong Positive	Iavg = (Iwp+Ip+Isp)/(Nwp+Np+Nsp)	Nsr = Nsp/(Nwp+Np+Nsp)	Iwavg= (Iwp+Ip)/(Nwp+Np)	Nn = Number of Negative	In = Total Intensity of Negative	NTotal = Total Number (Positive+Negative)	ATotal = Total Area (millimeter-squared)	Positivity = NPositive/NTotal	#VALUE!
		1	36286.3	4.22621e+07		3356990	681241	160876	691237773	98977338	12379886	191.14	0.04	195.68	304412061	61488376216	308611168	15.94	0.01	1
																				0
		Region	Length (um)	Area (um2)	Text	Nwp = Number of Weak Positive	Np = Number of Positive	Nsp = Number of Strong Positive	Iwp = Total Intensity of Weak Positive	Ip = Total Intensity of Positive	Isp = Total Intensity of Strong Positive	Iavg = (Iwp+Ip+Isp)/(Nwp+Np+Nsp)	Nsr = Nsp/(Nwp+Np+Nsp)	Iwavg= (Iwp+Ip)/(Nwp+Np)	Nn = Number of Negative	In = Total Intensity of Negative	NTotal = Total Number (Positive+Negative)	ATotal = Total Area (millimeter-squared)	Positivity = NPositive/NTotal	#VALUE!
		1	37861.6	2.6677e+07		4030008	799365	156025	830530271	117183198	11890889	192.48	0.03	196.24	217410514	44155123415	222395912	11.49	0.02	2

## Sheet: 3c
	CD4	VEH	DRP-104
		1	0
		0	1
		1	0
		1	1
		1	0		Table Analyzed	CD4
		1	1
		1	2		Column B	DRP-104
		0	1		vs.	vs.
			1		Column A	VEH
					Unpaired t test
					P value	0.9229
					P value summary	ns
					Significantly different (P < 0.05)?	No
					One- or two-tailed P value?	Two-tailed
					t, df	t=0.09847, df=15
					How big is the difference?
					Mean of column A	0.75
					Mean of column B	0.7778
					Difference between means (B - A) ± SEM	0.02778 ± 0.2821
					95% confidence interval	-0.5735 to 0.6291
					R squared (eta squared)	0.000646
					F test to compare variances
					F, DFn, Dfd	2.074, 8, 7
					P value	0.3522
					P value summary	ns
					Significantly different (P < 0.05)?	No
					Data analyzed
					Sample size, column A	8
					Sample size, column B	9
	CD4
			Region	Length (um)	Area (um2)	Text	Nwp = Number of Weak Positive	Np = Number of Positive	Nsp = Number of Strong Positive	Iwp = Total Intensity of Weak Positive	Ip = Total Intensity of Positive	Isp = Total Intensity of Strong Positive	Iavg = (Iwp+Ip+Isp)/(Nwp+Np+Nsp)	Nsr = Nsp/(Nwp+Np+Nsp)	Iwavg= (Iwp+Ip)/(Nwp+Np)	Nn = Number of Negative	In = Total Intensity of Negative	NTotal = Total Number (Positive+Negative)	ATotal = Total Area (millimeter-squared)	Positivity = NPositive/NTotal
			1	26834.3	4.68665e+07		1461231	938332	1064914	296351733	129755435	65980632	142.04	0.31	177.58	359324677	70143719240	362789154	18.74	0.01	1
			Region	Length (um)	Area (um2)	Text	Nwp = Number of Weak Positive	Np = Number of Positive	Nsp = Number of Strong Positive	Iwp = Total Intensity of Weak Positive	Ip = Total Intensity of Positive	Isp = Total Intensity of Strong Positive	Iavg = (Iwp+Ip+Isp)/(Nwp+Np+Nsp)	Nsr = Nsp/(Nwp+Np+Nsp)	Iwavg= (Iwp+Ip)/(Nwp+Np)	Nn = Number of Negative	In = Total Intensity of Negative	NTotal = Total Number (Positive+Negative)	ATotal = Total Area (millimeter-squared)	Positivity = NPositive/NTotal
			1	24520.7	3.86443e+07		600935	87299	77497	123957554	12452668	4809423	184.43	0.1	198.2	279118414	55363273727	279884145	14.46	0	0		1
																							0
			Region	Length (um)	Area (um2)	Text	Nwp = Number of Weak Positive	Np = Number of Positive	Nsp = Number of Strong Positive	Iwp = Total Intensity of Weak Positive	Ip = Total Intensity of Positive	Isp = Total Intensity of Strong Positive	Iavg = (Iwp+Ip+Isp)/(Nwp+Np+Nsp)	Nsr = Nsp/(Nwp+Np+Nsp)	Iwavg= (Iwp+Ip)/(Nwp+Np)	Nn = Number of Negative	In = Total Intensity of Negative	NTotal = Total Number (Positive+Negative)	ATotal = Total Area (millimeter-squared)	Positivity = NPositive/NTotal			1
			1	24847.9	3.70682e+07		1384733	376512	219409	281724038	54785034	13773928	176.85	0.11	191.06	241903229	46966841355	243883883	12.6	0.01	1		1
																							1
			Region	Length (um)	Area (um2)	Text	Nwp = Number of Weak Positive	Np = Number of Positive	Nsp = Number of Strong Positive	Iwp = Total Intensity of Weak Positive	Ip = Total Intensity of Positive	Isp = Total Intensity of Strong Positive	Iavg = (Iwp+Ip+Isp)/(Nwp+Np+Nsp)	Nsr = Nsp/(Nwp+Np+Nsp)	Iwavg= (Iwp+Ip)/(Nwp+Np)	Nn = Number of Negative	In = Total Intensity of Negative	NTotal = Total Number (Positive+Negative)	ATotal = Total Area (millimeter-squared)	Positivity = NPositive/NTotal			1
			1	29378.3	5.89329e+07		2328634	1153675	1558978	474888948	161060741	91470168	144.29	0.31	182.62	493045340	97299158823	498086627	25.73	0.01	1		1
																							0
			Region	Length (um)	Area (um2)	Text	Nwp = Number of Weak Positive	Np = Number of Positive	Nsp = Number of Strong Positive	Iwp = Total Intensity of Weak Positive	Ip = Total Intensity of Positive	Isp = Total Intensity of Strong Positive	Iavg = (Iwp+Ip+Isp)/(Nwp+Np+Nsp)	Nsr = Nsp/(Nwp+Np+Nsp)	Iwavg= (Iwp+Ip)/(Nwp+Np)	Nn = Number of Negative	In = Total Intensity of Negative	NTotal = Total Number (Positive+Negative)	ATotal = Total Area (millimeter-squared)	Positivity = NPositive/NTotal
			1	33617.3	4.41433e+07		950219	394950	281744	192785470	56587044	17473628	164.02	0.17	185.38	298927314	60908587679	300554227	15.53	0.01	1
			Region	Length (um)	Area (um2)	Text	Nwp = Number of Weak Positive	Np = Number of Positive	Nsp = Number of Strong Positive	Iwp = Total Intensity of Weak Positive	Ip = Total Intensity of Positive	Isp = Total Intensity of Strong Positive	Iavg = (Iwp+Ip+Isp)/(Nwp+Np+Nsp)	Nsr = Nsp/(Nwp+Np+Nsp)	Iwavg= (Iwp+Ip)/(Nwp+Np)	Nn = Number of Negative	In = Total Intensity of Negative	NTotal = Total Number (Positive+Negative)	ATotal = Total Area (millimeter-squared)	Positivity = NPositive/NTotal
			1	26552.7	3.76837e+07		1842629	368033	173603	376939105	53762216	11380731	185.42	0.07	194.83	173066317	35251847609	175450582	9.06	0.01	1
			Region	Length (um)	Area (um2)	Text	Nwp = Number of Weak Positive	Np = Number of Positive	Nsp = Number of Strong Positive	Iwp = Total Intensity of Weak Positive	Ip = Total Intensity of Positive	Isp = Total Intensity of Strong Positive	Iavg = (Iwp+Ip+Isp)/(Nwp+Np+Nsp)	Nsr = Nsp/(Nwp+Np+Nsp)	Iwavg= (Iwp+Ip)/(Nwp+Np)	Nn = Number of Negative	In = Total Intensity of Negative	NTotal = Total Number (Positive+Negative)	ATotal = Total Area (millimeter-squared)	Positivity = NPositive/NTotal
			1	29442.8	3.09742e+07		759475	142105	41679	156473409	20820302	2938804	191.07	0.04	196.65	161846210	32526572856	162789469	8.41	0.01	1
			Region	Length (um)	Area (um2)	Text	Nwp = Number of Weak Positive	Np = Number of Positive	Nsp = Number of Strong Positive	Iwp = Total Intensity of Weak Positive	Ip = Total Intensity of Positive	Isp = Total Intensity of Strong Positive	Iavg = (Iwp+Ip+Isp)/(Nwp+Np+Nsp)	Nsr = Nsp/(Nwp+Np+Nsp)	Iwavg= (Iwp+Ip)/(Nwp+Np)	Nn = Number of Negative	In = Total Intensity of Negative	NTotal = Total Number (Positive+Negative)	ATotal = Total Area (millimeter-squared)	Positivity = NPositive/NTotal
			1	25093.5	3.8815e+07		690595	88965	105408	143456656	12786014	4886031	182.07	0.12	200.42	196607218	39771661066	197492186	10.2	0	0
			Region	Length (um)	Area (um2)	Text	Nwp = Number of Weak Positive	Np = Number of Positive	Nsp = Number of Strong Positive	Iwp = Total Intensity of Weak Positive	Ip = Total Intensity of Positive	Isp = Total Intensity of Strong Positive	Iavg = (Iwp+Ip+Isp)/(Nwp+Np+Nsp)	Nsr = Nsp/(Nwp+Np+Nsp)	Iwavg= (Iwp+Ip)/(Nwp+Np)	Nn = Number of Negative	In = Total Intensity of Negative	NTotal = Total Number (Positive+Negative)	ATotal = Total Area (millimeter-squared)	Positivity = NPositive/NTotal
			1	22777.6	3.41694e+07		536779	97487	299907	111700547	13494095	14784811	149.84	0.32	197.39	205519747	40006143371	206453920	10.67	0	0
			Region	Length (um)	Area (um2)	Text	Nwp = Number of Weak Positive	Np = Number of Positive	Nsp = Number of Strong Positive	Iwp = Total Intensity of Weak Positive	Ip = Total Intensity of Positive	Isp = Total Intensity of Strong Positive	Iavg = (Iwp+Ip+Isp)/(Nwp+Np+Nsp)	Nsr = Nsp/(Nwp+Np+Nsp)	Iwavg= (Iwp+Ip)/(Nwp+Np)	Nn = Number of Negative	In = Total Intensity of Negative	NTotal = Total Number (Positive+Negative)	ATotal = Total Area (millimeter-squared)	Positivity = NPositive/NTotal			0
			1	23509.7	3.08768e+07		1368455	188778	82288	283906214	27619354	5357159	193.28	0.05	200.05	155784962	30436895881	157424483	8.13	0.01	1		1
																							0
			Region	Length (um)	Area (um2)	Text	Nwp = Number of Weak Positive	Np = Number of Positive	Nsp = Number of Strong Positive	Iwp = Total Intensity of Weak Positive	Ip = Total Intensity of Positive	Isp = Total Intensity of Strong Positive	Iavg = (Iwp+Ip+Isp)/(Nwp+Np+Nsp)	Nsr = Nsp/(Nwp+Np+Nsp)	Iwavg= (Iwp+Ip)/(Nwp+Np)	Nn = Number of Negative	In = Total Intensity of Negative	NTotal = Total Number (Positive+Negative)	ATotal = Total Area (millimeter-squared)	Positivity = NPositive/NTotal			1
			1	22993.8	3.33909e+07		365624	83841	33175	75427964	12507104	2144947	186.64	0.07	195.64	179632619	35621978943	180115259	9.31	0	0		0
																							1
			Region	Length (um)	Area (um2)	Text	Nwp = Number of Weak Positive	Np = Number of Positive	Nsp = Number of Strong Positive	Iwp = Total Intensity of Weak Positive	Ip = Total Intensity of Positive	Isp = Total Intensity of Strong Positive	Iavg = (Iwp+Ip+Isp)/(Nwp+Np+Nsp)	Nsr = Nsp/(Nwp+Np+Nsp)	Iwavg= (Iwp+Ip)/(Nwp+Np)	Nn = Number of Negative	In = Total Intensity of Negative	NTotal = Total Number (Positive+Negative)	ATotal = Total Area (millimeter-squared)	Positivity = NPositive/NTotal			2
			1	27133.8	4.07512e+07		2439791	293902	231334	507750594	41744480	15208038	190.46	0.08	201.01	212419975	42117109023	215385002	11.13	0.01	1		1
																							1
			Region	Length (um)	Area (um2)	Text	Nwp = Number of Weak Positive	Np = Number of Positive	Nsp = Number of Strong Positive	Iwp = Total Intensity of Weak Positive	Ip = Total Intensity of Positive	Isp = Total Intensity of Strong Positive	Iavg = (Iwp+Ip+Isp)/(Nwp+Np+Nsp)	Nsr = Nsp/(Nwp+Np+Nsp)	Iwavg= (Iwp+Ip)/(Nwp+Np)	Nn = Number of Negative	In = Total Intensity of Negative	NTotal = Total Number (Positive+Negative)	ATotal = Total Area (millimeter-squared)	Positivity = NPositive/NTotal
			1	16703.7	1.7275e+07		126103	19219	11876	26303317	2770998	812928	190.13	0.08	200.07	136132950	27453105361	136290148	7.04	0	0
			Region	Length (um)	Area (um2)	Text	Nwp = Number of Weak Positive	Np = Number of Positive	Nsp = Number of Strong Positive	Iwp = Total Intensity of Weak Positive	Ip = Total Intensity of Positive	Isp = Total Intensity of Strong Positive	Iavg = (Iwp+Ip+Isp)/(Nwp+Np+Nsp)	Nsr = Nsp/(Nwp+Np+Nsp)	Iwavg= (Iwp+Ip)/(Nwp+Np)	Nn = Number of Negative	In = Total Intensity of Negative	NTotal = Total Number (Positive+Negative)	ATotal = Total Area (millimeter-squared)	Positivity = NPositive/NTotal
			1	26195.5	4.274e+07		1939330	195979	46854	403350520	29209545	3343381	199.76	0.02	202.58	256081744	51650968783	258263907	13.34	0.01	1
			Region	Length (um)	Area (um2)	Text	Nwp = Number of Weak Positive	Np = Number of Positive	Nsp = Number of Strong Positive	Iwp = Total Intensity of Weak Positive	Ip = Total Intensity of Positive	Isp = Total Intensity of Strong Positive	Iavg = (Iwp+Ip+Isp)/(Nwp+Np+Nsp)	Nsr = Nsp/(Nwp+Np+Nsp)	Iwavg= (Iwp+Ip)/(Nwp+Np)	Nn = Number of Negative	In = Total Intensity of Negative	NTotal = Total Number (Positive+Negative)	ATotal = Total Area (millimeter-squared)	Positivity = NPositive/NTotal
			1	35714.7	6.28898e+07		4954579	516138	133218	1034355063	76766196	9066067	199.89	0.02	203.1	315096353	63205470830	320700288	16.57	0.02	2
			Region	Length (um)	Area (um2)	Text	Nwp = Number of Weak Positive	Np = Number of Positive	Nsp = Number of Strong Positive	Iwp = Total Intensity of Weak Positive	Ip = Total Intensity of Positive	Isp = Total Intensity of Strong Positive	Iavg = (Iwp+Ip+Isp)/(Nwp+Np+Nsp)	Nsr = Nsp/(Nwp+Np+Nsp)	Iwavg= (Iwp+Ip)/(Nwp+Np)	Nn = Number of Negative	In = Total Intensity of Negative	NTotal = Total Number (Positive+Negative)	ATotal = Total Area (millimeter-squared)	Positivity = NPositive/NTotal
			1	30657.4	2.90234e+07		1229417	186036	89835	257319521	26606486	6205623	192.74	0.06	200.59	182422179	36934993809	183927467	9.5	0.01	1
			Region	Length (um)	Area (um2)	Text	Nwp = Number of Weak Positive	Np = Number of Positive	Nsp = Number of Strong Positive	Iwp = Total Intensity of Weak Positive	Ip = Total Intensity of Positive	Isp = Total Intensity of Strong Positive	Iavg = (Iwp+Ip+Isp)/(Nwp+Np+Nsp)	Nsr = Nsp/(Nwp+Np+Nsp)	Iwavg= (Iwp+Ip)/(Nwp+Np)	Nn = Number of Negative	In = Total Intensity of Negative	NTotal = Total Number (Positive+Negative)	ATotal = Total Area (millimeter-squared)	Positivity = NPositive/NTotal
			1	30629.7	4.3882e+07		1693830	428667	142725	352013858	59811988	10849629	186.59	0.06	194.03	268006457	54045789904	270271679	13.96	0.01	1

## Sheet: 3d
	Foxp3	VEH	DRP-104
		0	0
		0	1			Table Analyzed	Foxp3
		0	0
		1	1			Column B	DRP-104
		1	1			vs.	vs.
		0	1			Column A	VEH
		2	0
		1	1			Unpaired t test
			0			P value	0.8257
						P value summary	ns
						Significantly different (P < 0.05)?	No
						One- or two-tailed P value?	Two-tailed
						t, df	t=0.2242, df=15
						How big is the difference?
						Mean of column A	0.625
						Mean of column B	0.5556
						Difference between means (B - A) ± SEM	-0.06944 ± 0.3098
						95% confidence interval	-0.7298 to 0.5909
						R squared (eta squared)	0.003339
						F test to compare variances
						F, DFn, Dfd	1.993, 7, 8
						P value	0.3544
						P value summary	ns
						Significantly different (P < 0.05)?	No
						Data analyzed
						Sample size, column A	8
						Sample size, column B	9
		FOXP3
		VEH
			Region	Length (um)	Area (um2)	Text	Nwp = Number of Weak Positive	Np = Number of Positive	Nsp = Number of Strong Positive	Iwp = Total Intensity of Weak Positive	Ip = Total Intensity of Positive	Isp = Total Intensity of Strong Positive	Iavg = (Iwp+Ip+Isp)/(Nwp+Np+Nsp)	Nsr = Nsp/(Nwp+Np+Nsp)	Iwavg= (Iwp+Ip)/(Nwp+Np)	Nn = Number of Negative	In = Total Intensity of Negative	NTotal = Total Number (Positive+Negative)	ATotal = Total Area (millimeter-squared)	Positivity = NPositive/NTotal
			1	26456.9	4.46413e+07		635639	194570	343355	130215054	27202853	17066544	148.68	0.29	189.61	321681817	62968798145	322855381	16.68	0
			Region	Length (um)	Area (um2)	Text	Nwp = Number of Weak Positive	Np = Number of Positive	Nsp = Number of Strong Positive	Iwp = Total Intensity of Weak Positive	Ip = Total Intensity of Positive	Isp = Total Intensity of Strong Positive	Iavg = (Iwp+Ip+Isp)/(Nwp+Np+Nsp)	Nsr = Nsp/(Nwp+Np+Nsp)	Iwavg= (Iwp+Ip)/(Nwp+Np)	Nn = Number of Negative	In = Total Intensity of Negative	NTotal = Total Number (Positive+Negative)	ATotal = Total Area (millimeter-squared)	Positivity = NPositive/NTotal
			1	24604.8	3.68669e+07		766227	165451	176051	158067305	23676329	9676971	172.81	0.16	195.07	222429758	43088953493	223537487	11.55	0
			Region	Length (um)	Area (um2)	Text	Nwp = Number of Weak Positive	Np = Number of Positive	Nsp = Number of Strong Positive	Iwp = Total Intensity of Weak Positive	Ip = Total Intensity of Positive	Isp = Total Intensity of Strong Positive	Iavg = (Iwp+Ip+Isp)/(Nwp+Np+Nsp)	Nsr = Nsp/(Nwp+Np+Nsp)	Iwavg= (Iwp+Ip)/(Nwp+Np)	Nn = Number of Negative	In = Total Intensity of Negative	NTotal = Total Number (Positive+Negative)	ATotal = Total Area (millimeter-squared)	Positivity = NPositive/NTotal
			1	24140.5	3.90643e+07		555097	48788	45812	115822943	7124210	2376837	192.9	0.07	203.59	247225674	49365988512	247875371	12.81	0
			Region	Length (um)	Area (um2)	Text	Nwp = Number of Weak Positive	Np = Number of Positive	Nsp = Number of Strong Positive	Iwp = Total Intensity of Weak Positive	Ip = Total Intensity of Positive	Isp = Total Intensity of Strong Positive	Iavg = (Iwp+Ip+Isp)/(Nwp+Np+Nsp)	Nsr = Nsp/(Nwp+Np+Nsp)	Iwavg= (Iwp+Ip)/(Nwp+Np)	Nn = Number of Negative	In = Total Intensity of Negative	NTotal = Total Number (Positive+Negative)	ATotal = Total Area (millimeter-squared)	Positivity = NPositive/NTotal
			1	29506.8	5.86711e+07		1104522	651386	1125612	227797073	89816855	58022580	130.36	0.39	180.88	429857822	85321189788	432739342	22.36	0.01
			Region	Length (um)	Area (um2)	Text	Nwp = Number of Weak Positive	Np = Number of Positive	Nsp = Number of Strong Positive	Iwp = Total Intensity of Weak Positive	Ip = Total Intensity of Positive	Isp = Total Intensity of Strong Positive	Iavg = (Iwp+Ip+Isp)/(Nwp+Np+Nsp)	Nsr = Nsp/(Nwp+Np+Nsp)	Iwavg= (Iwp+Ip)/(Nwp+Np)	Nn = Number of Negative	In = Total Intensity of Negative	NTotal = Total Number (Positive+Negative)	ATotal = Total Area (millimeter-squared)	Positivity = NPositive/NTotal
			1	29259	4.34228e+07		994314	232552	321286	207322217	32439151	17220344	165.99	0.21	195.43	291977163	59231085387	293525315	15.17	0.01
			Region	Length (um)	Area (um2)	Text	Nwp = Number of Weak Positive	Np = Number of Positive	Nsp = Number of Strong Positive	Iwp = Total Intensity of Weak Positive	Ip = Total Intensity of Positive	Isp = Total Intensity of Strong Positive	Iavg = (Iwp+Ip+Isp)/(Nwp+Np+Nsp)	Nsr = Nsp/(Nwp+Np+Nsp)	Iwavg= (Iwp+Ip)/(Nwp+Np)	Nn = Number of Negative	In = Total Intensity of Negative	NTotal = Total Number (Positive+Negative)	ATotal = Total Area (millimeter-squared)	Positivity = NPositive/NTotal
			1	23055.2	3.7394e+07		739362	93773	105238	154697673	13394885	5521438	185.02	0.11	201.76	202160472	40914252888	203098845	10.49	0
			Region	Length (um)	Area (um2)	Text	Nwp = Number of Weak Positive	Np = Number of Positive	Nsp = Number of Strong Positive	Iwp = Total Intensity of Weak Positive	Ip = Total Intensity of Positive	Isp = Total Intensity of Strong Positive	Iavg = (Iwp+Ip+Isp)/(Nwp+Np+Nsp)	Nsr = Nsp/(Nwp+Np+Nsp)	Iwavg= (Iwp+Ip)/(Nwp+Np)	Nn = Number of Negative	In = Total Intensity of Negative	NTotal = Total Number (Positive+Negative)	ATotal = Total Area (millimeter-squared)	Positivity = NPositive/NTotal
			1	24000.2	3.63619e+07		2723723	275551	323368	567991710	39563126	16900107	187.94	0.1	202.57	164391877	33311694585	167714519	8.67	0.02
			Region	Length (um)	Area (um2)	Text	Nwp = Number of Weak Positive	Np = Number of Positive	Nsp = Number of Strong Positive	Iwp = Total Intensity of Weak Positive	Ip = Total Intensity of Positive	Isp = Total Intensity of Strong Positive	Iavg = (Iwp+Ip+Isp)/(Nwp+Np+Nsp)	Nsr = Nsp/(Nwp+Np+Nsp)	Iwavg= (Iwp+Ip)/(Nwp+Np)	Nn = Number of Negative	In = Total Intensity of Negative	NTotal = Total Number (Positive+Negative)	ATotal = Total Area (millimeter-squared)	Positivity = NPositive/NTotal
			1	27015.2	2.94304e+07		527080	104636	118102	109822516	15029715	6272549	174.88	0.16	197.64	147888297	29644636951	148638115	7.68	0.01
		DRP-104
			Region	Length (um)	Area (um2)	Text	Nwp = Number of Weak Positive	Np = Number of Positive	Nsp = Number of Strong Positive	Iwp = Total Intensity of Weak Positive	Ip = Total Intensity of Positive	Isp = Total Intensity of Strong Positive	Iavg = (Iwp+Ip+Isp)/(Nwp+Np+Nsp)	Nsr = Nsp/(Nwp+Np+Nsp)	Iwavg= (Iwp+Ip)/(Nwp+Np)	Nn = Number of Negative	In = Total Intensity of Negative	NTotal = Total Number (Positive+Negative)	ATotal = Total Area (millimeter-squared)	Positivity = NPositive/NTotal
			1	21318.4	3.34721e+07		1070818	68322	35289	219963572	10474622	1948234	197.87	0.03	202.29	243513077	48129312949	244687506	12.64	0
			Region	Length (um)	Area (um2)	Text	Nwp = Number of Weak Positive	Np = Number of Positive	Nsp = Number of Strong Positive	Iwp = Total Intensity of Weak Positive	Ip = Total Intensity of Positive	Isp = Total Intensity of Strong Positive	Iavg = (Iwp+Ip+Isp)/(Nwp+Np+Nsp)	Nsr = Nsp/(Nwp+Np+Nsp)	Iwavg= (Iwp+Ip)/(Nwp+Np)	Nn = Number of Negative	In = Total Intensity of Negative	NTotal = Total Number (Positive+Negative)	ATotal = Total Area (millimeter-squared)	Positivity = NPositive/NTotal
			1	23073.2	3.06445e+07		1694083	126941	33462	351896937	19206158	1879032	201.12	0.02	203.79	186814363	37122809458	188668849	9.75	0.01
			Region	Length (um)	Area (um2)	Text	Nwp = Number of Weak Positive	Np = Number of Positive	Nsp = Number of Strong Positive	Iwp = Total Intensity of Weak Positive	Ip = Total Intensity of Positive	Isp = Total Intensity of Strong Positive	Iavg = (Iwp+Ip+Isp)/(Nwp+Np+Nsp)	Nsr = Nsp/(Nwp+Np+Nsp)	Iwavg= (Iwp+Ip)/(Nwp+Np)	Nn = Number of Negative	In = Total Intensity of Negative	NTotal = Total Number (Positive+Negative)	ATotal = Total Area (millimeter-squared)	Positivity = NPositive/NTotal
			1	22117.5	3.35084e+07		646703	37821	60038	135777482	5311735	3014255	193.54	0.08	206.11	220395147	44103005533	221139709	11.43	0
			Region	Length (um)	Area (um2)	Text	Nwp = Number of Weak Positive	Np = Number of Positive	Nsp = Number of Strong Positive	Iwp = Total Intensity of Weak Positive	Ip = Total Intensity of Positive	Isp = Total Intensity of Strong Positive	Iavg = (Iwp+Ip+Isp)/(Nwp+Np+Nsp)	Nsr = Nsp/(Nwp+Np+Nsp)	Iwavg= (Iwp+Ip)/(Nwp+Np)	Nn = Number of Negative	In = Total Intensity of Negative	NTotal = Total Number (Positive+Negative)	ATotal = Total Area (millimeter-squared)	Positivity = NPositive/NTotal
			1	26719	4.15589e+07		2623353	177290	104822	549881450	25932774	5885437	200.21	0.04	205.6	253186345	50695641405	256091810	13.23	0.01
			Region	Length (um)	Area (um2)	Text	Nwp = Number of Weak Positive	Np = Number of Positive	Nsp = Number of Strong Positive	Iwp = Total Intensity of Weak Positive	Ip = Total Intensity of Positive	Isp = Total Intensity of Strong Positive	Iavg = (Iwp+Ip+Isp)/(Nwp+Np+Nsp)	Nsr = Nsp/(Nwp+Np+Nsp)	Iwavg= (Iwp+Ip)/(Nwp+Np)	Nn = Number of Negative	In = Total Intensity of Negative	NTotal = Total Number (Positive+Negative)	ATotal = Total Area (millimeter-squared)	Positivity = NPositive/NTotal
			1	26199.6	4.36535e+07		1694132	122750	69623	354128309	18327469	3736232	199.41	0.04	205	268965202	54750768045	270851707	13.99	0.01
			Region	Length (um)	Area (um2)	Text	Nwp = Number of Weak Positive	Np = Number of Positive	Nsp = Number of Strong Positive	Iwp = Total Intensity of Weak Positive	Ip = Total Intensity of Positive	Isp = Total Intensity of Strong Positive	Iavg = (Iwp+Ip+Isp)/(Nwp+Np+Nsp)	Nsr = Nsp/(Nwp+Np+Nsp)	Iwavg= (Iwp+Ip)/(Nwp+Np)	Nn = Number of Negative	In = Total Intensity of Negative	NTotal = Total Number (Positive+Negative)	ATotal = Total Area (millimeter-squared)	Positivity = NPositive/NTotal
			1	34862.4	6.17792e+07		4452933	324130	89971	931227997	49266268	5344587	202.55	0.02	205.25	339804896	68830601513	344671930	17.81	0.01
			Region	Length (um)	Area (um2)	Text	Nwp = Number of Weak Positive	Np = Number of Positive	Nsp = Number of Strong Positive	Iwp = Total Intensity of Weak Positive	Ip = Total Intensity of Positive	Isp = Total Intensity of Strong Positive	Iavg = (Iwp+Ip+Isp)/(Nwp+Np+Nsp)	Nsr = Nsp/(Nwp+Np+Nsp)	Iwavg= (Iwp+Ip)/(Nwp+Np)	Nn = Number of Negative	In = Total Intensity of Negative	NTotal = Total Number (Positive+Negative)	ATotal = Total Area (millimeter-squared)	Positivity = NPositive/NTotal
			1	16085.5	1.78991e+07		143658	14219	8931	30075152	2057872	462247	195.41	0.05	203.53	152254134	30874658380	152420942	7.87	0
							Nwp = Number of Weak Positive	Np = Number of Positive	Nsp = Number of Strong Positive	Iwp = Total Intensity of Weak Positive	Ip = Total Intensity of Positive	Isp = Total Intensity of Strong Positive	Iavg = (Iwp+Ip+Isp)/(Nwp+Np+Nsp)	Nsr = Nsp/(Nwp+Np+Nsp)	Iwavg= (Iwp+Ip)/(Nwp+Np)	Nn = Number of Negative	In = Total Intensity of Negative	NTotal = Total Number (Positive+Negative)	ATotal = Total Area (millimeter-squared)	Positivity = NPositive/NTotal
			1	38275.7	23950566		660795	152184	158223	138106106	21637464	8390506	173.12	0.16	196.49	181753599	37067585085	182724801	9.44	0.01
			Region	Length (um)	Area (um2)	Text	Nwp = Number of Weak Positive	Np = Number of Positive	Nsp = Number of Strong Positive	Iwp = Total Intensity of Weak Positive	Ip = Total Intensity of Positive	Isp = Total Intensity of Strong Positive	Iavg = (Iwp+Ip+Isp)/(Nwp+Np+Nsp)	Nsr = Nsp/(Nwp+Np+Nsp)	Iwavg= (Iwp+Ip)/(Nwp+Np)	Nn = Number of Negative	In = Total Intensity of Negative	NTotal = Total Number (Positive+Negative)	ATotal = Total Area (millimeter-squared)	Positivity = NPositive/NTotal
			1	27403.1	4.0303e+07		1151674	83962	49852	240742793	12354605	2718219	199	0.04	204.83	262306651	53251461774	263592139	13.62	0

## Sheet: 3e
	F4/80	VEH	DRP-104
		23	21		Table Analyzed	F4/80
		23	31
		25	23		Column B	DRP-104
		20	31		vs.	vs.
		23	24		Column A	VEH
		29	23
		31	24		Unpaired t test
		26	27		P value	0.9009
			23		P value summary	ns
					Significantly different (P < 0.05)?	No
					One- or two-tailed P value?	Two-tailed
					t, df	t=0.1267, df=15
					How big is the difference?
					Mean of column A	25
					Mean of column B	25.22
					Difference between means (B - A) ± SEM	0.2222 ± 1.754
					95% confidence interval	-3.517 to 3.962
					R squared (eta squared)	0.001068
					F test to compare variances
					F, DFn, Dfd	1.026, 8, 7
					P value	0.9859
					P value summary	ns
					Significantly different (P < 0.05)?	No
					Data analyzed
					Sample size, column A	8
					Sample size, column B	9
	F4/80
		VEH
			Region	Length (um)	Area (um2)	Text	Nwp = Number of Weak Positive	Np = Number of Positive	Nsp = Number of Strong Positive	Iwp = Total Intensity of Weak Positive	Ip = Total Intensity of Positive	Isp = Total Intensity of Strong Positive	Iavg = (Iwp+Ip+Isp)/(Nwp+Np+Nsp)	Nsr = Nsp/(Nwp+Np+Nsp)	Iwavg= (Iwp+Ip)/(Nwp+Np)	Nn = Number of Negative	In = Total Intensity of Negative	NTotal = Total Number (Positive+Negative)	ATotal = Total Area (millimeter-squared)	Positivity = NPositive/NTotal
			1	29113.2	4.89253e+07		45945725	54270905	34039138	9097446515	7583525324	2297447761	141.36	0.25	166.45	454517623	90183877852	588773391	30.42	0.23
			Region	Length (um)	Area (um2)	Text	Nwp = Number of Weak Positive	Np = Number of Positive	Nsp = Number of Strong Positive	Iwp = Total Intensity of Weak Positive	Ip = Total Intensity of Positive	Isp = Total Intensity of Strong Positive	Iavg = (Iwp+Ip+Isp)/(Nwp+Np+Nsp)	Nsr = Nsp/(Nwp+Np+Nsp)	Iwavg= (Iwp+Ip)/(Nwp+Np)	Nn = Number of Negative	In = Total Intensity of Negative	NTotal = Total Number (Positive+Negative)	ATotal = Total Area (millimeter-squared)	Positivity = NPositive/NTotal
			1	26935.3	3.67863e+07		36484142	34927096	23824725	7284922647	4866356199	1609084953	144.49	0.25	170.16	310303318	61633401762	405539281	20.95	0.23
			Region	Length (um)	Area (um2)	Text	Nwp = Number of Weak Positive	Np = Number of Positive	Nsp = Number of Strong Positive	Iwp = Total Intensity of Weak Positive	Ip = Total Intensity of Positive	Isp = Total Intensity of Strong Positive	Iavg = (Iwp+Ip+Isp)/(Nwp+Np+Nsp)	Nsr = Nsp/(Nwp+Np+Nsp)	Iwavg= (Iwp+Ip)/(Nwp+Np)	Nn = Number of Negative	In = Total Intensity of Negative	NTotal = Total Number (Positive+Negative)	ATotal = Total Area (millimeter-squared)	Positivity = NPositive/NTotal
			1	30636.1	5.89292e+07		62853426	73201609	66012684	12523261126	10136014903	4166672813	132.76	0.33	166.55	607591296	121732411847	809659015	41.83	0.25
			Region	Length (um)	Area (um2)	Text	Nwp = Number of Weak Positive	Np = Number of Positive	Nsp = Number of Strong Positive	Iwp = Total Intensity of Weak Positive	Ip = Total Intensity of Positive	Isp = Total Intensity of Strong Positive	Iavg = (Iwp+Ip+Isp)/(Nwp+Np+Nsp)	Nsr = Nsp/(Nwp+Np+Nsp)	Iwavg= (Iwp+Ip)/(Nwp+Np)	Nn = Number of Negative	In = Total Intensity of Negative	NTotal = Total Number (Positive+Negative)	ATotal = Total Area (millimeter-squared)	Positivity = NPositive/NTotal
			1	26641.2	4.05841e+07		33029555	36056646	26742352	6593209746	5008724654	1790504427	139.75	0.28	167.93	384796789	77965017678	480625342	24.83	0.2
			Region	Length (um)	Area (um2)	Text	Nwp = Number of Weak Positive	Np = Number of Positive	Nsp = Number of Strong Positive	Iwp = Total Intensity of Weak Positive	Ip = Total Intensity of Positive	Isp = Total Intensity of Strong Positive	Iavg = (Iwp+Ip+Isp)/(Nwp+Np+Nsp)	Nsr = Nsp/(Nwp+Np+Nsp)	Iwavg= (Iwp+Ip)/(Nwp+Np)	Nn = Number of Negative	In = Total Intensity of Negative	NTotal = Total Number (Positive+Negative)	ATotal = Total Area (millimeter-squared)	Positivity = NPositive/NTotal
			1	24780.2	3.89437e+07		38793883	30374133	23195529	7807705509	4258631328	1501462394	146.9	0.25	174.45	308780735	62496734345	401144280	20.73	0.23
			Region	Length (um)	Area (um2)	Text	Nwp = Number of Weak Positive	Np = Number of Positive	Nsp = Number of Strong Positive	Iwp = Total Intensity of Weak Positive	Ip = Total Intensity of Positive	Isp = Total Intensity of Strong Positive	Iavg = (Iwp+Ip+Isp)/(Nwp+Np+Nsp)	Nsr = Nsp/(Nwp+Np+Nsp)	Iwavg= (Iwp+Ip)/(Nwp+Np)	Nn = Number of Negative	In = Total Intensity of Negative	NTotal = Total Number (Positive+Negative)	ATotal = Total Area (millimeter-squared)	Positivity = NPositive/NTotal
			1	32160.8	3.10188e+07		39003225	36823008	24695203	7796439686	5148968220	1662688231	145.32	0.25	170.73	249587823	50519137533	350109259	18.09	0.29
			Region	Length (um)	Area (um2)	Text	Nwp = Number of Weak Positive	Np = Number of Positive	Nsp = Number of Strong Positive	Iwp = Total Intensity of Weak Positive	Ip = Total Intensity of Positive	Isp = Total Intensity of Strong Positive	Iavg = (Iwp+Ip+Isp)/(Nwp+Np+Nsp)	Nsr = Nsp/(Nwp+Np+Nsp)	Iwavg= (Iwp+Ip)/(Nwp+Np)	Nn = Number of Negative	In = Total Intensity of Negative	NTotal = Total Number (Positive+Negative)	ATotal = Total Area (millimeter-squared)	Positivity = NPositive/NTotal
			1	24624.1	3.26236e+07		42521027	33542646	22770142	8547683456	4716324156	1466490050	149.04	0.23	174.38	222741359	45281009356	321575174	16.61	0.31
			Region	Length (um)	Area (um2)	Text	Nwp = Number of Weak Positive	Np = Number of Positive	Nsp = Number of Strong Positive	Iwp = Total Intensity of Weak Positive	Ip = Total Intensity of Positive	Isp = Total Intensity of Strong Positive	Iavg = (Iwp+Ip+Isp)/(Nwp+Np+Nsp)	Nsr = Nsp/(Nwp+Np+Nsp)	Iwavg= (Iwp+Ip)/(Nwp+Np)	Nn = Number of Negative	In = Total Intensity of Negative	NTotal = Total Number (Positive+Negative)	ATotal = Total Area (millimeter-squared)	Positivity = NPositive/NTotal
			1	29816.9	4.32344e+07		55315344	51985777	43058422	11079780996	7251521122	2750465245	140.21	0.29	170.84	423056517	85449995462	573416060	29.63	0.26
		DRP-104
			Region	Length (um)	Area (um2)	Text	Nwp = Number of Weak Positive	Np = Number of Positive	Nsp = Number of Strong Positive	Iwp = Total Intensity of Weak Positive	Ip = Total Intensity of Positive	Isp = Total Intensity of Strong Positive	Iavg = (Iwp+Ip+Isp)/(Nwp+Np+Nsp)	Nsr = Nsp/(Nwp+Np+Nsp)	Iwavg= (Iwp+Ip)/(Nwp+Np)	Nn = Number of Negative	In = Total Intensity of Negative	NTotal = Total Number (Positive+Negative)	ATotal = Total Area (millimeter-squared)	Positivity = NPositive/NTotal
			1	22752.6	3.5146e+07		27863111	28890749	15334017	5542014969	4060328935	1058755953	147.89	0.21	169.19	272820723	53826072270	344908600	17.82	0.21
			Region	Length (um)	Area (um2)	Text	Nwp = Number of Weak Positive	Np = Number of Positive	Nsp = Number of Strong Positive	Iwp = Total Intensity of Weak Positive	Ip = Total Intensity of Positive	Isp = Total Intensity of Strong Positive	Iavg = (Iwp+Ip+Isp)/(Nwp+Np+Nsp)	Nsr = Nsp/(Nwp+Np+Nsp)	Iwavg= (Iwp+Ip)/(Nwp+Np)	Nn = Number of Negative	In = Total Intensity of Negative	NTotal = Total Number (Positive+Negative)	ATotal = Total Area (millimeter-squared)	Positivity = NPositive/NTotal
			1	22944.4	3.05248e+07		43203036	33220096	22408134	8655294258	4679871331	1458699824	149.69	0.23	174.49	220219767	43881838939	319051033	16.48	0.31
			Region	Length (um)	Area (um2)	Text	Nwp = Number of Weak Positive	Np = Number of Positive	Nsp = Number of Strong Positive	Iwp = Total Intensity of Weak Positive	Ip = Total Intensity of Positive	Isp = Total Intensity of Strong Positive	Iavg = (Iwp+Ip+Isp)/(Nwp+Np+Nsp)	Nsr = Nsp/(Nwp+Np+Nsp)	Iwavg= (Iwp+Ip)/(Nwp+Np)	Nn = Number of Negative	In = Total Intensity of Negative	NTotal = Total Number (Positive+Negative)	ATotal = Total Area (millimeter-squared)	Positivity = NPositive/NTotal
			1	22517.6	3.34234e+07		28461457	28044524	24500911	5686944955	3904983309	1565961249	137.74	0.3	169.75	267952205	53935799830	348959097	18.03	0.23
			Region	Length (um)	Area (um2)	Text	Nwp = Number of Weak Positive	Np = Number of Positive	Nsp = Number of Strong Positive	Iwp = Total Intensity of Weak Positive	Ip = Total Intensity of Positive	Isp = Total Intensity of Strong Positive	Iavg = (Iwp+Ip+Isp)/(Nwp+Np+Nsp)	Nsr = Nsp/(Nwp+Np+Nsp)	Iwavg= (Iwp+Ip)/(Nwp+Np)	Nn = Number of Negative	In = Total Intensity of Negative	NTotal = Total Number (Positive+Negative)	ATotal = Total Area (millimeter-squared)	Positivity = NPositive/NTotal
			1	32446.8	3.84575e+07		50627976	46694274	30858344	10121385999	6528868849	2063596832	146	0.24	171.08	291205651	58499122093	419386245	21.67	0.31
			Region	Length (um)	Area (um2)	Text	Nwp = Number of Weak Positive	Np = Number of Positive	Nsp = Number of Strong Positive	Iwp = Total Intensity of Weak Positive	Ip = Total Intensity of Positive	Isp = Total Intensity of Strong Positive	Iavg = (Iwp+Ip+Isp)/(Nwp+Np+Nsp)	Nsr = Nsp/(Nwp+Np+Nsp)	Iwavg= (Iwp+Ip)/(Nwp+Np)	Nn = Number of Negative	In = Total Intensity of Negative	NTotal = Total Number (Positive+Negative)	ATotal = Total Area (millimeter-squared)	Positivity = NPositive/NTotal
			1	17322.8	1.74004e+07		19954753	19841966	16912952	3993310571	2756477882	1083673621	138.13	0.3	169.61	177371639	35797474761	234081310	12.09	0.24
			Region	Length (um)	Area (um2)	Text	Nwp = Number of Weak Positive	Np = Number of Positive	Nsp = Number of Strong Positive	Iwp = Total Intensity of Weak Positive	Ip = Total Intensity of Positive	Isp = Total Intensity of Strong Positive	Iavg = (Iwp+Ip+Isp)/(Nwp+Np+Nsp)	Nsr = Nsp/(Nwp+Np+Nsp)	Iwavg= (Iwp+Ip)/(Nwp+Np)	Nn = Number of Negative	In = Total Intensity of Negative	NTotal = Total Number (Positive+Negative)	ATotal = Total Area (millimeter-squared)	Positivity = NPositive/NTotal
			1	26565.5	4.2062e+07		41613830	37022487	20519192	8336519519	5210424990	1407608366	150.82	0.21	172.27	336492018	67772679160	435647527	22.51	0.23
			Region	Length (um)	Area (um2)	Text	Nwp = Number of Weak Positive	Np = Number of Positive	Nsp = Number of Strong Positive	Iwp = Total Intensity of Weak Positive	Ip = Total Intensity of Positive	Isp = Total Intensity of Strong Positive	Iavg = (Iwp+Ip+Isp)/(Nwp+Np+Nsp)	Nsr = Nsp/(Nwp+Np+Nsp)	Iwavg= (Iwp+Ip)/(Nwp+Np)	Nn = Number of Negative	In = Total Intensity of Negative	NTotal = Total Number (Positive+Negative)	ATotal = Total Area (millimeter-squared)	Positivity = NPositive/NTotal
			1	35513.2	5.60601e+07		64360680	49190063	18921769	12910771848	7007526164	1344198891	160.51	0.14	175.41	410061204	82481722991	542533716	28.03	0.24
			Region	Length (um)	Area (um2)	Text	Nwp = Number of Weak Positive	Np = Number of Positive	Nsp = Number of Strong Positive	Iwp = Total Intensity of Weak Positive	Ip = Total Intensity of Positive	Isp = Total Intensity of Strong Positive	Iavg = (Iwp+Ip+Isp)/(Nwp+Np+Nsp)	Nsr = Nsp/(Nwp+Np+Nsp)	Iwavg= (Iwp+Ip)/(Nwp+Np)	Nn = Number of Negative	In = Total Intensity of Negative	NTotal = Total Number (Positive+Negative)	ATotal = Total Area (millimeter-squared)	Positivity = NPositive/NTotal
			1	32636.2	2.26588e+07		28568045	24377208	22089210	5739645982	3401569653	1379908835	140.22	0.29	172.65	205256312	41410243047	280290775	14.48	0.27
			Region	Length (um)	Area (um2)	Text	Nwp = Number of Weak Positive	Np = Number of Positive	Nsp = Number of Strong Positive	Iwp = Total Intensity of Weak Positive	Ip = Total Intensity of Positive	Isp = Total Intensity of Strong Positive	Iavg = (Iwp+Ip+Isp)/(Nwp+Np+Nsp)	Nsr = Nsp/(Nwp+Np+Nsp)	Iwavg= (Iwp+Ip)/(Nwp+Np)	Nn = Number of Negative	In = Total Intensity of Negative	NTotal = Total Number (Positive+Negative)	ATotal = Total Area (millimeter-squared)	Positivity = NPositive/NTotal
			1	30686.5	4.10473e+07		45720078	40784615	16159720	9153786909	5773902177	1158274364	156.69	0.16	172.57	337868033	68228370322	440532446	22.76	0.23

## Sheet: 3f
	VEH	DRP-104
mg	916	444		Table Analyzed	NSG
	1675	450
	1121	531		Column B	DRP-104
	1709	479		vs.	vs.
	901	518		Column A	VEH
	707	414
	799	393		Unpaired t test
		351		P value	0.0005
				P value summary	***
				Significantly different (P < 0.05)?	Yes
				One- or two-tailed P value?	Two-tailed
				t, df	t=4.573, df=13
				How big is the difference?
				Mean of column A	1118
				Mean of column B	447.5
				Difference between means (B - A) ± SEM	-670.8 ± 146.7
				95% confidence interval	-987.7 to -353.9
				R squared (eta squared)	0.6166
				F test to compare variances
				F, DFn, Dfd	45.06, 6, 7
				P value	<0.0001
				P value summary	****
				Significantly different (P < 0.05)?	Yes
				Data analyzed
				Sample size, column A	7
				Sample size, column B	8

## Sheet: 3g
		VEH	DRP-104
	mg	1484	373		Table Analyzed	Nude Mice_VEHvsDRP_n1
		1078	473
		1257	356		Column B	DRP-104
		1550	392		vs.	vs.
		1635	261		Column A	VEH
					Unpaired t test
					P value	<0.0001
					P value summary	****
					Significantly different (P < 0.05)?	Yes
					One- or two-tailed P value?	Two-tailed
					t, df	t=9.560, df=8
					How big is the difference?
					Mean of column A	1401
					Mean of column B	371
					Difference between means (B - A) ± SEM	-1030 ± 107.7
					95% confidence interval	-1278 to -781.4
					R squared (eta squared)	0.9195
					F test to compare variances
					F, DFn, Dfd	9.015, 4, 4
					P value	0.0558
					P value summary	ns
					Significantly different (P < 0.05)?	No
					Data analyzed
					Sample size, column A	5
					Sample size, column B	5

## Sheet: 3h
	PANC1	VEH	DRP-104
		645	208		Table Analyzed	PANC1-VEHvsDRP
	mg	434	292
		480	455		Column B	DRP-104
		710	173		vs.	vs.
		845	324		Column A	VEH
		1022	326
		530	259		Unpaired t test
		622	315		P value	0.0002
		531	460		P value summary	***
		460	340		Significantly different (P < 0.05)?	Yes
					One- or two-tailed P value?	Two-tailed
					t, df	t=4.733, df=18
					How big is the difference?
					Mean of column A	627.9
					Mean of column B	315.2
					Difference between means (B - A) ± SEM	-312.7 ± 66.07
					95% confidence interval	-451.5 to -173.9
					R squared (eta squared)	0.5544
					F test to compare variances
					F, DFn, Dfd	4.120, 9, 9
					P value	0.0466
					P value summary	*
					Significantly different (P < 0.05)?	Yes
					Data analyzed
					Sample size, column A	10
					Sample size, column B	10
