# Supplementary material for: Targeting pancreatic cancer metabolic dependencies through glutamine antagonism
Source: Nat Cancer. 2023 Oct 9;5(1):85–99. doi: 10.1038/s43018-023-00647-3 (PMC10824664; doi:10.1038/s43018-023-00647-3)
Supplement: Supplementary file 5 — Data source and statistics. [file 43018_2023_647_MOESM5_ESM.xlsx]

## Sheet: 4b
		NYU280	0	10	25	50
			3.4	1.35	1.31	0.804
			4	2.08	1.95	0.845
			2.84	1.86	2.25	1.91
			1.33	2.74	3.59	1.96
			7.75	1.38	2.53	2.27
			3.77	2.69	1.12	1.24
			3.28	2.61	1.79	1.94
			5.79	1.74	2.18	2.57
			7.49	1.46		1
	Number of families	1
	Number of comparisons per family	3
	Alpha	0.05
	Dunnett's multiple comparisons test	Mean Diff.	95.00% CI of diff.	Below threshold?	Summary	Adjusted P Value	A-?
	0 vs. 10	2.416	0.9729 to 3.858	Yes	***	0.0007	B	10
	0 vs. 25	2.316	0.8285 to 3.803	Yes	**	0.0016	C	25
	0 vs. 50	2.79	1.347 to 4.233	Yes	***	0.0001	D	50
	Test details	Mean 1	Mean 2	Mean Diff.	SE of diff.	n1	n2	q	DF
	0 vs. 10	4.406	1.99	2.416	0.5836	9	9	4.139	31
	0 vs. 25	4.406	2.09	2.316	0.6016	9	8	3.849	31
	0 vs. 50	4.406	1.615	2.79	0.5836	9	9	4.781	31

## Sheet: 4c
		NYU341	0	10	25	50
			1.22	1.02	0.974	0.951
			1.34	1.02	1	0.942
			1.31	1.09	1.01	0.934
			2.61	1.01	0.667	0.708
			1.66	1.14	0.865	0.763
			1.36		0.941	0.978
	Number of families	1
	Number of comparisons per family	3
	Alpha	0.05
	Dunnett's multiple comparisons test	Mean Diff.	95.00% CI of diff.	Below threshold?	Summary	Adjusted P Value	A-?
	0 vs. 10	0.5273	0.08723 to 0.9674	Yes	*	0.0172	B	10
	0 vs. 25	0.6738	0.2542 to 1.093	Yes	**	0.0017	C	25
	0 vs. 50	0.704	0.2844 to 1.124	Yes	**	0.0011	D	50
	Test details	Mean 1	Mean 2	Mean Diff.	SE of diff.	n1	n2	q	DF
	0 vs. 10	1.583	1.056	0.5273	0.1723	6	5	3.061	19
	0 vs. 25	1.583	0.9095	0.6738	0.1642	6	6	4.103	19
	0 vs. 50	1.583	0.8793	0.704	0.1642	6	6	4.286	19

## Sheet: 4d
		NYU338	0	10	25	50
			3.05	1.14	1.12	1.14
			5.88	1.14	1.1	1.14
			5.25	1.16	1.11	1.12
			1.49	1.22	1.13	1.12
			1.76	1.15	1.13	1.11
			1.5	1.14	1.13	1.11
			1.34	2.03	1.61	1.89
			1.24	3.9	1.96	1.57
			1.24	2.04	2.24	1.61
			1.48	0.694	0.764	0.632
			1.46	0.936	0.826	0.795
			1.42	0.763	0.736	0.72
			1.69	0.901	0.851	0.863
			1.41	0.922	0.902	0.884
			1.49	0.905	0.848	0.896
	Number of families	1
	Number of comparisons per family	3
	Alpha	0.05
	Dunnett's multiple comparisons test	Mean Diff.	95.00% CI of diff.	Below threshold?	Summary	Adjusted P Value	A-?
	0 vs. 10	0.7773	-0.003515 to 1.558	No	ns	0.0513	B	10
	0 vs. 25	0.9495	0.1688 to 1.730	Yes	*	0.0133	C	25
	0 vs. 50	1.007	0.2259 to 1.787	Yes	**	0.0081	D	50
	Test details	Mean 1	Mean 2	Mean Diff.	SE of diff.	n1	n2	q	DF
	0 vs. 10	2.113	1.336	0.7773	0.3234	15	15	2.404	56
	0 vs. 25	2.113	1.164	0.9495	0.3234	15	15	2.936	56
	0 vs. 50	2.113	1.107	1.007	0.3234	15	15	3.113	56

## Sheet: 4e
	NYU345		0	10	25	50
			1.56	1.09	1.07	1.05
			1.79	1.11	1.05	1.05
			2.92	1.11	1.07	1.05
			1.26	1.05	1.05	1.06
			1.3	1.07	1.05	1.03
			1.32	1.09	1.05	1.05
				1.42	1.2	1.2
				1.52	1.47	1.64
				1.61	1.66	1.58
	Number of families	1
	Number of comparisons per family	3
	Alpha	0.05
	Dunnett's multiple comparisons test	Mean Diff.	95.00% CI of diff.	Below threshold?	Summary	Adjusted P Value	A-?
	0 vs. 10	0.4617	0.02651 to 0.8968	Yes	*	0.036	B	10
	0 vs. 25	0.5061	0.07096 to 0.9413	Yes	*	0.0202	C	25
	0 vs. 50	0.5017	0.06651 to 0.9368	Yes	*	0.0214	D	50
	Test details	Mean 1	Mean 2	Mean Diff.	SE of diff.	n1	n2	q	DF
	0 vs. 10	1.692	1.23	0.4617	0.1774	6	9	2.602	29
	0 vs. 25	1.692	1.186	0.5061	0.1774	6	9	2.853	29
	0 vs. 50	1.692	1.19	0.5017	0.1774	6	9	2.828	29

## Sheet: 4f
			NYU559	0	10	25	50
				2.36	1.91	0.785	0.249
				1.85	0.857	0.674	0.658
				1.88	0.92	0.494	0.281
				2.87	1.44	0.574	0.687
				1.63	1.2	0.771	0.754
				1.55	0.909	0.837	0.805
				1.53	0.975	0.885	0.821
				1.57	0.976	0.968	0.844
		Number of families	1
		Number of comparisons per family	3
		Alpha	0.05
		Dunnett's multiple comparisons test	Mean Diff.	95.00% CI of diff.	Below threshold?	Summary	Adjusted P Value	A-?
		0 vs. 10	0.7566	0.3439 to 1.169	Yes	***	0.0003	B	10
		0 vs. 25	1.157	0.7437 to 1.569	Yes	****	<0.0001	C	25
		0 vs. 50	1.268	0.8549 to 1.680	Yes	****	<0.0001	D	50
		Test details	Mean 1	Mean 2	Mean Diff.	SE of diff.	n1	n2	q	DF
		0 vs. 10	1.905	1.148	0.7566	0.1662	8	8	4.552	28
		0 vs. 25	1.905	0.7485	1.157	0.1662	8	8	6.958	28
		0 vs. 50	1.905	0.6374	1.268	0.1662	8	8	7.626	28

## Sheet: 4g
	NYU280
				Time(Days)	VEH					DRP-104
				0	33.212	12.544	12.15	10.14		19.166	14.336	13.9345	18.9875	18.496
				5	44.436	71.0875	44.4185	53.75		17.92	9.477	10.933	8.352	10.206
				10	56.25	93.987	90	61.25		23.9575	13.0355	11.3535	5.4	8.112
				15	111.476	185.625	109.147	113.117		34.425	32.7795	13.328	12.6841	10.192
				20	154.732	410.112	172.494	291.679		29.16	26.568	15.36	12.493	12.15
				25	196.992	519.048	294.912	463.05		34.2225	38.808	17.92	18.513	6.25
				30	511.328	593.759	823.072	426.564		38.808	30.4	20	7.935	8.75
				VEH	L	W		Volume			DRP-104	L	W		Volume
				DAY0	4.6	3.8		33.212			DAY0	2.8	3.7		19.166
	Table Analyzed	END POINT-NYU280			3.2	2.8		12.544				2.8	3.2		14.336
					2.7	3		12.15				2.9	3.1		13.9345
	Column B	DRP104			3	2.6		10.14				3.1	3.5		18.9875
	vs.	vs.										3.2	3.4		18.496
	Column A	VEH
				VEH	L	W		Volume			DRP-104	L	W		Volume
	Unpaired t test			DAY5	4.2	4.6		44.436				3.5	3.2		17.92
	P value	0.0001			4.7	5.5		71.0875			DAY5	2.6	2.7		9.477
	P value summary	***			3.7	4.9		44.4185				2.6	2.9		10.933
	Significantly different (P < 0.05)?	Yes			4.3	5		53.75				2.9	2.4		8.352
	One- or two-tailed P value?	Two-tailed										2.8	2.7		10.206
	t, df	t=7.547, df=7
											DRP-104	L	W		Volume
	How big is the difference?			VEH	L	W		Volume			DAY10	3.5	3.7		23.9575
	Mean of column A	588.7		DAY10	4.5	5		56.25				3.1	2.9		13.0355
	Mean of column B	21.18			5.4	5.9		93.987				2.7	2.9		11.3535
	Difference between means (B - A) ± SEM	-567.5 ± 75.20			5	6		90				2.7	2		5.4
	95% confidence interval	-745.3 to -389.7			4.9	5		61.25				2.4	2.6		8.112
	R squared (eta squared)	0.8906
				VEH	L	W		Volume			DRP-104	L	W		Volume
	F test to compare variances			DAY15	5.8	6.2		111.476			DAY15	3.4	4.5		34.425
	F, DFn, Dfd	160.0, 3, 4			6.6	7.5		185.625				3.9	4.1		32.7795
	P value	0.0003			5.5	6.3		109.147				3.4	2.8		13.328
	P value summary	***			5.7	6.3		113.117				2.8	3.01		12.6841
	Significantly different (P < 0.05)?	Yes										2.6	2.8		10.192
	Data analyzed			VEH	L	W		Volume			DRP-104	L	W		Volume
	Sample size, column A	4		DAY20	6.5	6.9		154.733			DAY20	4.5	3.6		29.16
	Sample size, column B	5			8.9	9.6		410.112				4.1	3.6		26.568
					6.3	7.4		172.494				3	3.2		15.36
					6.2	9.7		291.679				2.6	3.1		12.493
												2.7	3		12.15
				VEH	L	W		Volume			DRP-104	L	W		Volume
				DAY25	7.6	7.2		196.992			DAY25	4.5	3.9		34.2225
					8.9	10.8		519.048				4.4	4.2		38.808
					6.4	9.6		294.912				3.5	3.2		17.92
					8.4	10.5		463.05				3.4	3.3		18.513
												2	2.5		6.25
				VEH	L	W		Volume			DRP-104	L	W		Volume
				DAY30	7.6	11.6		511.328			DAY30	4.4	4.2		38.808
					9.3	11.3		593.759				3.8	4		30.4
					8.9	13.6		823.072				2.5	4		20
					8.2	10.2		426.564				3	2.3		7.935
												2.8	2.5		8.75

## Sheet: 4h
					NYU326		Time(Days)	VEH				DRP-104
	NYU 326						0	75.625	51.6215	22.6625	21.66	48.02	34.848	38.72	32.3575
							5	134.096	149.212	50.562	67.424	50.421	36.0555	33.4125	36.98
							10	130.928	108.9	98.304	154.688	28.8	47.232	11.664	44.1
							15	200.772	167.018	128.502	117.912	30.118	52.728	26.6175	42.32
							20	335	173.28	141.148	155.232	28.0645	56.784	35.131	58.5225
							25	279.45	238.423	150.336	135.036	32.912	39.762	15.75	56.4235
							30	467.856	395.178	141.404	165.199	31.752	19.6	16.8175	48.598
	Table Analyzed	ENDPOINT-NYU326					VEH	L	W		Volume			DRP-104	L	W		Volume
							DAY0	5	5.5		75.625			DAY0	4	4.9		48.02
	Column B	DRP-104						4.3	4.9		51.6215				3.6	4.4		34.848
	vs.	vs.						3.7	3.5		22.6625				4	4.4		38.72
	Column A	VEH						3	3.8		21.66				3.5	4.3		32.3575
								4.4	4.9		52.822
	Unpaired t test
	P value	0.008
	P value summary	**					VEH	L	W		Volume			DRP-104	L	W		Volume
	Significantly different (P < 0.05)?	Yes					DAY5	5.8	6.8		134.096			DAY5	4.2	4.9		50.421
	One- or two-tailed P value?	Two-tailed						5.6	7.3		149.212				3.9	4.3		36.0555
	t, df	t=3.665, df=7						3.6	5.3		50.562				3.3	4.5		33.4125
								4.3	5.6		67.424				4	4.3		36.98
	How big is the difference?							4.6	6		82.8
	Mean of column A	293.6
	Mean of column B	29.19												DRP-104	L	W		Volume
	Difference between means (B - A) ± SEM	-264.4 ± 72.15												DAY10	3.6	4		28.8
	95% confidence interval	-435.0 to -93.80					VEH	L	W		Volume				4.1	4.8		47.232
	R squared (eta squared)	0.6574					DAY10	5.5	6.9		130.928				3.2	2.7		11.664
								5	6.6		108.9				5	4.2		44.1
	F test to compare variances							4.8	6.4		98.304
	F, DFn, Dfd	95.92, 4, 3						5.5	7.5		154.688			DRP-104	L	W		Volume
	P value	0.0034						5.2	6.9		123.786			DAY15	4.4	3.7		30.118
	P value summary	**													3.9	5.2		52.728
	Significantly different (P < 0.05)?	Yes													3.5	3.9		26.6175
							VEH	L	W		Volume				4	4.6		42.32
	Data analyzed						DAY15	6.6	7.8		200.772
	Sample size, column A	5						6.1	7.4		167.018			DRP-104	L	W		Volume
	Sample size, column B	4						5.9	6.6		128.502			DAY20	4.1	3.7		28.0645
								5.1	6.8		117.912				4.2	5.2		56.784
								5.6	7.2		145.152				3.8	4.3		35.131
															4.5	5.1		58.5225
							VEH	L	W		Volume
								6.7	10		335			DRP-104	L	W		Volume
							DAY20	6	7.6		173.28			DAY25	3.4	4.4		32.912
								5.6	7.1		141.148				3.6	4.7		39.762
								4.4	8.4		155.232				3.5	3		15.75
								6.3	8.3		217.004				4.7	4.9		56.4235
							VEH	L	W		Volume			DRP-104	L	W		Volume
								6.9	9		279.45			DAY30	3.6	4.2		31.752
							DAY25	6.3	8.7		238.423				3.2	3.5		19.6
								5.8	7.2		150.336				3.5	3.1		16.8175
								6.2	6.6		135.036				4.4	4.7		48.598
								6.9	8.4		243.432
							VEH	L	W		Volume
								7.2	11.4		467.856
							DAY30	8.4	9.7		395.178
								6.3	6.7		141.404
								6.2	7.3		165.199
								6.9	9.3		298.391

## Sheet: 4i
			Time(Days)	VEH											DRP-104
		NYU341	0	63.544	62.424	66.0115	39.688	26.714	25.272	52.822	40	46.389	52.02	56.18	67.228	90.506	21.78	109.769	47.753	9.408	56.4235	107.909	22.382	58.136	40.204
			5	132.192	91.1645	51.25	139.159	44.928	44.18	92.256	122.536	35.816	154.732	120.412	123.039	76.832	28.322	93.987	28.224	7.776	97.468	87.723	31.0985	78.4	64.896
			10	68.4285	36.784	61.952	150.176	114.264	71.656	304.704	101.728	93.025	170.528	255.162	78.416	28.158	35.301	29.4	25.27	10.092	79.6005	154.35	34.4	100.467	89.146
			15	282.656	80.736	176.256	278.784	141.404	97.468	252.875	185.562	156.066	232.916	248.004	102.6	14.8955	53.75	50.784	34.425	8.3835	63	36.45	30.4	96.746	54.621
			20	363.952	159.25	416.416	466.796	273.916	220.363	436.968	234.812	410	392.738	481.312	93.312	11.776	137.376	107.911	74.727	20.2125	43.264	127.4	30.5085	94.8855	58.989
			25	440	203.814	457.65	864.823	403.368	318.818	528.705	452.236	657.604	511.322	695.934	171.396	44.982	182.812	186.517	102.602	18.944	44.55	102.6	66.55	416.16	28.88
			30	960.498	264.6	602.112	988.175	532.379	336.633	768.8	239.704	322.959	763.2	1095.2	117.242	27.7365	126.514	135.2	76.582	33.282	44.528		68.992	115.101	69.12
				VEH	L	W		Volume			DRP-104	L	W		Volume
	Table Analyzed	ENDPOINT-NYU341		DAY0	4.7	5.2		63.544			DAY0	5.6	4.9		67.228
					4.8	5.1		62.424				5.2	5.9		90.506
	Column B	DRP-104			4.7	5.3		66.0115				4	3.3		21.78
	vs.	vs.			4.1	4.4		39.688				5.9	6.1		109.769
	Column A	VEH			3.7	3.8		26.714				3.4	5.3		47.753
					3.9	3.6		25.272				2.4	2.8		9.408
	Unpaired t test				4.4	4.9		52.822				4.7	4.9		56.4235
	P value	<0.0001			3.2	5		40				5.8	6.1		107.909
	P value summary	****			4.2	4.7		46.389				3.1	3.8		22.382
	Significantly different (P < 0.05)?	Yes			4	5.1		52.02				4.3	5.2		58.136
	One- or two-tailed P value?	Two-tailed			4	5.3		56.18				3.8	4.6		40.204
	t, df	t=5.473, df=19
				DAY5	L	W					DRP-104	L	W		Volume
	How big is the difference?			VEH	5.1	7.2		132.192			DAY5	6.2	6.3		123.039
	Mean of column A	624.9			4.9	6.1		91.1645				4.9	5.6		76.832
	Mean of column B	81.43			4.1	5		51.25				4.9	3.4		28.322
	Difference between means (B - A) ± SEM	-543.5 ± 99.30			6.2	6.7		139.159				5.4	5.9		93.987
	95% confidence interval	-751.3 to -335.7			3.9	4.8		44.928				3.2	4.2		28.224
	R squared (eta squared)	0.6119			4	4.7		44.18				2.7	2.4		7.776
					4.8	6.2		92.256				5.6	5.9		97.468
	F test to compare variances				5.3	6.8		122.536				5.4	5.7		87.723
	F, DFn, Dfd	61.16, 10, 9			3.7	4.4		35.816				3.7	4.1		31.0985
	P value	<0.0001			6.5	6.9		154.733				5	5.6		78.4
	P value summary	****			5.7	6.5		120.413				4.8	5.2		64.896
	Significantly different (P < 0.05)?	Yes		DAY10	L	W
				VEH	5.7	4.9		68.4285
	Data analyzed				3.8	4.4		36.784
	Sample size, column A	11			6.4	4.4		61.952				L	W
	Sample size, column B	10			5.2	7.6		150.176			DRP-104	5.8	5.2		78.416
					4.8	6.9		114.264			DAY10	3.9	3.8		28.158
					5.3	5.2		71.656				4.2	4.1		35.301
					7.2	9.2		304.704				4.8	3.5		29.4
					4.4	6.8		101.728				3.5	3.8		25.27
					5	6.1		93.025				2.4	2.9		10.092
					6.4	7.3		170.528				4.9	5.7		79.6005
					6.9	8.6		255.162				6.3	7		154.35
												4.3	4		34.4
				DAY15	L	W						5.4	6.1		100.467
				VEH	7.3	8.8		282.656				5.3	5.8		89.146
					4.8	5.8		80.736
					6.8	7.2		176.256			DRP-104	L	W
					7.2	8.8		278.784			DAY15	5.7	6		102.6
					6.3	6.7		141.404				3.1	3.1		14.8955
					5.6	5.9		97.468				4.3	5		53.75
					7	8.5		252.875				4.8	4.6		50.784
					6.1	7.8		185.562				3.4	4.5		34.425
					5.7	7.4		156.066				2.3	2.7		8.3835
					7.1	8.1		232.915				3.5	6		63
					7.2	8.3		248.004				3.6	4.5		36.45
												3.8	4		30.4
				DAY20	L	W						5.2	6.1		96.746
				VEH	8.6	9.2		363.952				4.2	5.1		54.621
					6.5	7		159.25
					7.7	10.4		416.416			DRP-104	L	W
					8.8	10.3		466.796			DAY20	6.4	5.4		93.312
					6.2	9.4		273.916				2.3	3.2		11.776
					6.1	8.5		220.362				5.3	7.2		137.376
					8.4	10.2		436.968				6.2	5.9		107.911
					6.5	8.5		234.812				4.6	5.7		74.727
					8.2	10		410				3.3	3.5		20.2125
					7.7	10.1		392.738				3.2	5.2		43.264
					8.9	10.4		481.312				5.2	7		127.4
												3.3	4.3		30.5085
				DAY25	L	W						5.1	6.1		94.8855
				VEH	8.8	10		440				4.2	5.3		58.989
					6.7	7.8		203.814
					11.3	9		457.65			DRP-104	L	W
					8.7	14.1		864.823			DAY25	7.2	6.9		171.396
					8.4	9.8		403.368				5.1	4.2		44.982
					7.7	9.1		318.818				6.5	7.5		182.812
					8.9	10.9		528.705				7.4	7.1		186.517
					7.9	10.7		452.235				6.1	5.8		102.602
					10.3	11.3		657.604				3.7	3.2		18.944
					8.3	11.1		511.322				4.4	4.5		44.55
					9.2	12.3		695.934				5.7	6		102.6
				DAY30	L	W						4.4	5.5		66.55
				VEH	12.1	12.6		960.498				8	10.2		416.16
					7.5	8.4		264.6				4	3.8		28.88
					9.6	11.2		602.112			DRP-104
					9.4	14.5		988.175			DAY30	6.1	6.2		117.242
					9.3	10.7		532.378				3.3	4.1		27.7365
					6.6	10.1		336.633				6.8	6.1		126.514
					10	12.4		768.8				6.4	6.5		135.2
					8.3	7.6		239.704				4.4	5.9		76.582
					7.8	9.1		322.959				3.6	4.3		33.282
					10.6	12		763.2				4.6	4.4		44.528
					10	14.8		1095.2				euthenized			skin necrosis
												4.4	5.6		68.992
												5.8	6.3		115.101
												6	4.8		69.12

## Sheet: 4j
				VEH				DRP-104
		NYU559	0	38.829	45.2845	27.38	22.032	15.36	15.7905	11.25	32.7795
			5	138.72	117	74.1285	89.146	14.157	14.85	22.382	31.944
			10	354.609	215.315	421.362	102.344	8.352	17.34	17.7625	43.0755
			15	547.56	272	487.35	186.184	14.112	36.982	28.8	58.989
			20	589.568	549.067	513.342	360	35.2	33.462	40.8665	88.725
			25	951.668	657.072	714.42	585.247	40.5	66.248	49.536	126.166
			30	1004.14	768.653	1004.69	820.312	23.9575	44.436	29.4175	105.178
				VEH	L	W		Volume		DRP-104	L	W		Volume
				DAY0						DAY0	3	3.2		15.36
					4.2	4.3		38.829			2.9	3.3		15.7905
	Table Analyzed	ENDPOINT-NYU559			4.1	4.7		45.2845			2.5	3		11.25
					4	3.7		27.38			3.9	4.1		32.7795
	Column B	DRP-104			3.4	3.6		22.032
	vs.	vs.
	Column A	VEH
	Unpaired t test			VEH	L	W		Volume			L	W		Volume
	P value	<0.0001		DAY5						DRP-104	2.6	3.3		14.157
	P value summary	****			6	6.8		138.72		DAY5	3.3	3		14.85
	Significantly different (P < 0.05)?	Yes			6.5	6		117			3.1	3.8		22.382
	One- or two-tailed P value?	Two-tailed			5.7	5.1		74.1285			3.3	4.4		31.944
	t, df	t=13.20, df=6			5.3	5.8		89.146
	How big is the difference?
	Mean of column A	899.4		VEH	L	W		Volume			L	W		Volume
	Mean of column B	50.75		DAY10						DRP-104	2.9	2.4		8.352
	Difference between means (B - A) ± SEM	-848.7 ± 64.28			8.2	9.3		354.609		DAY10	3	3.4		17.34
	95% confidence interval	-1006 to -691.4			6.9	7.9		215.315			2.9	3.5		17.7625
	R squared (eta squared)	0.9667			8.1	10.2		421.362			3.9	4.7		43.0755
					6.3	5.7		102.344
	F test to compare variances
	F, DFn, Dfd	10.88, 3, 3
	P value	0.0808		VEH	L	W		Volume			L	W		Volume
	P value summary	ns		DAY15						DRP-104	3.6	2.8		14.112
	Significantly different (P < 0.05)?	No			8	11.7		547.56		DAY15	4.4	4.1		36.982
					8.5	8		272			3.6	4		28.8
	Data analyzed				7.5	11.4		487.35			4.2	5.3		58.989
	Sample size, column A	4			6.8	7.4		186.184
	Sample size, column B	4
				VEH	L	W		Volume			L	W		Volume
				DAY20						DRP-104	4.4	4		35.2
					9.4	11.2		589.568		DAY20	4.4	3.9		33.462
					8.6	11.3		549.067			3.7	4.7		40.8665
					7.9	11.4		513.342			4.2	6.5		88.725
					7.2	10		360
				VEH	L	W		Volume			L	W		Volume
				DAY25						DRP-104	4	4.5		40.5
					10.6	13.4		951.668		DAY25	4.9	5.2		66.248
					9.6	11.7		657.072			4.3	4.8		49.536
					9	12.6		714.42			5.3	6.9		126.167
					9.5	11.1		585.247
				VEH	L	W		Volume			L	W		Volume
				DAY30						DRP-104	3.5	3.7		23.9575
										DAY30	4.2	4.6		44.436
					10.7	13.7		1004.14			3.5	4.1		29.4175
					10.5	12.1		768.653			5.3	6.3		105.178
					10.4	13.9		1004.69
					10.5	12.5		820.312
