# Supplementary material for: Targeting pancreatic cancer metabolic dependencies through glutamine antagonism
Source: Nat Cancer. 2023 Oct 9;5(1):85–99. doi: 10.1038/s43018-023-00647-3 (PMC10824664; doi:10.1038/s43018-023-00647-3)
Supplement: Supplementary file 6 — Data source and statistics. [file 43018_2023_647_MOESM6_ESM.xlsx]

## Sheet: 5a
5a
	VEH	DRP-104
	4	7		Table Analyzed	Ki67_VEHvsDRP
	5	7
	5	8		Column B	DRP-104
	5	10		vs.	vs.
	7	6		Column A	VEH
	6	11
	6	9		Unpaired t test
	8	8		P value	0.0021
		10		P value summary	**
				Significantly different (P < 0.05)?	Yes
				One- or two-tailed P value?	Two-tailed
				t, df	t=3.698, df=15
				How big is the difference?
				Mean of column A	5.75
				Mean of column B	8.444
				Difference between means (B - A) ± SEM	2.694 ± 0.7286
				95% confidence interval	1.142 to 4.247
				R squared (eta squared)	0.4769
				F test to compare variances
				F, DFn, Dfd	1.691, 8, 7
				P value	0.5029
				P value summary	ns
				Significantly different (P < 0.05)?	No
				Data analyzed
				Sample size, column A	8
				Sample size, column B	9
				Region	Length (um)	Area (um2)	Text	Nwp = Number of Weak Positive	Np = Number of Positive	Nsp = Number of Strong Positive	Iwp = Total Intensity of Weak Positive	Ip = Total Intensity of Positive	Isp = Total Intensity of Strong Positive	Iavg = (Iwp+Ip+Isp)/(Nwp+Np+Nsp)	Nsr = Nsp/(Nwp+Np+Nsp)	Iwavg= (Iwp+Ip)/(Nwp+Np)	Nn = Number of Negative	In = Total Intensity of Negative	NTotal = Total Number (Positive+Negative)	ATotal = Total Area (millimeter-squared)	Positivity = NPositive/NTotal
				1	29167	47258020		3088428	12007725	10794979	593519406	1626882242	728042959	113.88	0.42	147.08	581376280	113930184480	607267412	31.37	0.04
			VEH
				Region	Length (um)	Area (um2)	Text	Nwp = Number of Weak Positive	Np = Number of Positive	Nsp = Number of Strong Positive	Iwp = Total Intensity of Weak Positive	Ip = Total Intensity of Positive	Isp = Total Intensity of Strong Positive	Iavg = (Iwp+Ip+Isp)/(Nwp+Np+Nsp)	Nsr = Nsp/(Nwp+Np+Nsp)	Iwavg= (Iwp+Ip)/(Nwp+Np)	Nn = Number of Negative	In = Total Intensity of Negative	NTotal = Total Number (Positive+Negative)	ATotal = Total Area (millimeter-squared)	Positivity = NPositive/NTotal
				1	39479.2	4.23289e+07		2913921	12070199	11037715	561079136	1622425736	753297361	112.86	0.42	145.72	497567985	98026411994	523589820	27.05	0.05
				Region	Length (um)	Area (um2)	Text	Nwp = Number of Weak Positive	Np = Number of Positive	Nsp = Number of Strong Positive	Iwp = Total Intensity of Weak Positive	Ip = Total Intensity of Positive	Isp = Total Intensity of Strong Positive	Iavg = (Iwp+Ip+Isp)/(Nwp+Np+Nsp)	Nsr = Nsp/(Nwp+Np+Nsp)	Iwavg= (Iwp+Ip)/(Nwp+Np)	Nn = Number of Negative	In = Total Intensity of Negative	NTotal = Total Number (Positive+Negative)	ATotal = Total Area (millimeter-squared)	Positivity = NPositive/NTotal
				1	30740.7	5.56481e+07		5653709	21526554	14756136	1082784999	2947453121	1013615445	120.27	0.35	148.28	735568390	146447285485	777504789	40.17	0.05
				Region	Length (um)	Area (um2)	Text	Nwp = Number of Weak Positive	Np = Number of Positive	Nsp = Number of Strong Positive	Iwp = Total Intensity of Weak Positive	Ip = Total Intensity of Positive	Isp = Total Intensity of Strong Positive	Iavg = (Iwp+Ip+Isp)/(Nwp+Np+Nsp)	Nsr = Nsp/(Nwp+Np+Nsp)	Iwavg= (Iwp+Ip)/(Nwp+Np)	Nn = Number of Negative	In = Total Intensity of Negative	NTotal = Total Number (Positive+Negative)	ATotal = Total Area (millimeter-squared)	Positivity = NPositive/NTotal
				1	28503.1	3.75067e+07		2996517	11894548	8411737	573482208	1623154394	578314158	119.08	0.36	147.51	444011201	89023453518	467314003	24.14	0.05
				Region	Length (um)	Area (um2)	Text	Nwp = Number of Weak Positive	Np = Number of Positive	Nsp = Number of Strong Positive	Iwp = Total Intensity of Weak Positive	Ip = Total Intensity of Positive	Isp = Total Intensity of Strong Positive	Iavg = (Iwp+Ip+Isp)/(Nwp+Np+Nsp)	Nsr = Nsp/(Nwp+Np+Nsp)	Iwavg= (Iwp+Ip)/(Nwp+Np)	Nn = Number of Negative	In = Total Intensity of Negative	NTotal = Total Number (Positive+Negative)	ATotal = Total Area (millimeter-squared)	Positivity = NPositive/NTotal
				1	31588.5	4.2836e+07		4430767	19324505	13434501	848489630	2622385638	935471551	118.48	0.36	146.11	507536084	100705575322	544725857	28.14	0.07
				Region	Length (um)	Area (um2)	Text	Nwp = Number of Weak Positive	Np = Number of Positive	Nsp = Number of Strong Positive	Iwp = Total Intensity of Weak Positive	Ip = Total Intensity of Positive	Isp = Total Intensity of Strong Positive	Iavg = (Iwp+Ip+Isp)/(Nwp+Np+Nsp)	Nsr = Nsp/(Nwp+Np+Nsp)	Iwavg= (Iwp+Ip)/(Nwp+Np)	Nn = Number of Negative	In = Total Intensity of Negative	NTotal = Total Number (Positive+Negative)	ATotal = Total Area (millimeter-squared)	Positivity = NPositive/NTotal
				1	24828.7	3.64461e+07		3636997	10467236	7072090	711650072	1425866340	494668469	124.3	0.33	151.55	319896681	64508301601	341073004	17.62	0.06
				Region	Length (um)	Area (um2)	Text	Nwp = Number of Weak Positive	Np = Number of Positive	Nsp = Number of Strong Positive	Iwp = Total Intensity of Weak Positive	Ip = Total Intensity of Positive	Isp = Total Intensity of Strong Positive	Iavg = (Iwp+Ip+Isp)/(Nwp+Np+Nsp)	Nsr = Nsp/(Nwp+Np+Nsp)	Iwavg= (Iwp+Ip)/(Nwp+Np)	Nn = Number of Negative	In = Total Intensity of Negative	NTotal = Total Number (Positive+Negative)	ATotal = Total Area (millimeter-squared)	Positivity = NPositive/NTotal
				1	23735.7	3.71667e+07		2366800	9800811	7697730	455115486	1327312985	533013645	116.56	0.39	146.49	335780598	67106400948	355645939	18.37	0.06
				Region	Length (um)	Area (um2)	Text	Nwp = Number of Weak Positive	Np = Number of Positive	Nsp = Number of Strong Positive	Iwp = Total Intensity of Weak Positive	Ip = Total Intensity of Positive	Isp = Total Intensity of Strong Positive	Iavg = (Iwp+Ip+Isp)/(Nwp+Np+Nsp)	Nsr = Nsp/(Nwp+Np+Nsp)	Iwavg= (Iwp+Ip)/(Nwp+Np)	Nn = Number of Negative	In = Total Intensity of Negative	NTotal = Total Number (Positive+Negative)	ATotal = Total Area (millimeter-squared)	Positivity = NPositive/NTotal
				1	33734.1	2.78178e+07		1731120	10149650	7631750	330017483	1357025841	543895411	114.33	0.39	142	237918827	47186500769	257431347	13.3	0.08
			DRP-104
				Region	Length (um)	Area (um2)	Text	Nwp = Number of Weak Positive	Np = Number of Positive	Nsp = Number of Strong Positive	Iwp = Total Intensity of Weak Positive	Ip = Total Intensity of Positive	Isp = Total Intensity of Strong Positive	Iavg = (Iwp+Ip+Isp)/(Nwp+Np+Nsp)	Nsr = Nsp/(Nwp+Np+Nsp)	Iwavg= (Iwp+Ip)/(Nwp+Np)	Nn = Number of Negative	In = Total Intensity of Negative	NTotal = Total Number (Positive+Negative)	ATotal = Total Area (millimeter-squared)	Positivity = NPositive/NTotal
				1	22060.9	3.04644e+07		7794207	10640064	8149066	1572050357	1452002878	550331686	134.46	0.31	164.05	380890161	75194458525	407473498	21.05	0.07
				Region	Length (um)	Area (um2)	Text	Nwp = Number of Weak Positive	Np = Number of Positive	Nsp = Number of Strong Positive	Iwp = Total Intensity of Weak Positive	Ip = Total Intensity of Positive	Isp = Total Intensity of Strong Positive	Iavg = (Iwp+Ip+Isp)/(Nwp+Np+Nsp)	Nsr = Nsp/(Nwp+Np+Nsp)	Iwavg= (Iwp+Ip)/(Nwp+Np)	Nn = Number of Negative	In = Total Intensity of Negative	NTotal = Total Number (Positive+Negative)	ATotal = Total Area (millimeter-squared)	Positivity = NPositive/NTotal
				1	23084.1	2.09871e+07		1782782	11098577	7880455	335241040	1508943279	522304283	113.98	0.38	143.17	279912984	55874526158	300674798	15.53	0.07
				Region	Length (um)	Area (um2)	Text	Nwp = Number of Weak Positive	Np = Number of Positive	Nsp = Number of Strong Positive	Iwp = Total Intensity of Weak Positive	Ip = Total Intensity of Positive	Isp = Total Intensity of Strong Positive	Iavg = (Iwp+Ip+Isp)/(Nwp+Np+Nsp)	Nsr = Nsp/(Nwp+Np+Nsp)	Iwavg= (Iwp+Ip)/(Nwp+Np)	Nn = Number of Negative	In = Total Intensity of Negative	NTotal = Total Number (Positive+Negative)	ATotal = Total Area (millimeter-squared)	Positivity = NPositive/NTotal
				1	21197.2	2.85524e+07		10490467	11088232	7237835	2122924632	1536908081	501150160	144.4	0.25	169.6	343832919	68444466560	372649453	19.25	0.08
				Region	Length (um)	Area (um2)	Text	Nwp = Number of Weak Positive	Np = Number of Positive	Nsp = Number of Strong Positive	Iwp = Total Intensity of Weak Positive	Ip = Total Intensity of Positive	Isp = Total Intensity of Strong Positive	Iavg = (Iwp+Ip+Isp)/(Nwp+Np+Nsp)	Nsr = Nsp/(Nwp+Np+Nsp)	Iwavg= (Iwp+Ip)/(Nwp+Np)	Nn = Number of Negative	In = Total Intensity of Negative	NTotal = Total Number (Positive+Negative)	ATotal = Total Area (millimeter-squared)	Positivity = NPositive/NTotal
				1	30732.8	3.32396e+07		12841840	15059548	9814471	2585078741	2081367300	682653906	141.83	0.26	167.25	347892300	68991579053	385608159	19.92	0.1
				Region	Length (um)	Area (um2)	Text	Nwp = Number of Weak Positive	Np = Number of Positive	Nsp = Number of Strong Positive	Iwp = Total Intensity of Weak Positive	Ip = Total Intensity of Positive	Isp = Total Intensity of Strong Positive	Iavg = (Iwp+Ip+Isp)/(Nwp+Np+Nsp)	Nsr = Nsp/(Nwp+Np+Nsp)	Iwavg= (Iwp+Ip)/(Nwp+Np)	Nn = Number of Negative	In = Total Intensity of Negative	NTotal = Total Number (Positive+Negative)	ATotal = Total Area (millimeter-squared)	Positivity = NPositive/NTotal
				1	26348.6	3.84543e+07		11539402	12836657	5193332	2318207117	1806059692	382607980	152.42	0.18	169.19	432228277	87715689294	461797668	23.86	0.06
				Region	Length (um)	Area (um2)	Text	Nwp = Number of Weak Positive	Np = Number of Positive	Nsp = Number of Strong Positive	Iwp = Total Intensity of Weak Positive	Ip = Total Intensity of Positive	Isp = Total Intensity of Strong Positive	Iavg = (Iwp+Ip+Isp)/(Nwp+Np+Nsp)	Nsr = Nsp/(Nwp+Np+Nsp)	Iwavg= (Iwp+Ip)/(Nwp+Np)	Nn = Number of Negative	In = Total Intensity of Negative	NTotal = Total Number (Positive+Negative)	ATotal = Total Area (millimeter-squared)	Positivity = NPositive/NTotal
				1	17070.3	1.6778e+07		9117225	11803837	5343919	1813089212	1658854821	383699209	146.8	0.2	165.95	217531837	43808545458	243796818	12.6	0.11
				Region	Length (um)	Area (um2)	Text	Nwp = Number of Weak Positive	Np = Number of Positive	Nsp = Number of Strong Positive	Iwp = Total Intensity of Weak Positive	Ip = Total Intensity of Positive	Isp = Total Intensity of Strong Positive	Iavg = (Iwp+Ip+Isp)/(Nwp+Np+Nsp)	Nsr = Nsp/(Nwp+Np+Nsp)	Iwavg= (Iwp+Ip)/(Nwp+Np)	Nn = Number of Negative	In = Total Intensity of Negative	NTotal = Total Number (Positive+Negative)	ATotal = Total Area (millimeter-squared)	Positivity = NPositive/NTotal
				1	41062.4	4.63198e+07		14127456	24675222	10540565	2808671480	3431537064	787580963	142.43	0.21	160.82	522905552	105891251423	572248795	29.57	0.09
				Region	Length (um)	Area (um2)	Text	Nwp = Number of Weak Positive	Np = Number of Positive	Nsp = Number of Strong Positive	Iwp = Total Intensity of Weak Positive	Ip = Total Intensity of Positive	Isp = Total Intensity of Strong Positive	Iavg = (Iwp+Ip+Isp)/(Nwp+Np+Nsp)	Nsr = Nsp/(Nwp+Np+Nsp)	Iwavg= (Iwp+Ip)/(Nwp+Np)	Nn = Number of Negative	In = Total Intensity of Negative	NTotal = Total Number (Positive+Negative)	ATotal = Total Area (millimeter-squared)	Positivity = NPositive/NTotal
				1	35194.6	3.68491e+07		9832560	17632102	7250834	1939296130	2456850112	536142883	142.08	0.21	160.07	396930397	80238450779	431645893	22.3	0.08
				Region	Length (um)	Area (um2)	Text	Nwp = Number of Weak Positive	Np = Number of Positive	Nsp = Number of Strong Positive	Iwp = Total Intensity of Weak Positive	Ip = Total Intensity of Positive	Isp = Total Intensity of Strong Positive	Iavg = (Iwp+Ip+Isp)/(Nwp+Np+Nsp)	Nsr = Nsp/(Nwp+Np+Nsp)	Iwavg= (Iwp+Ip)/(Nwp+Np)	Nn = Number of Negative	In = Total Intensity of Negative	NTotal = Total Number (Positive+Negative)	ATotal = Total Area (millimeter-squared)	Positivity = NPositive/NTotal
				1	46231.4	2.11267e+07		12337545	13978754	5676510	2475965811	1966530071	416128087	151.87	0.18	168.81	273877944	55270221695	305870753	15.8	0.1

## Sheet: 5b
			CNT	DRP-104
			2	3
		pHis3	3	4			Table Analyzed	Data 5
			2	5
			2	4			Column B	DRP-104
			5	4			vs.	vs.
			2	4			Column A	CNT
			2	5
			2	6			Unpaired t test
				5			P value	0.0009
							P value summary	***
							Significantly different (P < 0.05)?	Yes
							One- or two-tailed P value?	Two-tailed
							t, df	t=4.110, df=15
							How big is the difference?
							Mean of column A	2.5
							Mean of column B	4.444
							Difference between means (B - A) ± SEM	1.944 ± 0.4731
							95% confidence interval	0.9360 to 2.953
							R squared (eta squared)	0.5296
							F test to compare variances
							F, DFn, Dfd	1.469, 7, 8
							P value	0.5991
							P value summary	ns
							Significantly different (P < 0.05)?	No
							Data analyzed
							Sample size, column A	8
							Sample size, column B	9
	VEH		Region	Length (um)	Area (um2)	Text	Nwp = Number of Weak Positive	Np = Number of Positive	Nsp = Number of Strong Positive	Iwp = Total Intensity of Weak Positive	Ip = Total Intensity of Positive	Isp = Total Intensity of Strong Positive	Iavg = (Iwp+Ip+Isp)/(Nwp+Np+Nsp)	Nsr = Nsp/(Nwp+Np+Nsp)	Iwavg= (Iwp+Ip)/(Nwp+Np)	Nn = Number of Negative	In = Total Intensity of Negative	NTotal = Total Number (Positive+Negative)	ATotal = Total Area (millimeter-squared)	Positivity = NPositive/NTotal
			1	27887.8	4.62184e+07		567219	5600095	6082667	107312889	731206635	397231953	100.88	0.5	135.96	614735936	119235864224	626985917	32.39	0.02
			Region	Length (um)	Area (um2)	Text	Nwp = Number of Weak Positive	Np = Number of Positive	Nsp = Number of Strong Positive	Iwp = Total Intensity of Weak Positive	Ip = Total Intensity of Positive	Isp = Total Intensity of Strong Positive	Iavg = (Iwp+Ip+Isp)/(Nwp+Np+Nsp)	Nsr = Nsp/(Nwp+Np+Nsp)	Iwavg= (Iwp+Ip)/(Nwp+Np)	Nn = Number of Negative	In = Total Intensity of Negative	NTotal = Total Number (Positive+Negative)	ATotal = Total Area (millimeter-squared)	Positivity = NPositive/NTotal
			1	23992.7	3.53991e+07		635479	7412501	4006370	119852770	984903525	269827862	114.03	0.33	137.27	457536887	90426775330	469591237	24.26	0.03
			Region	Length (um)	Area (um2)	Text	Nwp = Number of Weak Positive	Np = Number of Positive	Nsp = Number of Strong Positive	Iwp = Total Intensity of Weak Positive	Ip = Total Intensity of Positive	Isp = Total Intensity of Strong Positive	Iavg = (Iwp+Ip+Isp)/(Nwp+Np+Nsp)	Nsr = Nsp/(Nwp+Np+Nsp)	Iwavg= (Iwp+Ip)/(Nwp+Np)	Nn = Number of Negative	In = Total Intensity of Negative	NTotal = Total Number (Positive+Negative)	ATotal = Total Area (millimeter-squared)	Positivity = NPositive/NTotal
			1	40253.2	3.88282e+07		533508	4388635	5811462	100927617	577837602	360269973	96.8	0.54	137.9	465949710	89885675572	476683315	24.63	0.02
			Region	Length (um)	Area (um2)	Text	Nwp = Number of Weak Positive	Np = Number of Positive	Nsp = Number of Strong Positive	Iwp = Total Intensity of Weak Positive	Ip = Total Intensity of Positive	Isp = Total Intensity of Strong Positive	Iavg = (Iwp+Ip+Isp)/(Nwp+Np+Nsp)	Nsr = Nsp/(Nwp+Np+Nsp)	Iwavg= (Iwp+Ip)/(Nwp+Np)	Nn = Number of Negative	In = Total Intensity of Negative	NTotal = Total Number (Positive+Negative)	ATotal = Total Area (millimeter-squared)	Positivity = NPositive/NTotal
			1	28459.5	5.48485e+07		566558	6174127	5557909	107009837	811634971	362106012	104.14	0.45	136.28	737407271	143954209492	749705865	38.73	0.02
			Region	Length (um)	Area (um2)	Text	Nwp = Number of Weak Positive	Np = Number of Positive	Nsp = Number of Strong Positive	Iwp = Total Intensity of Weak Positive	Ip = Total Intensity of Positive	Isp = Total Intensity of Strong Positive	Iavg = (Iwp+Ip+Isp)/(Nwp+Np+Nsp)	Nsr = Nsp/(Nwp+Np+Nsp)	Iwavg= (Iwp+Ip)/(Nwp+Np)	Nn = Number of Negative	In = Total Intensity of Negative	NTotal = Total Number (Positive+Negative)	ATotal = Total Area (millimeter-squared)	Positivity = NPositive/NTotal
			1	25891.7	3.60397e+07		471700	4407330	3152020	89657488	583110945	212457896	110.23	0.39	137.89	363906301	71778599887	371937351	19.22	0.02
			Region	Length (um)	Area (um2)	Text	Nwp = Number of Weak Positive	Np = Number of Positive	Nsp = Number of Strong Positive	Iwp = Total Intensity of Weak Positive	Ip = Total Intensity of Positive	Isp = Total Intensity of Strong Positive	Iavg = (Iwp+Ip+Isp)/(Nwp+Np+Nsp)	Nsr = Nsp/(Nwp+Np+Nsp)	Iwavg= (Iwp+Ip)/(Nwp+Np)	Nn = Number of Negative	In = Total Intensity of Negative	NTotal = Total Number (Positive+Negative)	ATotal = Total Area (millimeter-squared)	Positivity = NPositive/NTotal
			1	36208.5	4.31298e+07		542792	5431577	3549280	101693609	725255955	234114516	111.41	0.37	138.42	580034947	114158686018	589558596	30.46	0.02
			Region	Length (um)	Area (um2)	Text	Nwp = Number of Weak Positive	Np = Number of Positive	Nsp = Number of Strong Positive	Iwp = Total Intensity of Weak Positive	Ip = Total Intensity of Positive	Isp = Total Intensity of Strong Positive	Iavg = (Iwp+Ip+Isp)/(Nwp+Np+Nsp)	Nsr = Nsp/(Nwp+Np+Nsp)	Iwavg= (Iwp+Ip)/(Nwp+Np)	Nn = Number of Negative	In = Total Intensity of Negative	NTotal = Total Number (Positive+Negative)	ATotal = Total Area (millimeter-squared)	Positivity = NPositive/NTotal
			1	28370.3	3.43197e+07		599149	3806128	2226019	114893573	507370411	154658015	117.16	0.34	141.25	336428851	67352859837	343060147	17.72	0.02
			Region	Length (um)	Area (um2)	Text	Nwp = Number of Weak Positive	Np = Number of Positive	Nsp = Number of Strong Positive	Iwp = Total Intensity of Weak Positive	Ip = Total Intensity of Positive	Isp = Total Intensity of Strong Positive	Iavg = (Iwp+Ip+Isp)/(Nwp+Np+Nsp)	Nsr = Nsp/(Nwp+Np+Nsp)	Iwavg= (Iwp+Ip)/(Nwp+Np)	Nn = Number of Negative	In = Total Intensity of Negative	NTotal = Total Number (Positive+Negative)	ATotal = Total Area (millimeter-squared)	Positivity = NPositive/NTotal
			1	30619.2	1.82413e+07		213349	2040673	1962143	40464337	267283605	130366243	103.91	0.47	136.53	209471043	41187551485	213687208	11.04	0.02
			Region	Length (um)	Area (um2)	Text	Nwp = Number of Weak Positive	Np = Number of Positive	Nsp = Number of Strong Positive	Iwp = Total Intensity of Weak Positive	Ip = Total Intensity of Positive	Isp = Total Intensity of Strong Positive	Iavg = (Iwp+Ip+Isp)/(Nwp+Np+Nsp)	Nsr = Nsp/(Nwp+Np+Nsp)	Iwavg= (Iwp+Ip)/(Nwp+Np)	Nn = Number of Negative	In = Total Intensity of Negative	NTotal = Total Number (Positive+Negative)	ATotal = Total Area (millimeter-squared)	Positivity = NPositive/NTotal
			1	22066.7	29228905		2364454	5632645	3702438	459000000	763000000	251000000	125.96	0.32	152.85	389000000	75600000000	401000000	20.72	0.03
			Region	Length (um)	Area (um2)	Text	Nwp = Number of Weak Positive	Np = Number of Positive	Nsp = Number of Strong Positive	Iwp = Total Intensity of Weak Positive	Ip = Total Intensity of Positive	Isp = Total Intensity of Strong Positive	Iavg = (Iwp+Ip+Isp)/(Nwp+Np+Nsp)	Nsr = Nsp/(Nwp+Np+Nsp)	Iwavg= (Iwp+Ip)/(Nwp+Np)	Nn = Number of Negative	In = Total Intensity of Negative	NTotal = Total Number (Positive+Negative)	ATotal = Total Area (millimeter-squared)	Positivity = NPositive/NTotal
			1	21113.7	23383615		2651141	4845379	3164414	516000000	662000000	212000000	130.32	0.3	157.03	289000000	56400000000	300000000	15.48	0.04
			Region	Length (um)	Area (um2)	Text	Nwp = Number of Weak Positive	Np = Number of Positive	Nsp = Number of Strong Positive	Iwp = Total Intensity of Weak Positive	Ip = Total Intensity of Positive	Isp = Total Intensity of Strong Positive	Iavg = (Iwp+Ip+Isp)/(Nwp+Np+Nsp)	Nsr = Nsp/(Nwp+Np+Nsp)	Iwavg= (Iwp+Ip)/(Nwp+Np)	Nn = Number of Negative	In = Total Intensity of Negative	NTotal = Total Number (Positive+Negative)	ATotal = Total Area (millimeter-squared)	Positivity = NPositive/NTotal
			1	21251.5	29015405		3981823	11765339	4438710	770000000	1630000000	299000000	133.61	0.22	152.31	363000000	71800000000	383000000	19.78	0.05
			Region	Length (um)	Area (um2)	Text	Nwp = Number of Weak Positive	Np = Number of Positive	Nsp = Number of Strong Positive	Iwp = Total Intensity of Weak Positive	Ip = Total Intensity of Positive	Isp = Total Intensity of Strong Positive	Iavg = (Iwp+Ip+Isp)/(Nwp+Np+Nsp)	Nsr = Nsp/(Nwp+Np+Nsp)	Iwavg= (Iwp+Ip)/(Nwp+Np)	Nn = Number of Negative	In = Total Intensity of Negative	NTotal = Total Number (Positive+Negative)	ATotal = Total Area (millimeter-squared)	Positivity = NPositive/NTotal
			1	30257.7	30106015		4640974	8049295	4914479	907000000	1100000000	323000000	132.56	0.28	158.41	390000000	76200000000	408000000	21.05	0.04
			Region	Length (um)	Area (um2)	Text	Nwp = Number of Weak Positive	Np = Number of Positive	Nsp = Number of Strong Positive	Iwp = Total Intensity of Weak Positive	Ip = Total Intensity of Positive	Isp = Total Intensity of Strong Positive	Iavg = (Iwp+Ip+Isp)/(Nwp+Np+Nsp)	Nsr = Nsp/(Nwp+Np+Nsp)	Iwavg= (Iwp+Ip)/(Nwp+Np)	Nn = Number of Negative	In = Total Intensity of Negative	NTotal = Total Number (Positive+Negative)	ATotal = Total Area (millimeter-squared)	Positivity = NPositive/NTotal
			1	48834.3	51935220		5260001	13006385	5251836	1030000000	1800000000	355000000	135.45	0.22	154.96	590000000	117000000000	614000000	31.72	0.04
			Region	Length (um)	Area (um2)	Text	Nwp = Number of Weak Positive	Np = Number of Positive	Nsp = Number of Strong Positive	Iwp = Total Intensity of Weak Positive	Ip = Total Intensity of Positive	Isp = Total Intensity of Strong Positive	Iavg = (Iwp+Ip+Isp)/(Nwp+Np+Nsp)	Nsr = Nsp/(Nwp+Np+Nsp)	Iwavg= (Iwp+Ip)/(Nwp+Np)	Nn = Number of Negative	In = Total Intensity of Negative	NTotal = Total Number (Positive+Negative)	ATotal = Total Area (millimeter-squared)	Positivity = NPositive/NTotal
			1	24323.4	36810497		4308294	10847772	3701373	841000000	1510000000	250000000	138.16	0.2	155.38	422000000	84000000000	441000000	22.8	0.04
			Region	Length (um)	Area (um2)	Text	Nwp = Number of Weak Positive	Np = Number of Positive	Nsp = Number of Strong Positive	Iwp = Total Intensity of Weak Positive	Ip = Total Intensity of Positive	Isp = Total Intensity of Strong Positive	Iavg = (Iwp+Ip+Isp)/(Nwp+Np+Nsp)	Nsr = Nsp/(Nwp+Np+Nsp)	Iwavg= (Iwp+Ip)/(Nwp+Np)	Nn = Number of Negative	In = Total Intensity of Negative	NTotal = Total Number (Positive+Negative)	ATotal = Total Area (millimeter-squared)	Positivity = NPositive/NTotal
			1	16582.3	16729143		2907376	6621197	3161448	564000000	921000000	205000000	133.18	0.25	155.83	232000000	45800000000	245000000	12.67	0.05
			Region	Length (um)	Area (um2)	Text	Nwp = Number of Weak Positive	Np = Number of Positive	Nsp = Number of Strong Positive	Iwp = Total Intensity of Weak Positive	Ip = Total Intensity of Positive	Isp = Total Intensity of Strong Positive	Iavg = (Iwp+Ip+Isp)/(Nwp+Np+Nsp)	Nsr = Nsp/(Nwp+Np+Nsp)	Iwavg= (Iwp+Ip)/(Nwp+Np)	Nn = Number of Negative	In = Total Intensity of Negative	NTotal = Total Number (Positive+Negative)	ATotal = Total Area (millimeter-squared)	Positivity = NPositive/NTotal
			1	34356.1	23562633		8224918	7794870	2741798	1660000000	1100000000	183000000	156.47	0.15	171.85	285000000	56500000000	304000000	15.7	0.06
			Region	Length (um)	Area (um2)	Text	Nwp = Number of Weak Positive	Np = Number of Positive	Nsp = Number of Strong Positive	Iwp = Total Intensity of Weak Positive	Ip = Total Intensity of Positive	Isp = Total Intensity of Strong Positive	Iavg = (Iwp+Ip+Isp)/(Nwp+Np+Nsp)	Nsr = Nsp/(Nwp+Np+Nsp)	Iwavg= (Iwp+Ip)/(Nwp+Np)	Nn = Number of Negative	In = Total Intensity of Negative	NTotal = Total Number (Positive+Negative)	ATotal = Total Area (millimeter-squared)	Positivity = NPositive/NTotal
			1	31450.2	34425730		5486663	10408801	3522526	1090000000	1450000000	242000000	143.11	0.18	159.61	398000000	79000000000	418000000	21.58	0.05

## Sheet: 5d
			p-ERK	VEH	DRP-104
			HY19636	5	9
			Syngeneic	7	35
				5	21
				7	44
				13	32
					11
		Table Analyzed	pERK_07282020			VEH	Region	Length (um)	Area (um2)	Text	Nwp = Number of Weak Positive	Np = Number of Positive	Nsp = Number of Strong Positive	Iwp = Total Intensity of Weak Positive	Ip = Total Intensity of Positive	Isp = Total Intensity of Strong Positive	Iavg = (Iwp+Ip+Isp)/(Nwp+Np+Nsp)	Nsr = Nsp/(Nwp+Np+Nsp)	Iwavg= (Iwp+Ip)/(Nwp+Np)	Nn = Number of Negative	In = Total Intensity of Negative	NTotal = Total Number (Positive+Negative)	ATotal = Total Area (millimeter-squared)	Positivity = NPositive/NTotal
							1	23269.5	34469847		1484326	21823923	1987114	273562251	3083708176	177830322	139.75	0.08	144.04	475965936	90919500464	501261299	31.33	0.05
		Column B	DRP-104
		vs.	vs.				Region	Length (um)	Area (um2)	Text	Nwp = Number of Weak Positive	Np = Number of Positive	Nsp = Number of Strong Positive	Iwp = Total Intensity of Weak Positive	Ip = Total Intensity of Positive	Isp = Total Intensity of Strong Positive	Iavg = (Iwp+Ip+Isp)/(Nwp+Np+Nsp)	Nsr = Nsp/(Nwp+Np+Nsp)	Iwavg= (Iwp+Ip)/(Nwp+Np)	Nn = Number of Negative	In = Total Intensity of Negative	NTotal = Total Number (Positive+Negative)	ATotal = Total Area (millimeter-squared)	Positivity = NPositive/NTotal
		Column A	VEH				1	22167	3.27671e+07		2354120	25290111	2573388	434648807	3621775417	220043441	141.52	0.09	146.74	423009860	80784418883	453227479	28.33	0.07
		Unpaired t test					Region	Length (um)	Area (um2)	Text	Nwp = Number of Weak Positive	Np = Number of Positive	Nsp = Number of Strong Positive	Iwp = Total Intensity of Weak Positive	Ip = Total Intensity of Positive	Isp = Total Intensity of Strong Positive	Iavg = (Iwp+Ip+Isp)/(Nwp+Np+Nsp)	Nsr = Nsp/(Nwp+Np+Nsp)	Iwavg= (Iwp+Ip)/(Nwp+Np)	Nn = Number of Negative	In = Total Intensity of Negative	NTotal = Total Number (Positive+Negative)	ATotal = Total Area (millimeter-squared)	Positivity = NPositive/NTotal
		P value	0.0214				1	35581.5	4.23691e+07		2237371	31036269	5641963	414656004	4320368352	478797482	133.98	0.14	142.31	507004232	94865585737	545919835	34.12	0.07
		P value summary	*
		Significantly different (P < 0.05)?	Yes				Region	Length (um)	Area (um2)	Text	Nwp = Number of Weak Positive	Np = Number of Positive	Nsp = Number of Strong Positive	Iwp = Total Intensity of Weak Positive	Ip = Total Intensity of Positive	Isp = Total Intensity of Strong Positive	Iavg = (Iwp+Ip+Isp)/(Nwp+Np+Nsp)	Nsr = Nsp/(Nwp+Np+Nsp)	Iwavg= (Iwp+Ip)/(Nwp+Np)	Nn = Number of Negative	In = Total Intensity of Negative	NTotal = Total Number (Positive+Negative)	ATotal = Total Area (millimeter-squared)	Positivity = NPositive/NTotal
		One- or two-tailed P value?	Two-tailed				1	15799.1	1.31288e+07		410606	7682684	799790	75046676	1094484724	68401930	139.2	0.09	144.51	172728902	32229015033	181621982	11.35	0.05
		t, df	t=2.781, df=9
							Region	Length (um)	Area (um2)	Text	Nwp = Number of Weak Positive	Np = Number of Positive	Nsp = Number of Strong Positive	Iwp = Total Intensity of Weak Positive	Ip = Total Intensity of Positive	Isp = Total Intensity of Strong Positive	Iavg = (Iwp+Ip+Isp)/(Nwp+Np+Nsp)	Nsr = Nsp/(Nwp+Np+Nsp)	Iwavg= (Iwp+Ip)/(Nwp+Np)	Nn = Number of Negative	In = Total Intensity of Negative	NTotal = Total Number (Positive+Negative)	ATotal = Total Area (millimeter-squared)	Positivity = NPositive/NTotal
		How big is the difference?					1	19622.8	2.46419e+07		2879844	35291661	5057112	532650508	4937896237	447335873	136.9	0.12	143.32	284874884	53444705479	328103501	20.51	0.13
		Mean of column A	7.4
		Mean of column B	25.33
		Difference between means (B - A) ± SEM	17.93 ± 6.448			DRP-104
		95% confidence interval	3.347 to 32.52				Region	Length (um)	Area (um2)	Text	Nwp = Number of Weak Positive	Np = Number of Positive	Nsp = Number of Strong Positive	Iwp = Total Intensity of Weak Positive	Ip = Total Intensity of Positive	Isp = Total Intensity of Strong Positive	Iavg = (Iwp+Ip+Isp)/(Nwp+Np+Nsp)	Nsr = Nsp/(Nwp+Np+Nsp)	Iwavg= (Iwp+Ip)/(Nwp+Np)	Nn = Number of Negative	In = Total Intensity of Negative	NTotal = Total Number (Positive+Negative)	ATotal = Total Area (millimeter-squared)	Positivity = NPositive/NTotal
		R squared (eta squared)	0.4622				1	10921.9	8.6208e+06		363809	9484302	1849539	66825190	1297874441	162162012	130.53	0.16	138.58	116032986	20944943823	127730636	7.98	0.09
		F test to compare variances					Region	Length (um)	Area (um2)	Text	Nwp = Number of Weak Positive	Np = Number of Positive	Nsp = Number of Strong Positive	Iwp = Total Intensity of Weak Positive	Ip = Total Intensity of Positive	Isp = Total Intensity of Strong Positive	Iavg = (Iwp+Ip+Isp)/(Nwp+Np+Nsp)	Nsr = Nsp/(Nwp+Np+Nsp)	Iwavg= (Iwp+Ip)/(Nwp+Np)	Nn = Number of Negative	In = Total Intensity of Negative	NTotal = Total Number (Positive+Negative)	ATotal = Total Area (millimeter-squared)	Positivity = NPositive/NTotal
		F, DFn, Dfd	18.10, 5, 4				1	10487.2	6.70276e+06		1039395	23025183	4947626	191367869	3168585649	428074560	130.57	0.17	139.62	53147706	9530952925	82159910	5.13	0.35
		P value	0.015
		P value summary	*				Region	Length (um)	Area (um2)	Text	Nwp = Number of Weak Positive	Np = Number of Positive	Nsp = Number of Strong Positive	Iwp = Total Intensity of Weak Positive	Ip = Total Intensity of Positive	Isp = Total Intensity of Strong Positive	Iavg = (Iwp+Ip+Isp)/(Nwp+Np+Nsp)	Nsr = Nsp/(Nwp+Np+Nsp)	Iwavg= (Iwp+Ip)/(Nwp+Np)	Nn = Number of Negative	In = Total Intensity of Negative	NTotal = Total Number (Positive+Negative)	ATotal = Total Area (millimeter-squared)	Positivity = NPositive/NTotal
		Significantly different (P < 0.05)?	Yes				1	8015.7	4.28187e+06		684740	11299565	1553431	126272434	1585865226	135862485	136.51	0.11	142.87	50788034	9215636188	64325770	4.02	0.21
		Data analyzed					Region	Length (um)	Area (um2)	Text	Nwp = Number of Weak Positive	Np = Number of Positive	Nsp = Number of Strong Positive	Iwp = Total Intensity of Weak Positive	Ip = Total Intensity of Positive	Isp = Total Intensity of Strong Positive	Iavg = (Iwp+Ip+Isp)/(Nwp+Np+Nsp)	Nsr = Nsp/(Nwp+Np+Nsp)	Iwavg= (Iwp+Ip)/(Nwp+Np)	Nn = Number of Negative	In = Total Intensity of Negative	NTotal = Total Number (Positive+Negative)	ATotal = Total Area (millimeter-squared)	Positivity = NPositive/NTotal
		Sample size, column A	5				1	8591.19	4.6905e+06		1516273	21345686	7972682	282905505	2899572163	669924762	124.94	0.26	139.2	39914667	7123410733	70749308	4.42	0.44
		Sample size, column B	6
							Region	Length (um)	Area (um2)	Text	Nwp = Number of Weak Positive	Np = Number of Positive	Nsp = Number of Strong Positive	Iwp = Total Intensity of Weak Positive	Ip = Total Intensity of Positive	Isp = Total Intensity of Strong Positive	Iavg = (Iwp+Ip+Isp)/(Nwp+Np+Nsp)	Nsr = Nsp/(Nwp+Np+Nsp)	Iwavg= (Iwp+Ip)/(Nwp+Np)	Nn = Number of Negative	In = Total Intensity of Negative	NTotal = Total Number (Positive+Negative)	ATotal = Total Area (millimeter-squared)	Positivity = NPositive/NTotal
							1	12251.5	9.55274e+06		1819861	26632311	10124533	337831033	3629934165	842761473	124.7	0.26	139.45	83640306	15026437611	122217011	7.64	0.32
							Region	Length (um)	Area (um2)	Text	Nwp = Number of Weak Positive	Np = Number of Positive	Nsp = Number of Strong Positive	Iwp = Total Intensity of Weak Positive	Ip = Total Intensity of Positive	Isp = Total Intensity of Strong Positive	Iavg = (Iwp+Ip+Isp)/(Nwp+Np+Nsp)	Nsr = Nsp/(Nwp+Np+Nsp)	Iwavg= (Iwp+Ip)/(Nwp+Np)	Nn = Number of Negative	In = Total Intensity of Negative	NTotal = Total Number (Positive+Negative)	ATotal = Total Area (millimeter-squared)	Positivity = NPositive/NTotal
							1	14015.2	1.39103e+07		3660641	12091322	1785952	683520507	1781030174	148668565	149	0.1	156.46	134986376	26051446317	152524291	9.53	0.11

## Sheet: 5e
	p-ERK	VEH	DRP-104
	HY19636	9	35		Table Analyzed	pERK_nude mice
	Athymic	14	22
		8	33		Column B	DRP-104
		10	25		vs.	vs.
					Column A	VEH
					Unpaired t test
					P value	0.0016
					P value summary	**
					Significantly different (P < 0.05)?	Yes
					One- or two-tailed P value?	Two-tailed
					t, df	t=5.465, df=6
					How big is the difference?
					Mean of column A	10.25
					Mean of column B	28.75
					Difference between means (B - A) ± SEM	18.50 ± 3.385
					95% confidence interval	10.22 to 26.78
					R squared (eta squared)	0.8327
					F test to compare variances
					F, DFn, Dfd	5.627, 3, 3
					P value	0.1898
					P value summary	ns
					Significantly different (P < 0.05)?	No
					Data analyzed
					Sample size, column A	4
					Sample size, column B	4

## Sheet: 5f
		VEH	DRP-104
	P-ERK	2	10		Table Analyzed	pERK-PANC1
	PANC1	3	8
		3	11		Column B	DRP-104
		11	6		vs.	vs.
		2	13		Column A	VEH
		2	16
		6	6		Unpaired t test
		3	12		P value	0.002
					P value summary	**
					Significantly different (P < 0.05)?	Yes
					One- or two-tailed P value?	Two-tailed				PANC1-VEH	Region	Length (um)	Area (um2)	Text	Nwp = Number of Weak Positive	Np = Number of Positive	Nsp = Number of Strong Positive	Iwp = Total Intensity of Weak Positive	Ip = Total Intensity of Positive	Isp = Total Intensity of Strong Positive	Iavg = (Iwp+Ip+Isp)/(Nwp+Np+Nsp)	Nsr = Nsp/(Nwp+Np+Nsp)	Iwavg= (Iwp+Ip)/(Nwp+Np)	Nn = Number of Negative	In = Total Intensity of Negative	NTotal = Total Number (Positive+Negative)	ATotal = Total Area (millimeter-squared)	Positivity = NPositive/NTotal
					t, df	t=3.775, df=14					1	20645.5	2.60369e+07		2016384	868541	77750	388186450	130559284	6398002	177.25	0.03	179.81	117185419	21264000000	120148094	24.84	0.02
					How big is the difference?						Region	Length (um)	Area (um2)	Text	Nwp = Number of Weak Positive	Np = Number of Positive	Nsp = Number of Strong Positive	Iwp = Total Intensity of Weak Positive	Ip = Total Intensity of Positive	Isp = Total Intensity of Strong Positive	Iavg = (Iwp+Ip+Isp)/(Nwp+Np+Nsp)	Nsr = Nsp/(Nwp+Np+Nsp)	Iwavg= (Iwp+Ip)/(Nwp+Np)	Nn = Number of Negative	In = Total Intensity of Negative	NTotal = Total Number (Positive+Negative)	ATotal = Total Area (millimeter-squared)	Positivity = NPositive/NTotal
					Mean of column A	4					1	23423.8	3.0866e+07		2503724	911878	60776	487716700	135910278	5218297	180.89	0.02	182.58	126112563	23196000000	129588941	26.79	0.03
					Mean of column B	10.25
					Difference between means (B - A) ± SEM	6.250 ± 1.656					Region	Length (um)	Area (um2)	Text	Nwp = Number of Weak Positive	Np = Number of Positive	Nsp = Number of Strong Positive	Iwp = Total Intensity of Weak Positive	Ip = Total Intensity of Positive	Isp = Total Intensity of Strong Positive	Iavg = (Iwp+Ip+Isp)/(Nwp+Np+Nsp)	Nsr = Nsp/(Nwp+Np+Nsp)	Iwavg= (Iwp+Ip)/(Nwp+Np)	Nn = Number of Negative	In = Total Intensity of Negative	NTotal = Total Number (Positive+Negative)	ATotal = Total Area (millimeter-squared)	Positivity = NPositive/NTotal
					95% confidence interval	2.699 to 9.801					1	18904.8	2.10247e+07		1092547	557235	43643	210280848	84422746	3620010	176.17	0.03	178.63	62517193	11255000000	64210618	13.28	0.03
					R squared (eta squared)	0.5044
											Region	Length (um)	Area (um2)	Text	Nwp = Number of Weak Positive	Np = Number of Positive	Nsp = Number of Strong Positive	Iwp = Total Intensity of Weak Positive	Ip = Total Intensity of Positive	Isp = Total Intensity of Strong Positive	Iavg = (Iwp+Ip+Isp)/(Nwp+Np+Nsp)	Nsr = Nsp/(Nwp+Np+Nsp)	Iwavg= (Iwp+Ip)/(Nwp+Np)	Nn = Number of Negative	In = Total Intensity of Negative	NTotal = Total Number (Positive+Negative)	ATotal = Total Area (millimeter-squared)	Positivity = NPositive/NTotal
					F test to compare variances						1	9051.66	4.44527e+06		1286112	810002	84383	245750991	120244849	7193823	171.15	0.04	174.61	18259792	3244706119	20440289	4.23	0.11
					F, DFn, Dfd	1.257, 7, 7
					P value	0.7702					Region	Length (um)	Area (um2)	Text	Nwp = Number of Weak Positive	Np = Number of Positive	Nsp = Number of Strong Positive	Iwp = Total Intensity of Weak Positive	Ip = Total Intensity of Positive	Isp = Total Intensity of Strong Positive	Iavg = (Iwp+Ip+Isp)/(Nwp+Np+Nsp)	Nsr = Nsp/(Nwp+Np+Nsp)	Iwavg= (Iwp+Ip)/(Nwp+Np)	Nn = Number of Negative	In = Total Intensity of Negative	NTotal = Total Number (Positive+Negative)	ATotal = Total Area (millimeter-squared)	Positivity = NPositive/NTotal
					P value summary	ns					1	34590.4	2.10454e+07		1273919	717339	67907	244712716	107041813	5783742	173.63	0.03	176.65	90465228	16577000000	92524393	19.13	0.02
					Significantly different (P < 0.05)?	No
											Region	Length (um)	Area (um2)	Text	Nwp = Number of Weak Positive	Np = Number of Positive	Nsp = Number of Strong Positive	Iwp = Total Intensity of Weak Positive	Ip = Total Intensity of Positive	Isp = Total Intensity of Strong Positive	Iavg = (Iwp+Ip+Isp)/(Nwp+Np+Nsp)	Nsr = Nsp/(Nwp+Np+Nsp)	Iwavg= (Iwp+Ip)/(Nwp+Np)	Nn = Number of Negative	In = Total Intensity of Negative	NTotal = Total Number (Positive+Negative)	ATotal = Total Area (millimeter-squared)	Positivity = NPositive/NTotal
					Data analyzed						1	31324.4	2.9924e+07		1350865	660380	79383	262187355	97753329	6830101	175.44	0.04	178.96	126578273	23627000000	128668901	26.6	0.02
					Sample size, column A	8
					Sample size, column B	8					Region	Length (um)	Area (um2)	Text	Nwp = Number of Weak Positive	Np = Number of Positive	Nsp = Number of Strong Positive	Iwp = Total Intensity of Weak Positive	Ip = Total Intensity of Positive	Isp = Total Intensity of Strong Positive	Iavg = (Iwp+Ip+Isp)/(Nwp+Np+Nsp)	Nsr = Nsp/(Nwp+Np+Nsp)	Iwavg= (Iwp+Ip)/(Nwp+Np)	Nn = Number of Negative	In = Total Intensity of Negative	NTotal = Total Number (Positive+Negative)	ATotal = Total Area (millimeter-squared)	Positivity = NPositive/NTotal
											1	23835	1.61664e+07		2885078	1235768	78518	562058231	183524224	6828427	179.17	0.02	180.93	62662651	11911000000	66862015	13.82	0.06
											Region	Length (um)	Area (um2)	Text	Nwp = Number of Weak Positive	Np = Number of Positive	Nsp = Number of Strong Positive	Iwp = Total Intensity of Weak Positive	Ip = Total Intensity of Positive	Isp = Total Intensity of Strong Positive	Iavg = (Iwp+Ip+Isp)/(Nwp+Np+Nsp)	Nsr = Nsp/(Nwp+Np+Nsp)	Iwavg= (Iwp+Ip)/(Nwp+Np)	Nn = Number of Negative	In = Total Intensity of Negative	NTotal = Total Number (Positive+Negative)	ATotal = Total Area (millimeter-squared)	Positivity = NPositive/NTotal
											1	9738.39	6.48408e+06		625157	337345	26690	120593652	50367095	2284859	175.14	0.03	177.62	27815075	5132174381	28804267	5.96	0.03
										PANC1-DRP104	Region	Length (um)	Area (um2)	Text	Nwp = Number of Weak Positive	Np = Number of Positive	Nsp = Number of Strong Positive	Iwp = Total Intensity of Weak Positive	Ip = Total Intensity of Positive	Isp = Total Intensity of Strong Positive	Iavg = (Iwp+Ip+Isp)/(Nwp+Np+Nsp)	Nsr = Nsp/(Nwp+Np+Nsp)	Iwavg= (Iwp+Ip)/(Nwp+Np)	Nn = Number of Negative	In = Total Intensity of Negative	NTotal = Total Number (Positive+Negative)	ATotal = Total Area (millimeter-squared)	Positivity = NPositive/NTotal
											1	33664.8	2.38457e+07		3870857	3170848	535909	748450874	455879873	44066822	164.75	0.07	171.03	71652204	13142318992	79229818	16.38	0.1
											Region	Length (um)	Area (um2)	Text	Nwp = Number of Weak Positive	Np = Number of Positive	Nsp = Number of Strong Positive	Iwp = Total Intensity of Weak Positive	Ip = Total Intensity of Positive	Isp = Total Intensity of Strong Positive	Iavg = (Iwp+Ip+Isp)/(Nwp+Np+Nsp)	Nsr = Nsp/(Nwp+Np+Nsp)	Iwavg= (Iwp+Ip)/(Nwp+Np)	Nn = Number of Negative	In = Total Intensity of Negative	NTotal = Total Number (Positive+Negative)	ATotal = Total Area (millimeter-squared)	Positivity = NPositive/NTotal
											1	24454.5	1.18582e+07		1868823	1922546	288475	356843470	280077259	24400172	162.1	0.07	167.99	44342637	7955264215	48422481	10.01	0.08
											Region	Length (um)	Area (um2)	Text	Nwp = Number of Weak Positive	Np = Number of Positive	Nsp = Number of Strong Positive	Iwp = Total Intensity of Weak Positive	Ip = Total Intensity of Positive	Isp = Total Intensity of Strong Positive	Iavg = (Iwp+Ip+Isp)/(Nwp+Np+Nsp)	Nsr = Nsp/(Nwp+Np+Nsp)	Iwavg= (Iwp+Ip)/(Nwp+Np)	Nn = Number of Negative	In = Total Intensity of Negative	NTotal = Total Number (Positive+Negative)	ATotal = Total Area (millimeter-squared)	Positivity = NPositive/NTotal
											1	17740.6	1.39763e+07		3004970	2153846	312771	581483858	316325665	25989679	168.84	0.06	174.03	42940365	7893352091	48411952	10.01	0.11
											Region	Length (um)	Area (um2)	Text	Nwp = Number of Weak Positive	Np = Number of Positive	Nsp = Number of Strong Positive	Iwp = Total Intensity of Weak Positive	Ip = Total Intensity of Positive	Isp = Total Intensity of Strong Positive	Iavg = (Iwp+Ip+Isp)/(Nwp+Np+Nsp)	Nsr = Nsp/(Nwp+Np+Nsp)	Iwavg= (Iwp+Ip)/(Nwp+Np)	Nn = Number of Negative	In = Total Intensity of Negative	NTotal = Total Number (Positive+Negative)	ATotal = Total Area (millimeter-squared)	Positivity = NPositive/NTotal
											1	25396.5	3.51732e+07		3914145	2431137	278289	762722963	355397505	23503044	172.36	0.04	176.21	99240622	18493346523	105864193	21.89	0.06
											Region	Length (um)	Area (um2)	Text	Nwp = Number of Weak Positive	Np = Number of Positive	Nsp = Number of Strong Positive	Iwp = Total Intensity of Weak Positive	Ip = Total Intensity of Positive	Isp = Total Intensity of Strong Positive	Iavg = (Iwp+Ip+Isp)/(Nwp+Np+Nsp)	Nsr = Nsp/(Nwp+Np+Nsp)	Iwavg= (Iwp+Ip)/(Nwp+Np)	Nn = Number of Negative	In = Total Intensity of Negative	NTotal = Total Number (Positive+Negative)	ATotal = Total Area (millimeter-squared)	Positivity = NPositive/NTotal
											1	29345.3	2.43232e+07		30318601	22441592	2455607	5898521634	3257364517	199718005	169.44	0.04	173.54	378691420	67951894032	433907220	22.42	0.13
											Region	Length (um)	Area (um2)	Text	Nwp = Number of Weak Positive	Np = Number of Positive	Nsp = Number of Strong Positive	Iwp = Total Intensity of Weak Positive	Ip = Total Intensity of Positive	Isp = Total Intensity of Strong Positive	Iavg = (Iwp+Ip+Isp)/(Nwp+Np+Nsp)	Nsr = Nsp/(Nwp+Np+Nsp)	Iwavg= (Iwp+Ip)/(Nwp+Np)	Nn = Number of Negative	In = Total Intensity of Negative	NTotal = Total Number (Positive+Negative)	ATotal = Total Area (millimeter-squared)	Positivity = NPositive/NTotal
											1	27919.3	1.51248e+07		27438130	12455360	1177388	5373172455	1843722726	99260567	178.14	0.03	180.9	216803413	39872987942	257874291	13.32	0.16
											Region	Length (um)	Area (um2)	Text	Nwp = Number of Weak Positive	Np = Number of Positive	Nsp = Number of Strong Positive	Iwp = Total Intensity of Weak Positive	Ip = Total Intensity of Positive	Isp = Total Intensity of Strong Positive	Iavg = (Iwp+Ip+Isp)/(Nwp+Np+Nsp)	Nsr = Nsp/(Nwp+Np+Nsp)	Iwavg= (Iwp+Ip)/(Nwp+Np)	Nn = Number of Negative	In = Total Intensity of Negative	NTotal = Total Number (Positive+Negative)	ATotal = Total Area (millimeter-squared)	Positivity = NPositive/NTotal
											1	21755.1	1.41998e+07		8676309	5202765	481070	1676039397	775425871	40611728	173.54	0.03	176.63	233260082	41919614046	247620226	12.79	0.06
											Region	Length (um)	Area (um2)	Text	Nwp = Number of Weak Positive	Np = Number of Positive	Nsp = Number of Strong Positive	Iwp = Total Intensity of Weak Positive	Ip = Total Intensity of Positive	Isp = Total Intensity of Strong Positive	Iavg = (Iwp+Ip+Isp)/(Nwp+Np+Nsp)	Nsr = Nsp/(Nwp+Np+Nsp)	Iwavg= (Iwp+Ip)/(Nwp+Np)	Nn = Number of Negative	In = Total Intensity of Negative	NTotal = Total Number (Positive+Negative)	ATotal = Total Area (millimeter-squared)	Positivity = NPositive/NTotal
											1	36574.7	1.74293e+07		18114607	11093355	1519162	3526228793	1635026429	121026634	171.91	0.05	176.71	236210196	42618954472	266937320	13.79	0.12
