# Supplementary material for: Targeting pancreatic cancer metabolic dependencies through glutamine antagonism
Source: Nat Cancer. 2023 Oct 9;5(1):85–99. doi: 10.1038/s43018-023-00647-3 (PMC10824664; doi:10.1038/s43018-023-00647-3)
Supplement: Supplementary file 7 — Data source and statistics. [file 43018_2023_647_MOESM7_ESM.xlsx]

## Sheet: 6b
		VEH	DRP-104	Trametinib	Combo
	HY19636	1037	345	506	250		Number of families	1
	mg	727	279	571	302		Number of comparisons per family	6
		834	441	621	307		Alpha	0.05
		1257	298	410	321
		997	445	583	267		Holm-Šídák's multiple comparisons test	Mean Diff.	Below threshold?	Summary	Adjusted P Value
		698	372	544	211		VEH vs. DRP-104	529.1	Yes	****	<0.0001	A-B
		875	301	510	265		VEH vs. Trametinib	343.2	Yes	****	<0.0001	A-C
		656	397	530	279		VEH vs. Combo	622.2	Yes	****	<0.0001	A-D
			348	610	172		DRP-104 vs. Trametinib	-185.9	Yes	***	0.0006	B-C
			334	534	379		DRP-104 vs. Combo	93.08	Yes	*	0.0444	B-D
					213		Trametinib vs. Combo	279	Yes	****	<0.0001	C-D
					189
							Test details	Mean 1	Mean 2	Mean Diff.	SE of diff.	n1	n2	t	DF
							VEH vs. DRP-104	885.1	356	529.1	49.51	8	10	10.69	36
							VEH vs. Trametinib	885.1	541.9	343.2	49.51	8	10	6.932	36
							VEH vs. Combo	885.1	262.9	622.2	47.64	8	12	13.06	36
							DRP-104 vs. Trametinib	356	541.9	-185.9	46.68	10	10	3.983	36
							DRP-104 vs. Combo	356	262.9	93.08	44.69	10	12	2.083	36
							Trametinib vs. Combo	541.9	262.9	279	44.69	10	12	6.242	36

## Sheet: 6c
			VEH	DRP-104	Trametinib	Combo
			4	10	6	4		Number of families	1
			5	19	6	9		Number of comparisons per family	6
			4	15	8	14		Alpha	0.05
			8	16	7	9
			14	14	9	9		Tukey's multiple comparisons test	Mean Diff.	95.00% CI of diff.	Below threshold?	Summary	Adjusted P Value
			13	11	10	3		VEH vs. DRP-104	-7.125	-12.27 to -1.978	Yes	**	0.0041	A-B
			8	22	4	11		VEH vs. Trametinib	0.8571	-4.459 to 6.173	No	ns	0.9705	A-C
				14		13		VEH vs. Combo	-1	-6.147 to 4.147	No	ns	0.9502	A-D
								DRP-104 vs. Trametinib	7.982	2.835 to 13.13	Yes	**	0.0013	B-C
								DRP-104 vs. Combo	6.125	1.152 to 11.10	Yes	*	0.0116	B-D
								Trametinib vs. Combo	-1.857	-7.005 to 3.290	No	ns	0.7565	C-D
								Test details	Mean 1	Mean 2	Mean Diff.	SE of diff.	n1	n2	q	DF
								VEH vs. DRP-104	8	15.13	-7.125	1.876	7	8	5.37	26
								VEH vs. Trametinib	8	7.143	0.8571	1.938	7	7	0.6255	26
								VEH vs. Combo	8	9	-1	1.876	7	8	0.7537	26
								DRP-104 vs. Trametinib	15.13	7.143	7.982	1.876	8	7	6.016	26
								DRP-104 vs. Combo	15.13	9	6.125	1.813	8	8	4.779	26
								Trametinib vs. Combo	7.143	9	-1.857	1.876	7	8	1.4	26

## Sheet: 6d
		Days After Transplantation		VEH	DRP-104	Trametinib	Combo		Days After Transplantation	VEH	DRP-104	Trametinib	Combo
		6-Jul-2021	26-Jul-2021	1					0	100	100	100	100
		6-Jul-2021	27-Jul-2021	1					20	91.6667
		6-Jul-2021	27-Jul-2021	1					21	66.6667
		6-Jul-2021	27-Jul-2021	1					22	50
		6-Jul-2021	28-Jul-2021	1					23	0
		6-Jul-2021	28-Jul-2021	1					24			83.3333
		6-Jul-2021	29-Jul-2021	1					27		66.6667	58.3333
		6-Jul-2021	29-Jul-2021	1					28			41.6667
		6-Jul-2021	29-Jul-2021	1					29		50		91.6667
		6-Jul-2021	29-Jul-2021	1					30		41.6667
		6-Jul-2021	29-Jul-2021	1					31		16.6667	0	75
		6-Jul-2021	29-Jul-2021	1					33		8.33333		58.3333
		6-Jul-2021	30-Jul-2021			1			34		0		41.6667
		6-Jul-2021	30-Jul-2021			1			35				33.3333
		6-Jul-2021	2-Aug-2021			1			38				0
		6-Jul-2021	2-Aug-2021			1
		6-Jul-2021	2-Aug-2021			1
		6-Jul-2021	3-Aug-2021			1
		6-Jul-2021	3-Aug-2021			1
		6-Jul-2021	6-Aug-2021			1
		6-Jul-2021	6-Aug-2021			1			Days After Transplantation	VEH	DRP-104	Trametinib	Combo
		6-Jul-2021	6-Aug-2021			1			0	12	12	12	12
		6-Jul-2021	6-Aug-2021			1			20	12
		6-Jul-2021	6-Aug-2021			1			21	11
		6-Jul-2021	2-Aug-2021		1				22	8
		6-Jul-2021	2-Aug-2021		1				23	6
		6-Jul-2021	2-Aug-2021		1				24			12
		6-Jul-2021	2-Aug-2021		1				27		12	10
		6-Jul-2021	4-Aug-2021		1				28			7
		6-Jul-2021	4-Aug-2021		1				29		8		12
		6-Jul-2021	5-Aug-2021		1				30		6
		6-Jul-2021	6-Aug-2021		1				31		5	5	11
		6-Jul-2021	6-Aug-2021		1				33		2		9
		6-Jul-2021	6-Aug-2021		1				34		1		7
		6-Jul-2021	8-Aug-2021		1				35				5
		6-Jul-2021	9-Aug-2021		1				38				4
		6-Jul-2021	4-Aug-2021				1
		6-Jul-2021	6-Aug-2021				1
		6-Jul-2021	6-Aug-2021				1
		6-Jul-2021	8-Aug-2021				1
		6-Jul-2021	8-Aug-2021				1
		6-Jul-2021	9-Aug-2021				1		Comparison of Survival Curves
		6-Jul-2021	9-Aug-2021				1
		6-Jul-2021	10-Aug-2021				1		Log-rank (Mantel-Cox) test (recommended)
		6-Jul-2021	13-Aug-2021				1		Chi square	71.59
		6-Jul-2021	13-Aug-2021				1		df	3
		6-Jul-2021	13-Aug-2021				1		P value	<0.0001
		6-Jul-2021	13-Aug-2021				1		P value summary	****
									Are the survival curves sig different?	Yes
									Logrank test for trend (recommended)
									Chi square	37.76
									df	1
									P value	<0.0001
									P value summary	****
									Sig. trend?	Yes
									Gehan-Breslow-Wilcoxon test
									Chi square	64.59
									df	3
									P value	<0.0001
									P value summary	****
									Are the survival curves sig different?	Yes
										VEH	DRP-104	Trametinib	Combo
									Number of rows	48	48	48	48
									# of blank lines	36	36	36	36
									# rows with impossible data	0	0	0	0
									# censored subjects	0	0	0	0
									# deaths/events	12	12	12	12
									Median survival	22.5	29.5	28	34

## Sheet: 6e
		Days After Transplantation		VEH	DRP-104	Trametinib	Combo
		14-Sep-2021	4-Oct-2021	1
		14-Sep-2021	4-Oct-2021	1
		14-Sep-2021	5-Oct-2021	1
		14-Sep-2021	11-Oct-2021	1
		14-Sep-2021	11-Oct-2021	1
		14-Sep-2021	11-Oct-2021	1
		14-Sep-2021	11-Oct-2021	1
		14-Sep-2021	11-Oct-2021	1
		14-Sep-2021	11-Oct-2021	1
		14-Sep-2021	2-Oct-2021			1
		14-Sep-2021	4-Oct-2021			1
		14-Sep-2021	5-Oct-2021			1
		14-Sep-2021	11-Oct-2021			1
		14-Sep-2021	11-Oct-2021			1
		14-Sep-2021	11-Oct-2021			1							VEH	DRP-104	Trametinib	Combo
		14-Sep-2021	11-Oct-2021			1						Number of rows	39	39	39	39
		14-Sep-2021	11-Oct-2021			1						# of blank lines	30	30	29	29
		14-Sep-2021	11-Oct-2021			1						# rows with impossible data	0	0	0	0
		14-Sep-2021	19-Oct-2021			1						# censored subjects	0	0	0	0
		14-Sep-2021	5-Oct-2021									# deaths/events	9	9	10	10
		14-Sep-2021	11-Oct-2021		1
		14-Sep-2021	14-Oct-2021		1							Median survival	27	30	27	41
		14-Sep-2021	19-Oct-2021		1
		14-Sep-2021	21-Oct-2021		1
		14-Sep-2021	11-Oct-2021		1
		14-Sep-2021	11-Oct-2021		1
		14-Sep-2021	11-Oct-2021		1
		14-Sep-2021	18-Oct-2021		1							Comparison of Survival Curves
		14-Sep-2021	26-Oct-2021		1
		14-Sep-2021	21-Oct-2021				1					Log-rank (Mantel-Cox) test (recommended)
		14-Sep-2021	21-Oct-2021				1					Chi square	30.77
		14-Sep-2021	24-Oct-2021				1					df	3
		14-Sep-2021	25-Oct-2021				1					P value	<0.0001
		14-Sep-2021	28-Oct-2021				1					P value summary	****
		14-Sep-2021	25-Oct-2021				1					Are the survival curves sig different?	Yes
		14-Sep-2021	24-Oct-2021				1
		14-Sep-2021	26-Oct-2021				1					Logrank test for trend (recommended)
		14-Sep-2021	29-Oct-2021				1					Chi square	16.29
		14-Sep-2021	29-Oct-2021				1					df	1
												P value	<0.0001
												P value summary	****
												Sig. trend?	Yes
												Gehan-Breslow-Wilcoxon test
												Chi square	27.31
												df	3
												P value	<0.0001
												P value summary	****
												Are the survival curves sig different?	Yes
