# Supplementary material for: Targeting pancreatic cancer metabolic dependencies through glutamine antagonism
Source: Nat Cancer. 2023 Oct 9;5(1):85–99. doi: 10.1038/s43018-023-00647-3 (PMC10824664; doi:10.1038/s43018-023-00647-3)
Supplement: Supplementary file 9 — Data source and statistics. [file 43018_2023_647_MOESM9_ESM.xlsx]

## Sheet: Ext1a
			0												1mM												500µM												250µM
		0	17.27	16.509	16.877	12.408	9.652	6.67	21.934	21.836	24.304	25.518	23.178	22.579	26.257	22.936	20.452	16.383	10.438	7.835	19.343	19.236	22.108	24.248	22.727	20.779	21.636	22.123	16.949	12.282	10.33	5.884	19.006	21.16	22.212	24.644	21.089	20.009	29.567	28.172	21.486	14.716	11.42	6.472	17.169	20.146	22.495	22.296	22.259
		12	32.798	29.682	30.897	22.558	17.716	12.947	39.308	39.206	41.373	44.868	41.195	38.448	22.079	18.93	16.482	13.506	8.566	6.285	18.282	18.204	20.562	22.647	20.555	19.431	17.876	18.094	14.201	9.75	7.807	4.345	17.696	19.513	21.122	22.946	19.66	19.584	26.36	24.676	17.784	12.081	9.182	5.284	16.977	19.121	21.649	21.299	21.482
		24	60.664	54.331	56.361	42.888	34.05	24.509	65.821	63.886	66.721	69.148	66.986	63.564	20.901	17.422	15.235	11.708	6.523	4.858	16.943	18.609	18.716	21.695	20.955	19.018	13.772	13.78	9.387	5.981	5.055	2.934	16.955	18.034	19.396	20.431	17.552	16.361	22.459	18.8	12.633	8.76	6.325	3.391	15.456	16.58	16.993	17.594	19.758
		36	80.294	74.31	79.281	69.2	57.756	47.052	80.495	78.196	80.158	81.248	79.46	79.84	17.326	13.237	11.205	8.136	4.154	3.346	13.74	15.565	13.967	17.468	17.959	15.804	8.815	8.113	5.91	3.941	3.677	2.276	14.252	14.057	14.53	15.929	13.876	13.088	13.821	11.19	7.14	5.712	3.977	2.389	11.806	11.127	10.539	11.752	14.822
		48	84.013	83.536	84.765	82.66	76.294	70.017	83.13	82.692	84.545	84.14	82.432	84.658	14.555	10.022	8.354	5.892	3.18	2.878	11.322	13.38	10.514	14.655	15.252	12.383	6.419	5.961	4.592	3.338	3.279	2.16	12.248	9.795	11.344	11.886	10.711	10.557	8.95	7.983	4.921	4.578	3.437	2.379	9.077	7.45	7.758	8.513	11.127
		60	84.034	83.805	84.719	85.238	83.79	80.888	82.756	81.052	84.165	83.537	82.879	83.959	12.385	7.928	6.989	4.815	2.878	2.602	9.967	11.301	8.469	13.117	13.573	11.054	4.878	4.498	4.008	3.315	3.026	2.132	10.932	7.795	9.489	9.445	8.966	8.544	6.453	5.643	4.616	3.907	3.198	2.116	7.427	5.952	6.289	6.876	8.715
Within each row, compare columns (simple effects within rows)
Number of families	6
Number of comparisons per family	9
Alpha	0.05
Dunnett's multiple comparisons test	Mean Diff.	95.00% CI of diff.	Below threshold?	Summary	Adjusted P Value
Row 1
0 vs. 1mM	-3.199	-13.11 to 6.708	No	ns	0.9567
0 vs. 500µM	-1.828	-11.74 to 8.079	No	ns	0.9973
0 vs. 250µM	-3.338	-13.24 to 6.569	No	ns	0.9451
0 vs. 100µM	-0.7597	-10.67 to 9.147	No	ns	0.9997
0 vs. 75µM	-1.337	-11.24 to 8.570	No	ns	0.9995
0 vs. 50µM	-2.699	-12.61 to 7.208	No	ns	0.9853
0 vs. 25µM	-5.09	-15.00 to 4.817	No	ns	0.6594
0 vs. 10µM	-3.174	-13.08 to 6.733	No	ns	0.9586
0 vs. 5µM	-1.191	-11.10 to 8.716	No	ns	0.9996
Row 2
0 vs. 1mM	11.67	1.760 to 21.57	Yes	*	0.0122
0 vs. 500µM	14.34	4.435 to 24.25	Yes	***	0.0009
0 vs. 250µM	12.42	2.515 to 22.33	Yes	**	0.0061
0 vs. 100µM	15.07	5.164 to 24.98	Yes	***	0.0004
0 vs. 75µM	14.59	4.683 to 24.50	Yes	***	0.0007
0 vs. 50µM	12.84	2.930 to 22.74	Yes	**	0.0042
0 vs. 25µM	9.541	-0.3664 to 19.45	No	ns	0.0651
0 vs. 10µM	11.16	1.255 to 21.07	Yes	*	0.0187
0 vs. 5µM	12.67	2.762 to 22.58	Yes	**	0.0049
Row 3
0 vs. 1mM	32.69	22.78 to 42.59	Yes	****	<0.0001
0 vs. 500µM	38.92	29.02 to 48.83	Yes	****	<0.0001
0 vs. 250µM	37.85	27.95 to 47.76	Yes	****	<0.0001
0 vs. 100µM	39.14	29.23 to 49.05	Yes	****	<0.0001
0 vs. 75µM	37.57	27.66 to 47.48	Yes	****	<0.0001
0 vs. 50µM	36.63	26.72 to 46.53	Yes	****	<0.0001
0 vs. 25µM	31.16	21.25 to 41.07	Yes	****	<0.0001
0 vs. 10µM	30.88	20.97 to 40.79	Yes	****	<0.0001
0 vs. 5µM	31.28	21.37 to 41.18	Yes	****	<0.0001
Row 4
0 vs. 1mM	52.29	42.39 to 62.20	Yes	****	<0.0001
0 vs. 500µM	60.19	50.28 to 70.10	Yes	****	<0.0001
0 vs. 250µM	60.51	50.60 to 70.41	Yes	****	<0.0001
0 vs. 100µM	61.57	51.67 to 71.48	Yes	****	<0.0001
0 vs. 75µM	59.91	50.00 to 69.82	Yes	****	<0.0001
0 vs. 50µM	59.24	49.33 to 69.15	Yes	****	<0.0001
0 vs. 25µM	50.4	40.49 to 60.31	Yes	****	<0.0001
0 vs. 10µM	47.14	37.23 to 57.05	Yes	****	<0.0001
0 vs. 5µM	45.7	35.79 to 55.60	Yes	****	<0.0001
Row 5
0 vs. 1mM	62.63	52.72 to 72.54	Yes	****	<0.0001
0 vs. 500µM	71.01	61.10 to 80.92	Yes	****	<0.0001
0 vs. 250µM	71.62	61.72 to 81.53	Yes	****	<0.0001
0 vs. 100µM	72.31	62.41 to 82.22	Yes	****	<0.0001
0 vs. 75µM	71	61.09 to 80.91	Yes	****	<0.0001
0 vs. 50µM	70.2	60.29 to 80.11	Yes	****	<0.0001
0 vs. 25µM	57.68	47.77 to 67.59	Yes	****	<0.0001
0 vs. 10µM	51.07	41.17 to 60.98	Yes	****	<0.0001
0 vs. 5µM	49.59	39.68 to 59.49	Yes	****	<0.0001
Row 6
0 vs. 1mM	66.57	56.67 to 76.48	Yes	****	<0.0001
0 vs. 500µM	74.78	64.87 to 84.68	Yes	****	<0.0001
0 vs. 250µM	75.59	65.69 to 85.50	Yes	****	<0.0001
0 vs. 100µM	76.05	66.14 to 85.96	Yes	****	<0.0001
0 vs. 75µM	74.94	65.03 to 84.85	Yes	****	<0.0001
0 vs. 50µM	74.18	64.27 to 84.08	Yes	****	<0.0001
0 vs. 25µM	57.98	48.07 to 67.89	Yes	****	<0.0001
0 vs. 10µM	49.96	40.05 to 59.87	Yes	****	<0.0001
0 vs. 5µM	47.87	37.96 to 57.77	Yes	****	<0.0001
Test details	Mean 1	Mean 2	Mean Diff.	SE of diff.	N1	N2	q	DF
Row 1
0 vs. 1mM	16.35	19.55	-3.199	3.678	12	12	0.8698	660
0 vs. 500µM	16.35	18.17	-1.828	3.678	12	12	0.4971	660
0 vs. 250µM	16.35	19.68	-3.338	3.678	12	12	0.9075	660
0 vs. 100µM	16.35	17.11	-0.7597	3.678	12	12	0.2066	660
0 vs. 75µM	16.35	17.68	-1.337	3.678	12	12	0.3635	660
0 vs. 50µM	16.35	19.05	-2.699	3.678	12	12	0.734	660
0 vs. 25µM	16.35	21.44	-5.09	3.678	12	12	1.384	660
0 vs. 10µM	16.35	19.52	-3.174	3.678	12	12	0.863	660
0 vs. 5µM	16.35	17.54	-1.191	3.678	12	12	0.3237	660
Row 2
0 vs. 1mM	30.38	18.71	11.67	3.678	12	12	3.172	660
0 vs. 500µM	30.38	16.04	14.34	3.678	12	12	3.9	660
0 vs. 250µM	30.38	17.96	12.42	3.678	12	12	3.378	660
0 vs. 100µM	30.38	15.31	15.07	3.678	12	12	4.098	660
0 vs. 75µM	30.38	15.79	14.59	3.678	12	12	3.967	660
0 vs. 50µM	30.38	17.54	12.84	3.678	12	12	3.49	660
0 vs. 25µM	30.38	20.84	9.541	3.678	12	12	2.594	660
0 vs. 10µM	30.38	19.22	11.16	3.678	12	12	3.035	660
0 vs. 5µM	30.38	17.71	12.67	3.678	12	12	3.445	660
Row 3
0 vs. 1mM	52.45	19.76	32.69	3.678	12	12	8.887	660
0 vs. 500µM	52.45	13.52	38.92	3.678	12	12	10.58	660
0 vs. 250µM	52.45	14.59	37.85	3.678	12	12	10.29	660
0 vs. 100µM	52.45	13.31	39.14	3.678	12	12	10.64	660
0 vs. 75µM	52.45	14.88	37.57	3.678	12	12	10.22	660
0 vs. 50µM	52.45	15.82	36.63	3.678	12	12	9.959	660
0 vs. 25µM	52.45	21.29	31.16	3.678	12	12	8.472	660
0 vs. 10µM	52.45	21.57	30.88	3.678	12	12	8.397	660
0 vs. 5µM	52.45	21.17	31.28	3.678	12	12	8.504	660
Row 4
0 vs. 1mM	70.29	18	52.29	3.678	12	12	14.22	660
0 vs. 500µM	70.29	10.1	60.19	3.678	12	12	16.37	660
0 vs. 250µM	70.29	9.78	60.51	3.678	12	12	16.45	660
0 vs. 100µM	70.29	8.713	61.57	3.678	12	12	16.74	660
0 vs. 75µM	70.29	10.38	59.91	3.678	12	12	16.29	660
0 vs. 50µM	70.29	11.05	59.24	3.678	12	12	16.11	660
0 vs. 25µM	70.29	19.89	50.4	3.678	12	12	13.7	660
0 vs. 10µM	70.29	23.15	47.14	3.678	12	12	12.82	660
0 vs. 5µM	70.29	24.59	45.7	3.678	12	12	12.42	660
Row 5
0 vs. 1mM	78.85	16.22	62.63	3.678	12	12	17.03	660
0 vs. 500µM	78.85	7.843	71.01	3.678	12	12	19.31	660
0 vs. 250µM	78.85	7.228	71.62	3.678	12	12	19.47	660
0 vs. 100µM	78.85	6.538	72.31	3.678	12	12	19.66	660
0 vs. 75µM	78.85	7.852	71	3.678	12	12	19.3	660
0 vs. 50µM	78.85	8.652	70.2	3.678	12	12	19.09	660
0 vs. 25µM	78.85	21.17	57.68	3.678	12	12	15.68	660
0 vs. 10µM	78.85	27.78	51.07	3.678	12	12	13.89	660
0 vs. 5µM	78.85	29.26	49.59	3.678	12	12	13.48	660
Row 6
0 vs. 1mM	81.41	14.83	66.57	3.678	12	12	18.1	660
0 vs. 500µM	81.41	6.628	74.78	3.678	12	12	20.33	660
0 vs. 250µM	81.41	5.811	75.59	3.678	12	12	20.55	660
0 vs. 100µM	81.41	5.355	76.05	3.678	12	12	20.68	660
0 vs. 75µM	81.41	6.465	74.94	3.678	12	12	20.38	660
0 vs. 50µM	81.41	7.23	74.18	3.678	12	12	20.17	660
0 vs. 25µM	81.41	23.42	57.98	3.678	12	12	15.76	660
0 vs. 10µM	81.41	31.44	49.96	3.678	12	12	13.58	660
0 vs. 5µM	81.41	33.54	47.87	3.678	12	12	13.01	660
[truncated: 73 more columns]

## Sheet: Ext 1b
PaTu-8988T	0												1mM												500µM												250µM												100µM
0	5.481	21.552	19.874	19.05	18.491	15.32	14.484	28.722	20.828	21.792	20.244	18.506	19.67	18.154	18.015	17.86	16.781	15.688	5.149	24.817	23.012	24.495	22.407	17.808	20.702	19.052	15.894	19.056	16.943	12.222	24.202	25.3	22.056	22.778	23.357	16.775	18.206	18.041	18.439	17.315	16.924	14.312	22.208	24.586	24.015	22.463	21.805	17.772	16.661
12	19.598	33.302	31.346	29.839	30.268	23.675	29.35	41.718	32.173	33.38	33.334	28.892	20.709	21.717	22.184	23.222	21.342	20.066	22.45	28.274	26.389	30.741	27.815	23.567	22.504	22.835	20.086	24.662	22.099	16.943	22.42	29.256	27.119	28.75	29.521	22.108	21.736	21.626	23.293	23.321	23.404	19.553	22.304	30.015	29.443	29.244	29.102	23.547	19.604
24	30.028	46.886	45.442	42.712	43.459	35.234	42.75	57.465	46.564	47.716	45.955	41.018	21.909	22.889	23.682	24.94	22.887	21.462	23.908	30.488	28.298	32.822	29.588	25.165	24.038	24.377	21.684	26.125	23.195	18.111	23.751	31.296	29.246	30.85	30.981	23.707	22.444	22.481	24.701	24.015	23.889	19.923	24.177	30.806	31.628	30.353	30.119	24.113	21.399
36	41.686	63.168	60.89	57.116	59.437	48.565	58.099	72.818	60.878	63.041	61.649	55.541	23.122	23.823	24.695	26.087	23.859	22.169	24.71	31.509	29.76	34.122	30.965	26.387	24.986	25.419	22.69	27.737	24.293	19.371	24.7	32.864	30.285	32.472	32.244	24.645	23.982	24.156	26.634	25.7	25.823	21.457	25.525	32.226	33.091	32.629	31.664	25.604	22.865
48	54.151	78.457	76.027	72.825	76.079	65.481	72.767	83.517	74.394	77.18	75.316	70.633	23.655	24.097	25.181	27.035	25.054	22.879	25.23	31.708	29.73	35.1	31.438	27.486	25.539	26.083	23.485	28.826	25.069	19.962	25.267	33.481	31.153	33.237	33.343	25.845	24.984	25.535	27.943	27.918	27.772	23.003	26.195	33.927	34.368	34.576	34.161	27.316	23.677
60	59.744	85.024	83.095	82.264	84.431	79.646	82.367	85.625	82.564	85.053	83.511	81.576	24.223	24.482	25.708	27.814	25.405	23.405	25.335	32.648	30.115	35.479	32.015	28.097	25.876	27.195	24.21	30.13	26.405	20.982	26.263	34.628	32.649	35.013	34.34	26.785	26.187	26.519	29.849	29.829	29.489	24.259	26.759	35.875	36.03	36.696	36.614	28.988	22.78
Compare column means (main column effect)
Number of families	1
Number of comparisons per family	9
Alpha	0.05
Dunnett's multiple comparisons test	Mean Diff.	95.00% CI of diff.	Below threshold?	Summary	Adjusted P Value
0 vs. 1mM	25.92	23.81 to 28.03	Yes	****	<0.0001
0 vs. 500µM	25.55	23.44 to 27.66	Yes	****	<0.0001
0 vs. 250µM	24.81	22.70 to 26.92	Yes	****	<0.0001
0 vs. 100µM	24.86	22.75 to 26.97	Yes	****	<0.0001
0 vs. 75µM	24.6	22.50 to 26.71	Yes	****	<0.0001
0 vs. 50µM	24.03	21.92 to 26.14	Yes	****	<0.0001
0 vs. 25µM	22.22	20.11 to 24.33	Yes	****	<0.0001
0 vs. 10µM	20.04	17.93 to 22.15	Yes	****	<0.0001
0 vs. 5µM	22.24	20.13 to 24.35	Yes	****	<0.0001
Test details	Mean 1	Mean 2	Mean Diff.	SE of diff.	N1	N2	q	DF
0 vs. 1mM	50.99	25.07	25.92	0.7829	72	72	33.11	660
0 vs. 500µM	50.99	25.44	25.55	0.7829	72	72	32.64	660
0 vs. 250µM	50.99	26.18	24.81	0.7829	72	72	31.69	660
0 vs. 100µM	50.99	26.13	24.86	0.7829	72	72	31.76	660
0 vs. 75µM	50.99	26.38	24.6	0.7829	72	72	31.43	660
0 vs. 50µM	50.99	26.95	24.03	0.7829	72	72	30.7	660
0 vs. 25µM	50.99	28.77	22.22	0.7829	72	72	28.38	660
0 vs. 10µM	50.99	30.94	20.04	0.7829	72	72	25.6	660
0 vs. 5µM	50.99	28.74	22.24	0.7829	72	72	28.41	660
[truncated: 71 more columns]

## Sheet: Ext 1c
HY15549		0			1mM			500µM			250µM			100µM			75µM			50µM			25µM			10µM			5µM
	0	7.08	10.44	9.341	3.667	10.941	11.294	1.385	7.681	12.659	6.214	5.169	11.055	1.372	6.952	8.83	3.061	12.87	10.045	1.073	4.924	7.784	5.793	7.064	10.535	9.081	6.68	9.71	12.666	10.721	12.635
	12	16.429	18.469	16.219	6.444	6.368	6.37	5.659	6.029	6.01	5.253	5.924	5.514	5.683	6.091	5.703	5.024	6.605	6.361	5.491	5.428	4.579	5.136	6.016	6.877	6.464	6.96	6.782	10.18	10.056	12.537
	24	26.842	32.621	27.873	4.779	4.833	4.559	3.818	4.008	3.849	3.691	3.805	3.848	4.296	4.828	4.373	3.94	5.192	4.579	3.93	3.832	3.072	3.702	4.546	5.096	6.294	6.224	5.608	11.774	11.696	13.942
	36	35.466	46.849	39.421	3.513	3.535	3.349	2.723	2.872	2.87	2.611	2.751	2.936	3.047	3.647	3.459	2.773	3.664	3.48	2.881	3.014	2.443	3.363	3.974	4.564	6.938	7.296	6.441	15.575	14.759	17.951
	48	43.757	56.725	45.456	2.393	2.448	2.312	2.03	2.009	1.997	1.869	2.068	2.272	2.61	2.902	2.795	2.337	3.167	2.73	2.521	2.564	2.181	3.633	4.176	4.941	7.739	8.832	7.997	21.399	18.665	22.494
	60	60.645	71.656	60.902	1.617	1.644	1.714	1.624	1.518	1.49	1.492	1.638	1.834	2.578	2.65	2.632	2.062	3.037	2.426	2.607	2.715	2.225	4.083	4.71	5.521	9.578	11.059	9.573	29.304	23.716	28.353
	72	74.225	80.117	76.238	1.275	1.397	1.562	1.479	1.283	1.385	1.346	1.606	1.716	2.871	2.807	2.77	2.174	2.967	2.467	2.941	2.98	2.42	4.702	5.643	6.677	11.594	13.694	12.687	37.91	29.93	34.795
Compare column means (main column effect)
Number of families	1
Number of comparisons per family	9
Alpha	0.05
Dunnett's multiple comparisons test	Mean Diff.	95.00% CI of diff.	Below threshold?	Summary	Adjusted P Value
0 vs. 1mM	36.7	34.93 to 38.48	Yes	****	<0.0001
0 vs. 500µM	37.26	35.48 to 39.03	Yes	****	<0.0001
0 vs. 250µM	37.25	35.47 to 39.02	Yes	****	<0.0001
0 vs. 100µM	36.85	35.08 to 38.63	Yes	****	<0.0001
0 vs. 75µM	36.47	34.69 to 38.24	Yes	****	<0.0001
0 vs. 50µM	37.39	35.61 to 39.16	Yes	****	<0.0001
0 vs. 25µM	35.52	33.75 to 37.30	Yes	****	<0.0001
0 vs. 10µM	32.36	30.59 to 34.13	Yes	****	<0.0001
0 vs. 5µM	21.7	19.93 to 23.47	Yes	****	<0.0001
Test details	Mean 1	Mean 2	Mean Diff.	SE of diff.	N1	N2	q	DF
0 vs. 1mM	40.8	4.096	36.7	0.6518	21	21	56.31	140
0 vs. 500µM	40.8	3.542	37.26	0.6518	21	21	57.16	140
0 vs. 250µM	40.8	3.553	37.25	0.6518	21	21	57.14	140
0 vs. 100µM	40.8	3.947	36.85	0.6518	21	21	56.53	140
0 vs. 75µM	40.8	4.331	36.47	0.6518	21	21	55.94	140
0 vs. 50µM	40.8	3.41	37.39	0.6518	21	21	57.36	140
0 vs. 25µM	40.8	5.274	35.52	0.6518	21	21	54.5	140
0 vs. 10µM	40.8	8.44	32.36	0.6518	21	21	49.64	140
0 vs. 5µM	40.8	19.1	21.7	0.6518	21	21	33.29	140

## Sheet: Ext 1d
	PANC1	0			1mM			500µM			250µM			100µM			75µM			50µM			25µM			10µM			5µM
	0	14.007	13.299	9.983	14.461	11.229	9.017	12.049	9.443	13.173	12.221	7.328	10.083	12.083	10.47	8.754	11.209	10.442	9.851	12.275	12.317	10.181	13.065	12.253	13.105	11.475	11.696	10.452	10.27	8.477	9.945
	12	17.348	15.991	12.911	14.729	11.322	9.317	12.792	9.833	14.055	12.702	7.942	10.989	12.877	11.535	9.629	12.219	11.153	10.836	13.086	13.608	10.941	14.488	12.955	14.756	12.359	13.093	11.61	11.314	9.736	11.194
	24	22.482	19.677	16.802	14.564	11.145	9.023	12.81	9.914	13.889	12.577	7.852	10.585	12.706	11.267	9.249	12.338	10.877	10.776	13.379	13.813	10.962	15.029	13.488	15.12	12.645	13.337	11.691	12.367	10.802	12.301
	36	28.637	25.542	21.335	14.046	10.836	9.039	13.17	9.922	14.38	12.915	7.792	10.524	13.678	11.606	9.474	12.587	11.388	11.325	13.978	14.474	11.626	15.99	14.302	15.979	13.866	14.184	12.758	14.192	12.077	13.744
	48	36.425	31.692	27.276	13.933	10.768	8.908	13.556	9.979	14.707	13.103	8.182	10.757	14.255	12.225	9.834	13.141	12.15	11.495	14.547	15.146	11.978	16.753	14.424	17.086	15.257	15.768	14.125	15.762	13.544	15.362
	60	44.838	40.931	35.477	13.867	10.712	8.801	13.839	10.313	14.817	13.498	8.404	11.127	14.489	12.369	9.978	13.322	12.367	11.603	14.637	15.41	12.433	17.6	15.436	18.515	16.894	16.948	15.243	18.02	15.56	17.812
	72	54.849	50.799	44.728	14.126	10.721	8.881	14.153	10.325	14.72	13.257	8.454	11.486	14.848	12.522	10.142	13.207	12.472	11.859	15.13	16.447	13.144	19.395	16.288	20.16	19.053	19.543	17.427	21.616	18.115	20.968
	Compare column means (main column effect)
	Number of families	1
	Number of comparisons per family	9
	Alpha	0.05
	Dunnett's multiple comparisons test	Mean Diff.	95.00% CI of diff.	Below threshold?	Summary	Adjusted P Value
	0 vs. 1mM	16.46	14.71 to 18.20	Yes	****	<0.0001
	0 vs. 500µM	15.39	13.64 to 17.14	Yes	****	<0.0001
	0 vs. 250µM	17.3	15.55 to 19.05	Yes	****	<0.0001
	0 vs. 100µM	16.24	14.49 to 17.99	Yes	****	<0.0001
	0 vs. 75µM	16.11	14.37 to 17.86	Yes	****	<0.0001
	0 vs. 50µM	14.55	12.80 to 16.30	Yes	****	<0.0001
	0 vs. 25µM	12.33	10.58 to 14.07	Yes	****	<0.0001
	0 vs. 10µM	13.6	11.85 to 15.35	Yes	****	<0.0001
	0 vs. 5µM	13.9	12.15 to 15.65	Yes	****	<0.0001
	Test details	Mean 1	Mean 2	Mean Diff.	SE of diff.	N1	N2	q	DF
	0 vs. 1mM	27.86	11.4	16.46	0.6425	21	21	25.61	140
	0 vs. 500µM	27.86	12.47	15.39	0.6425	21	21	23.95	140
	0 vs. 250µM	27.86	10.56	17.3	0.6425	21	21	26.92	140
	0 vs. 100µM	27.86	11.62	16.24	0.6425	21	21	25.28	140
	0 vs. 75µM	27.86	11.74	16.11	0.6425	21	21	25.08	140
	0 vs. 50µM	27.86	13.31	14.55	0.6425	21	21	22.64	140
	0 vs. 25µM	27.86	15.53	12.33	0.6425	21	21	19.19	140
	0 vs. 10µM	27.86	14.26	13.6	0.6425	21	21	21.17	140
	0 vs. 5µM	27.86	13.96	13.9	0.6425	21	21	21.63	140

## Sheet: Ext 1 e
PaTU-8902			0						1mM						500µM						250µM						100µM						75µM						50µM						25µM
		0	10.557	11.792	11.768	12.75	14.739	18.278	6.889	8.171	9.32	10.832	11.214	12.524	6.566	7.785	9.721	10.514	11.682	11.319	7.795	8.731	10.252	11.645	12.394	11.898	7.387	8.013	5.781	12.007	12.472	11.254	12.596	11.167	8.634	14.158	15.351	17.873	7.5	8.993	10.916	12.161	13.095	11.517	7.114	8.312	10.025	10.62	12.581
		12	13.133	15.213	14.818	16.088	18.992	23.172	7.134	8.003	9.372	10.698	11.319	12.019	7.141	8.226	9.805	10.69	11.675	11.321	8.266	9.226	10.821	12.192	13.009	12.54	7.931	8.035	5.539	12.824	13.393	12.029	13.704	12.004	9.065	15.884	16.304	19.969	9.193	10.102	12.085	13.416	14.148	12.491	8.67	9.699	10.91	11.314	13.704
		24	16.461	18.386	18.464	19.549	23.152	27.283	6.483	7.601	8.685	10.042	10.777	11.396	6.631	7.997	8.963	10.086	10.732	10.665	8.067	8.689	9.739	11.486	12.15	11.474	7.527	7.771	5.108	12.145	12.212	10.914	12.698	10.728	8.517	14.615	15.25	19.109	10.257	10.303	11.905	13.227	14.01	12.375	9.916	9.699	11.144	11.231	13.271
		36	20.244	23.463	24.306	25.624	30.136	34.1	6.572	7.541	8.546	10.203	10.775	11.09	6.667	7.9	9.198	9.958	10.838	10.305	8.175	8.557	9.718	11.287	11.859	11.274	7.674	6.994	4.833	11.682	12.344	10.893	11.916	10.511	7.828	14.81	14.827	18.727	12.24	11.041	12.426	13.491	14.257	12.408	12.351	10.78	11.502	11.449	13.583
		48	25.6	30.18	30.399	32.443	38.107	42.252	6.733	7.497	8.706	10.23	10.89	11.115	6.868	7.946	9.353	10.326	10.716	10.101	8.553	8.559	9.687	11.496	12.039	11.427	7.541	7.062	4.388	11.898	12.481	10.974	11.581	10.274	7.912	15.048	14.974	18.878	13.653	11.989	13.073	13.84	14.565	12.548	15.615	11.421	11.769	11.959	14.047
		60	33.369	38.207	37.433	41.861	46.701	51.435	6.705	7.421	8.751	10.205	11.139	11.024	6.811	7.735	9.255	10.275	10.664	10.134	8.722	8.823	9.843	11.611	11.994	11.745	7.584	6.87	4.55	12.126	12.68	11.011	11.559	9.78	7.556	15.25	15.275	19.353	16.791	12.643	13.617	14.418	14.716	12.543	19.273	12.561	12.186	12.176	14.141
		72	42.539	48.965	47.517	48.959	56.874	59.287	6.872	7.677	8.701	10.249	11.052	11.092	6.923	7.917	9.474	10.648	10.856	10.304	8.75	8.766	10.161	11.817	12.301	11.651	7.746	6.871	4.665	12.46	13.11	11.07	11.854	9.946	7.902	15.369	15.331	19.039	20.103	14.196	14.419	14.647	14.974	12.759	26.348	14.267	12.411	12.455	14.443
Compare column means (main column effect)
Number of families	1
Number of comparisons per family	9
Alpha	0.05
Dunnett's multiple comparisons test	Mean Diff.	95.00% CI of diff.	Below threshold?	Summary	Adjusted P Value
0 vs. 1mM	19.56	17.82 to 21.30	Yes	****	<0.0001
0 vs. 500µM	19.57	17.83 to 21.31	Yes	****	<0.0001
0 vs. 250µM	18.46	16.72 to 20.20	Yes	****	<0.0001
0 vs. 100µM	19.59	17.85 to 21.33	Yes	****	<0.0001
0 vs. 75µM	15.51	13.77 to 17.25	Yes	****	<0.0001
0 vs. 50µM	16.08	14.34 to 17.82	Yes	****	<0.0001
0 vs. 25µM	16.38	14.64 to 18.12	Yes	****	<0.0001
0 vs. 10µM	14.59	12.85 to 16.34	Yes	****	<0.0001
0 vs. 5µM	15.59	13.85 to 17.34	Yes	****	<0.0001
Test details	Mean 1	Mean 2	Mean Diff.	SE of diff.	N1	N2	q	DF
0 vs. 1mM	28.92	9.363	19.56	0.6445	42	42	30.34	350
0 vs. 500µM	28.92	9.35	19.57	0.6445	42	42	30.36	350
0 vs. 250µM	28.92	10.46	18.46	0.6445	42	42	28.64	350
0 vs. 100µM	28.92	9.33	19.59	0.6445	42	42	30.39	350
0 vs. 75µM	28.92	13.41	15.51	0.6445	42	42	24.07	350
0 vs. 50µM	28.92	12.83	16.08	0.6445	42	42	24.96	350
0 vs. 25µM	28.92	12.54	16.38	0.6445	42	42	25.42	350
0 vs. 10µM	28.92	14.32	14.59	0.6445	42	42	22.64	350
0 vs. 5µM	28.92	13.32	15.59	0.6445	42	42	24.2	350
[truncated: 13 more columns]

## Sheet: Ext 1f
	MiaPaCa2	0			1mM			500µM			250µM			100µM			75µM			50µM			25µM			10µM			5µM
	0	15.496	14.63	12.333	16.778	17.183	15.273	16.818	16.298	14.562	22.505	15.396	14.517	19.642	18.323	15.718	19.312	16.988	14.974	18.133	17.465	14.375	17.053	17.464	14.554	19.5	17.457	17.346	21.194	16.642	14.793
	12	22.203	22.189	18.819	18.082	19.172	17.033	19.38	19.25	17.548	26.856	19.455	18.799	24.244	23.934	20.268	25.067	22.71	19.418	22.694	23.368	18.387	21.249	22.561	19.047	24.228	22.958	22.867	28.082	22.515	20.333
	24	33.435	33.375	27.917	15.565	16.261	13.676	15.472	15.796	14.598	22.796	16.356	15.785	20.866	20.165	17.289	21.698	19.341	16.331	20.312	20.54	15.95	18.249	20.128	16.647	23.226	21.157	21.387	28.559	22.857	20.287
	36	48.389	47.681	40.554	13.457	14.195	12.037	13.768	14.488	13.596	21.258	15.342	14.512	20.795	20.01	17.307	21.166	18.698	16.559	20.306	20.844	15.741	19.332	21.483	17.89	27.299	24.725	25.891	35.863	29.916	26.586
	48	66.325	65.116	56.905	12.748	13.219	10.966	13.686	13.988	13.575	21.41	15.111	14.437	23.461	21.132	17.805	22.099	19.573	17.593	22.329	22.475	17.432	21.888	24.651	20.321	31.737	29.145	30.546	41.851	35.998	32.789
	60	81.473	80.379	74.212	12.163	12.737	10.816	13.215	14.139	13.524	21.888	15.981	15.383	23.201	22.739	19.298	22.507	20.988	19.262	22.613	24.58	19.221	23.077	26.865	22.131	35.666	34.511	35.582	49.867	44.104	39.934
	72	89.783	87.719	86.207	12.89	12.806	11.074	14.525	14.962	13.663	23.633	16.638	15.98	26.207	24.105	20.494	25.319	22.694	20.072	25.459	26.382	19.979	26.816	29.715	24.34	43.444	40.699	41.7	60.308	53.026	48.906
Compare column means (main column effect)
Number of families	1
Number of comparisons per family	9
Alpha	0.05
Dunnett's multiple comparisons test	Mean Diff.	95.00% CI of diff.	Below threshold?	Summary	Adjusted P Value
0 vs. 1mM	34.62	32.33 to 36.91	Yes	****	<0.0001
0 vs. 500µM	33.73	31.44 to 36.02	Yes	****	<0.0001
0 vs. 250µM	30.53	28.24 to 32.82	Yes	****	<0.0001
0 vs. 100µM	28.01	25.71 to 30.30	Yes	****	<0.0001
0 vs. 75µM	28.7	26.41 to 31.00	Yes	****	<0.0001
0 vs. 50µM	28.41	26.11 to 30.70	Yes	****	<0.0001
0 vs. 25µM	27.6	25.31 to 29.90	Yes	****	<0.0001
0 vs. 10µM	20.67	18.38 to 22.96	Yes	****	<0.0001
0 vs. 5µM	15.75	13.46 to 18.04	Yes	****	<0.0001
Test details	Mean 1	Mean 2	Mean Diff.	SE of diff.	N1	N2	q	DF
0 vs. 1mM	48.82	14.2	34.62	0.8425	21	21	41.09	140
0 vs. 500µM	48.82	15.09	33.73	0.8425	21	21	40.03	140
0 vs. 250µM	48.82	18.29	30.53	0.8425	21	21	36.24	140
0 vs. 100µM	48.82	20.81	28.01	0.8425	21	21	33.24	140
0 vs. 75µM	48.82	20.11	28.7	0.8425	21	21	34.07	140
0 vs. 50µM	48.82	20.41	28.41	0.8425	21	21	33.72	140
0 vs. 25µM	48.82	21.21	27.6	0.8425	21	21	32.77	140
0 vs. 10µM	48.82	28.15	20.67	0.8425	21	21	24.54	140
0 vs. 5µM	48.82	33.07	15.75	0.8425	21	21	18.69	140

## Sheet: Ext 1g
			Gln [mM]	20	20	10	10	4	4	2	2	0.5	0.5
				CNT	DON	CNT	DON	CNT	DON	CNT	DON	CNT	DON
				0.897915	0.830443	0.887121	0.820092	0.877177	0.267612	0.943026	0.329849	0.746559	0.217335
				0.950376	0.651411	0.870196	0.6654	0.853362	0.313593	0.963259	0.286022	1.02984	0.483149
				0.961459	0.882891	0.927393	0.762583	0.953364	0.370852	0.93568	0.240347	1.2236	0.552836
				1.04894	0.880761	1.03249	0.857091	1.04717	0.437532	1.05235	0.313644
				1.08447	0.86368	1.15739	0.834951	1.11593	0.530214	1.05753	0.413541
				1.05684		1.12541	0.905478	1.153	0.586593	1.04815	0.446817
	Number of families	1
	Number of comparisons per family	45
	Alpha	0.05
	Tukey's multiple comparisons test	Mean Diff.	95.00% CI of diff.	Below threshold?	Summary	Adjusted P Value
	CNT vs. DON	0.1782	-0.05168 to 0.4080	No	ns	0.2558	A-B
	CNT vs. CNT	1.667e-07	-0.2191 to 0.2191	No	ns	>0.9999	A-C
	CNT vs. DON	0.1924	-0.02675 to 0.4115	No	ns	0.1291	A-D
	CNT vs. CNT	1.833e-07	-0.2191 to 0.2191	No	ns	>0.9999	A-E
	CNT vs. DON	0.5823	0.3631 to 0.8014	Yes	****	<0.0001	A-F
	CNT vs. CNT	1.667e-07	-0.2191 to 0.2191	No	ns	>0.9999	A-G
	CNT vs. DON	0.6616	0.4425 to 0.8808	Yes	****	<0.0001	A-H
	CNT vs. CNT	1.667e-07	-0.2684 to 0.2684	No	ns	>0.9999	A-I
	CNT vs. DON	0.5822	0.3138 to 0.8506	Yes	****	<0.0001	A-J
	DON vs. CNT	-0.1782	-0.4080 to 0.05168	No	ns	0.2558	B-C
	DON vs. DON	0.01424	-0.2156 to 0.2441	No	ns	>0.9999	B-D
	DON vs. CNT	-0.1782	-0.4080 to 0.05168	No	ns	0.2558	B-E
	DON vs. DON	0.4041	0.1743 to 0.6339	Yes	****	<0.0001	B-F
	DON vs. CNT	-0.1782	-0.4080 to 0.05168	No	ns	0.2558	B-G
	DON vs. DON	0.4835	0.2536 to 0.7133	Yes	****	<0.0001	B-H
	DON vs. CNT	-0.1782	-0.4554 to 0.09904	No	ns	0.509	B-I
	DON vs. DON	0.4041	0.1269 to 0.6813	Yes	***	0.0006	B-J
	CNT vs. DON	0.1924	-0.02675 to 0.4115	No	ns	0.1291	C-D
	CNT vs. CNT	1.667e-08	-0.2191 to 0.2191	No	ns	>0.9999	C-E
	CNT vs. DON	0.5823	0.3631 to 0.8014	Yes	****	<0.0001	C-F
	CNT vs. CNT	0	-0.2191 to 0.2191	No	ns	>0.9999	C-G
	CNT vs. DON	0.6616	0.4425 to 0.8808	Yes	****	<0.0001	C-H
	CNT vs. CNT	0	-0.2684 to 0.2684	No	ns	>0.9999	C-I
	CNT vs. DON	0.5822	0.3138 to 0.8506	Yes	****	<0.0001	C-J
	DON vs. CNT	-0.1924	-0.4115 to 0.02675	No	ns	0.1291	D-E
	DON vs. DON	0.3899	0.1707 to 0.6090	Yes	****	<0.0001	D-F
	DON vs. CNT	-0.1924	-0.4115 to 0.02675	No	ns	0.1291	D-G
	DON vs. DON	0.4692	0.2501 to 0.6884	Yes	****	<0.0001	D-H
	DON vs. CNT	-0.1924	-0.4608 to 0.07600	No	ns	0.3564	D-I
	DON vs. DON	0.3898	0.1214 to 0.6582	Yes	***	0.0006	D-J
	CNT vs. DON	0.5823	0.3631 to 0.8014	Yes	****	<0.0001	E-F
	CNT vs. CNT	-1.667e-08	-0.2191 to 0.2191	No	ns	>0.9999	E-G
	CNT vs. DON	0.6616	0.4425 to 0.8808	Yes	****	<0.0001	E-H
	CNT vs. CNT	-1.667e-08	-0.2684 to 0.2684	No	ns	>0.9999	E-I
	CNT vs. DON	0.5822	0.3138 to 0.8506	Yes	****	<0.0001	E-J
	DON vs. CNT	-0.5823	-0.8014 to -0.3631	Yes	****	<0.0001	F-G
	DON vs. DON	0.07936	-0.1398 to 0.2985	No	ns	0.9671	F-H
	DON vs. CNT	-0.5823	-0.8507 to -0.3139	Yes	****	<0.0001	F-I
	DON vs. DON	-4.095e-05	-0.2684 to 0.2684	No	ns	>0.9999	F-J
	CNT vs. DON	0.6616	0.4425 to 0.8808	Yes	****	<0.0001	G-H
	CNT vs. CNT	0	-0.2684 to 0.2684	No	ns	>0.9999	G-I
	CNT vs. DON	0.5822	0.3138 to 0.8506	Yes	****	<0.0001	G-J
	DON vs. CNT	-0.6616	-0.9300 to -0.3932	Yes	****	<0.0001	H-I
	DON vs. DON	-0.0794	-0.3478 to 0.1890	No	ns	0.9916	H-J
	CNT vs. DON	0.5822	0.2723 to 0.8921	Yes	****	<0.0001	I-J
	Test details	Mean 1	Mean 2	Mean Diff.	SE of diff.	n1	n2	q	DF
	CNT vs. DON	1	0.8218	0.1782	0.06893	6	5	3.656	43
	CNT vs. CNT	1	1	1.667e-07	0.06572	6	6	3.587e-06	43
	CNT vs. DON	1	0.8076	0.1924	0.06572	6	6	4.14	43
	CNT vs. CNT	1	1	1.833e-07	0.06572	6	6	3.945e-06	43
	CNT vs. DON	1	0.4177	0.5823	0.06572	6	6	12.53	43
	CNT vs. CNT	1	1	1.667e-07	0.06572	6	6	3.587e-06	43
	CNT vs. DON	1	0.3384	0.6616	0.06572	6	6	14.24	43
	CNT vs. CNT	1	1	1.667e-07	0.08049	6	3	2.928e-06	43
	CNT vs. DON	1	0.4178	0.5822	0.08049	6	3	10.23	43
	DON vs. CNT	0.8218	1	-0.1782	0.06893	5	6	3.656	43
	DON vs. DON	0.8218	0.8076	0.01424	0.06893	5	6	0.2921	43
	DON vs. CNT	0.8218	1	-0.1782	0.06893	5	6	3.656	43
	DON vs. DON	0.8218	0.4177	0.4041	0.06893	5	6	8.291	43
	DON vs. CNT	0.8218	1	-0.1782	0.06893	5	6	3.656	43
	DON vs. DON	0.8218	0.3384	0.4835	0.06893	5	6	9.92	43
	DON vs. CNT	0.8218	1	-0.1782	0.08313	5	3	3.031	43
	DON vs. DON	0.8218	0.4178	0.4041	0.08313	5	3	6.874	43
	CNT vs. DON	1	0.8076	0.1924	0.06572	6	6	4.14	43
	CNT vs. CNT	1	1	1.667e-08	0.06572	6	6	3.587e-07	43
	CNT vs. DON	1	0.4177	0.5823	0.06572	6	6	12.53	43
	CNT vs. CNT	1	1	0	0.06572	6	6	0	43
	CNT vs. DON	1	0.3384	0.6616	0.06572	6	6	14.24	43
	CNT vs. CNT	1	1	0	0.08049	6	3	0	43
	CNT vs. DON	1	0.4178	0.5822	0.08049	6	3	10.23	43
	DON vs. CNT	0.8076	1	-0.1924	0.06572	6	6	4.14	43
	DON vs. DON	0.8076	0.4177	0.3899	0.06572	6	6	8.39	43
	DON vs. CNT	0.8076	1	-0.1924	0.06572	6	6	4.14	43
	DON vs. DON	0.8076	0.3384	0.4692	0.06572	6	6	10.1	43
	DON vs. CNT	0.8076	1	-0.1924	0.08049	6	3	3.381	43
	DON vs. DON	0.8076	0.4178	0.3898	0.08049	6	3	6.849	43
	CNT vs. DON	1	0.4177	0.5823	0.06572	6	6	12.53	43
	CNT vs. CNT	1	1	-1.667e-08	0.06572	6	6	3.587e-07	43
	CNT vs. DON	1	0.3384	0.6616	0.06572	6	6	14.24	43
	CNT vs. CNT	1	1	-1.667e-08	0.08049	6	3	2.928e-07	43
	CNT vs. DON	1	0.4178	0.5822	0.08049	6	3	10.23	43
	DON vs. CNT	0.4177	1	-0.5823	0.06572	6	6	12.53	43
	DON vs. DON	0.4177	0.3384	0.07936	0.06572	6	6	1.708	43
	DON vs. CNT	0.4177	1	-0.5823	0.08049	6	3	10.23	43
	DON vs. DON	0.4177	0.4178	-4.095e-05	0.08049	6	3	0.0007195	43
	CNT vs. DON	1	0.3384	0.6616	0.06572	6	6	14.24	43
	CNT vs. CNT	1	1	0	0.08049	6	3	0	43
	CNT vs. DON	1	0.4178	0.5822	0.08049	6	3	10.23	43
	DON vs. CNT	0.3384	1	-0.6616	0.08049	6	3	11.63	43
	DON vs. DON	0.3384	0.4178	-0.0794	0.08049	6	3	1.395	43
	CNT vs. DON	1	0.4178	0.5822	0.09294	3	3	8.859	43
