# Supplementary material for: Targeting pancreatic cancer metabolic dependencies through glutamine antagonism
Source: Nat Cancer. 2023 Oct 9;5(1):85–99. doi: 10.1038/s43018-023-00647-3 (PMC10824664; doi:10.1038/s43018-023-00647-3)
Supplement: Supplementary file 10 — Data source and statistics. [file 43018_2023_647_MOESM10_ESM.xlsx]

## Sheet: Ext 2a
										PaTu-8988T	CNT	DON
		HY19636	CNT	DON							158.85	69.5774
			101.214	29.1402							180.172	109.558
			94.9459	41.5431							145.95	53.6069
			122.102	31.8048							149.635	136.101
			65.0738	44.4742							173.981	136.133
			40.0242	33.0619							211.515	154.169
			92.6237	16.2618							207.506	143.453
			215.722	57.9499							215.746	136.613
			274.907	61.1834							205.368	131.473
			221.275	27.1823							181.251
			133.815	88.1374							171.201
				82.8052							204.397
				57.3383							197.163
				49.1406							165.759
				113.763							167.178
				190.864
				194.376
				151.817
				88.4253
									Table Analyzed	OCR-88T-6h-3
		Table Analyzed	HY19_6h_all						Column B	DON
									vs.	vs.
		Column B	DON						Column A	CNT
		vs.	vs.
		Column A	CNT						Unpaired t test
									P value	<0.0001
		Unpaired t test							P value summary	****
		P value	0.0214						Significantly different (P < 0.05)?	Yes
		P value summary	*						One- or two-tailed P value?	Two-tailed
		Significantly different (P < 0.05)?	Yes						t, df	t=5.382, df=22
		One- or two-tailed P value?	Two-tailed
		t, df	t=2.448, df=26						How big is the difference?
									Mean of column A	182.4
		How big is the difference?							Mean of column B	119
		Mean of column A	136.2						Difference between means (B - A) ± SEM	-63.41 ± 11.78
		Mean of column B	75.51						95% confidence interval	-87.85 to -38.98
		Difference between means (B - A) ± SEM	-60.66 ± 24.78						R squared (eta squared)	0.5683
		95% confidence interval	-111.6 to -9.727
		R squared (eta squared)	0.1873						F test to compare variances
									F, DFn, Dfd	2.266, 8, 14
		F test to compare variances							P value	0.1728
		F, DFn, Dfd	1.952, 9, 17						P value summary	ns
		P value	0.2248						Significantly different (P < 0.05)?	No
		P value summary	ns
		Significantly different (P < 0.05)?	No						Data analyzed
									Sample size, column A	15
		Data analyzed							Sample size, column B	9
		Sample size, column A	10
		Sample size, column B	18

## Sheet: Ext 2b
							CNT	AKG
	HY19636	CNT	AKG			PaTu-8988T	0.802774	0.0885544
		1.01809	0.375316				1.13535	0.380531
		0.829891	0.37483				1.06188	0.154102
		0.664932	0.300459
		1.48709	0.322015
						Table Analyzed	FC 88T AKG
	Table Analyzed	Copy of akg
						Column B	AKG
	Column B	AKG				vs.	vs.
	vs.	vs.				Column A	CNT
	Column A	CNT
						Unpaired t test
	Unpaired t test					P value	0.0041
	P value	0.0104				P value summary	**
	P value summary	*				Significantly different (P < 0.05)?	Yes
	Significantly different (P < 0.05)?	Yes				One- or two-tailed P value?	Two-tailed
	One- or two-tailed P value?	Two-tailed				t, df	t=5.906, df=4
	t, df	t=3.676, df=6
						How big is the difference?
	How big is the difference?					Mean of column A	1
	Mean of column A	1				Mean of column B	0.2077
	Mean of column B	0.3432				Difference between means (B - A) ± SEM	-0.7923 ± 0.1342
	Difference between means (B - A) ± SEM	-0.6568 ± 0.1787				95% confidence interval	-1.165 to -0.4198
	95% confidence interval	-1.094 to -0.2196				R squared (eta squared)	0.8971
	R squared (eta squared)	0.6925
						F test to compare variances
	F test to compare variances					F, DFn, Dfd	1.301, 2, 2
	F, DFn, Dfd	87.94, 3, 3				P value	0.8694
	P value	0.004				P value summary	ns
	P value summary	**				Significantly different (P < 0.05)?	No
	Significantly different (P < 0.05)?	Yes
						Data analyzed
	Data analyzed					Sample size, column A	3
	Sample size, column A	4				Sample size, column B	3
	Sample size, column B	4
	Note
	Note Final final peak detection was calculated based on a signal to noise ratio (S/N) of 3X compared to blank controls, with a floor of 10,000 (arbitrary units). For samples where the peak intensity was lower than the blank threshold, metabolites were annotated as not detected, and the threshold value was imputed for any statistical comparisons to enable an estimate of the fold change as applicab…

## Sheet: Ext 2c
GLU	CNT			DON							AKG	CNT			DON
M+0	7769172	11283354	10968184	9689792	10829047	13134197					M+0	288101	456339	356752	180884	211954	303703						SUCCINATE	CNT			DON
M+1	5960375	8796099	10040126	2296768	3768899	5816318					M+1	220242	340017	297676	34082	70004	125317						M+0	645764	647202	645764	645764	931042	823190				FUMARATE	CNT			DON
M+2	5960816	8225636	8156172	2127041	3855280	5203033					M+2	212748	336659	290290	33739	72524	117248						M+1	158459	235438	220563	31509	49149	80289				M+0	351752	425760	413598	120490	173878	307675					MALATE	CNT			DON
M+3	26226596	31591334	33568752	9948461	19255310	22489942					M+3	851014	1229458	1079113	157667	314289	454785						M+2	374730	494621	484881	21889	59060	132478				M+1	169876	285683	272581	19051	42688	94299					M+0	5135600	7166162	6563284	2182823	2558814
M+4	3124938	4317716	4175742	1555525	3007290	2813599					M+4	121463	192206	159001	29028	53902	81224						M+3	44969	65019	51293	10000	10000	18667				M+2	357493	584806	522012	38891	97201	232693					M+1	2412950	4538258	4210068	393660	745941
M+5	96814552	112062880	113420120	40874504	77713952	86941128					M+5	3236324	4212909	3601651	714223	1568019	1968676						M+4	1393818	1622486	1535864	123328	272094	509330				M+3	157377	233965	237393	22440	44585	95110					M+2	5161072	9149497	8542560	772850	1665312
																																	M+4	1081270	1641129	1551956	156858	368539	775330					M+3	2395627	3823462	3707133	388379	864518
																																												M+4	15501524	25541148	23867786	2860290	6036712
											Within each row, compare columns (simple effects within rows)
Within each row, compare columns (simple effects within rows)
											Number of families	2											Within each row, compare columns (simple effects within rows)										Within each row, compare columns (simple effects within rows)
Number of families	2										Number of comparisons per family	15																																Within each row, compare columns (simple effects within rows)
Number of comparisons per family	15										Alpha	0.05											Number of families	2									Number of families	2
Alpha	0.05																						Number of comparisons per family	10									Number of comparisons per family	10										Number of families	2
											Tukey's multiple comparisons test	Mean Diff.	95.00% CI of diff.	Below threshold?	Summary	Adjusted P Value							Alpha	0.05									Alpha	0.05										Number of comparisons per family	10
Tukey's multiple comparisons test	Mean Diff.	95.00% CI of diff.	Below threshold?	Summary	Adjusted P Value																																							Alpha	0.05
											CNT												Tukey's multiple comparisons test	Mean Diff.	95.00% CI of diff.	Below threshold?	Summary	Adjusted P Value					Tukey's multiple comparisons test	Mean Diff.	95.00% CI of diff.	Below threshold?	Summary	Adjusted P Value
CNT											M+0 vs. M+1	81086	-544571 to 706742	No	ns	0.9985																												Tukey's multiple comparisons test	Mean Diff.	95.00% CI of diff.	Below threshold?	Summary	Adjusted P Value
M+0 vs. M+1	1741370	-18288054 to 21770794	No	ns	0.9998						M+0 vs. M+2	87165	-538492 to 712822	No	ns	0.9979							CNT										CNT
M+0 vs. M+2	2559362	-17470062 to 22588786	No	ns	0.9986						M+0 vs. M+3	-686131	-1311788 to -60474	Yes	*	0.0258							M+0 vs. M+1	441424	220193 to 662654	Yes	****	<0.0001					M+0 vs. M+1	154323	-218437 to 527084	No	ns	0.7296						CNT
M+0 vs. M+3	-20455324	-40484748 to -425900	Yes	*	0.0434						M+0 vs. M+4	209507	-416149 to 835164	No	ns	0.9012							M+0 vs. M+2	194833	-26398 to 416064	No	ns	0.1013					M+0 vs. M+2	-91067	-463827 to 281693	No	ns	0.9466						M+0 vs. M+1	2567923	-3767150 to 8902997	No	ns	0.7441
M+0 vs. M+4	6134105	-13895320 to 26163529	No	ns	0.9299						M+0 vs. M+5	-3316564	-3942221 to -2690907	Yes	****	<0.0001							M+0 vs. M+3	592483	371253 to 813714	Yes	****	<0.0001					M+0 vs. M+3	187458	-185302 to 560219	No	ns	0.5713						M+0 vs. M+2	-1329361	-7664434 to 5005712	No	ns	0.9687
M+0 vs. M+5	-97425614	-117455038 to -77396190	Yes	****	<0.0001						M+1 vs. M+2	6079	-619577 to 631736	No	ns	>0.9999							M+0 vs. M+4	-871146	-1092376 to -649915	Yes	****	<0.0001					M+0 vs. M+4	-1027748	-1400509 to -654988	Yes	****	<0.0001						M+0 vs. M+3	2979608	-3355465 to 9314681	No	ns	0.6302
M+1 vs. M+2	817992	-19211432 to 20847416	No	ns	>0.9999						M+1 vs. M+3	-767217	-1392873 to -141560	Yes	*	0.0102							M+1 vs. M+2	-246591	-467821 to -25360	Yes	*	0.0243					M+1 vs. M+2	-245390	-618151 to 127370	No	ns	0.3155						M+0 vs. M+4	-15348471	-21683544 to -9013397	Yes	****	<0.0001
M+1 vs. M+3	-22196694	-42226118 to -2167270	Yes	*	0.0238						M+1 vs. M+4	128422	-497235 to 754078	No	ns	0.9871							M+1 vs. M+3	151060	-70171 to 372290	No	ns	0.2824					M+1 vs. M+3	33135	-339625 to 405895	No	ns	0.9988						M+1 vs. M+2	-3897284	-10232358 to 2437789	No	ns	0.3792
M+1 vs. M+4	4392735	-15636690 to 24422159	No	ns	0.9827						M+1 vs. M+5	-3397650	-4023306 to -2771993	Yes	****	<0.0001							M+1 vs. M+4	-1312569	-1533800 to -1091339	Yes	****	<0.0001					M+1 vs. M+4	-1182072	-1554832 to -809311	Yes	****	<0.0001						M+1 vs. M+3	411685	-5923389 to 6746758	No	ns	0.9997
M+1 vs. M+5	-99166984	-119196408 to -79137560	Yes	****	<0.0001						M+2 vs. M+3	-773296	-1398953 to -147639	Yes	**	0.0095							M+2 vs. M+3	397650	176420 to 618881	Yes	***	0.0003					M+2 vs. M+3	278525	-94235 to 651286	No	ns	0.2073						M+1 vs. M+4	-17916394	-24251467 to -11581321	Yes	****	<0.0001
M+2 vs. M+3	-23014686	-43044110 to -2985262	Yes	*	0.0178						M+2 vs. M+4	122342	-503314 to 747999	No	ns	0.9897							M+2 vs. M+4	-1065979	-1287209 to -844748	Yes	****	<0.0001					M+2 vs. M+4	-936681	-1309442 to -563921	Yes	****	<0.0001						M+2 vs. M+3	4308969	-2026104 to 10644042	No	ns	0.2859
M+2 vs. M+4	3574743	-16454682 to 23604167	No	ns	0.9932						M+2 vs. M+5	-3403729	-4029386 to -2778072	Yes	****	<0.0001							M+3 vs. M+4	-1463629	-1684860 to -1242398	Yes	****	<0.0001					M+3 vs. M+4	-1215207	-1587967 to -842446	Yes	****	<0.0001						M+2 vs. M+4	-14019110	-20354183 to -7684036	Yes	****	<0.0001
M+2 vs. M+5	-99984976	-120014400 to -79955552	Yes	****	<0.0001						M+3 vs. M+4	895638	269982 to 1521295	Yes	**	0.0022																												M+3 vs. M+4	-18328079	-24663152 to -11993005	Yes	****	<0.0001
M+3 vs. M+4	26589429	6560004 to 46618853	Yes	**	0.0048						M+3 vs. M+5	-2630433	-3256090 to -2004776	Yes	****	<0.0001							DON										DON
M+3 vs. M+5	-76970290	-96999714 to -56940866	Yes	****	<0.0001						M+4 vs. M+5	-3526071	-4151728 to -2900415	Yes	****	<0.0001							M+0 vs. M+1	746350	525119 to 967580	Yes	****	<0.0001					M+0 vs. M+1	148668	-224092 to 521429	No	ns	0.755						DON
M+4 vs. M+5	-103559719	-123589143 to -83530294	Yes	****	<0.0001																		M+0 vs. M+2	728857	507626 to 950087	Yes	****	<0.0001					M+0 vs. M+2	77753	-295008 to 450513	No	ns	0.9694						M+0 vs. M+1	2300170	-4034904 to 8635243	No	ns	0.8113
											DON												M+0 vs. M+3	787110	565879 to 1008340	Yes	****	<0.0001					M+0 vs. M+3	146636	-226124 to 519396	No	ns	0.7639						M+0 vs. M+2	1228170	-5106903 to 7563244	No	ns	0.9765
DON											M+0 vs. M+1	155713	-469944 to 781369	No	ns	0.9701							M+0 vs. M+4	498415	277184 to 719645	Yes	****	<0.0001					M+0 vs. M+4	-232895	-605655 to 139866	No	ns	0.3644						M+0 vs. M+3	2244213	-4090860 to 8579286	No	ns	0.8243
M+0 vs. M+1	7257017	-12772407 to 27286441	No	ns	0.8682						M+0 vs. M+2	157677	-467980 to 783333	No	ns	0.9685							M+1 vs. M+2	-17493	-238724 to 203737	No	ns	0.9992					M+1 vs. M+2	-70916	-443676 to 301845	No	ns	0.9781						M+0 vs. M+4	-3872788	-10207862 to 2462285	No	ns	0.3853
M+0 vs. M+2	7489227	-12540197 to 27518652	No	ns	0.8527						M+0 vs. M+3	-76733	-702390 to 548923	No	ns	0.9988							M+1 vs. M+3	40760	-180471 to 261991	No	ns	0.9805					M+1 vs. M+3	-2032	-374793 to 370728	No	ns	>0.9999						M+1 vs. M+2	-1071999	-7407073 to 5263074	No	ns	0.9858
M+0 vs. M+3	-6013559	-26042983 to 14015865	No	ns	0.9352						M+0 vs. M+4	177462	-448194 to 803119	No	ns	0.9484							M+1 vs. M+4	-247935	-469166 to -26704	Yes	*	0.0234					M+1 vs. M+4	-381563	-754323 to -8803	Yes	*	0.0432						M+1 vs. M+3	-55957	-6391030 to 6279117	No	ns	>0.9999
M+0 vs. M+4	8758874	-11270550 to 28788298	No	ns	0.7538						M+0 vs. M+5	-1184792	-1810449 to -559136	Yes	****	<0.0001							M+2 vs. M+3	58253	-162977 to 279484	No	ns	0.9311					M+2 vs. M+3	68883	-303877 to 441644	No	ns	0.9803						M+1 vs. M+4	-6172958	-12508031 to 162115	No	ns	0.0584
M+0 vs. M+5	-57292183	-77321607 to -37262758	Yes	****	<0.0001						M+1 vs. M+2	1964	-623693 to 627621	No	ns	>0.9999							M+2 vs. M+4	-230442	-451672 to -9211	Yes	*	0.0387					M+2 vs. M+4	-310647	-683408 to 62113	No	ns	0.1319						M+2 vs. M+3	1016043	-5319031 to 7351116	No	ns	0.9884
M+1 vs. M+2	232210	-19797214 to 20261635	No	ns	>0.9999						M+1 vs. M+3	-232446	-858103 to 393211	No	ns	0.856							M+3 vs. M+4	-288695	-509926 to -67464	Yes	**	0.007					M+3 vs. M+4	-379531	-752291 to -6770	Yes	*	0.0447						M+2 vs. M+4	-5100959	-11436032 to 1234115	No	ns	0.1536
M+1 vs. M+3	-13270576	-33300000 to 6758848	No	ns	0.3461						M+1 vs. M+4	21750	-603907 to 647406	No	ns	>0.9999																												M+3 vs. M+4	-6117001	-12452075 to 218072	No	ns	0.0616
M+1 vs. M+4	1501857	-18527567 to 21531281	No	ns	0.9999						M+1 vs. M+5	-1340505	-1966162 to -714848	Yes	****	<0.0001
M+1 vs. M+5	-64549200	-84578624 to -44519775	Yes	****	<0.0001						M+2 vs. M+3	-234410	-860067 to 391247	No	ns	0.8517							Test details	Mean 1	Mean 2	Mean Diff.	SE of diff.	N1	N2	q	DF		Test details	Mean 1	Mean 2	Mean Diff.	SE of diff.	N1	N2	q	DF
M+2 vs. M+3	-13502786	-33532211 to 6526638	No	ns	0.3281						M+2 vs. M+4	19786	-605871 to 645442	No	ns	>0.9999																												Test details	Mean 1	Mean 2	Mean Diff.	SE of diff.	N1
M+2 vs. M+4	1269647	-18759778 to 21299071	No	ns	>0.9999						M+2 vs. M+5	-1342469	-1968126 to -716812	Yes	****	<0.0001							CNT										CNT
M+2 vs. M+5	-64781410	-84810834 to -44751986	Yes	****	<0.0001						M+3 vs. M+4	254196	-371461 to 879852	No	ns	0.8049							M+0 vs. M+1	646244	204820	441424	73931	3	3	8.444	20		M+0 vs. M+1	397037	242713	154323	124570	3	3	1.752	20			CNT
M+3 vs. M+4	14772433	-5256991 to 34801857	No	ns	0.2404						M+3 vs. M+5	-1108059	-1733716 to -482402	Yes	***	0.0002							M+0 vs. M+2	646244	451411	194833	73931	3	3	3.727	20		M+0 vs. M+2	397037	488104	-91067	124570	3	3	1.034	20			M+0 vs. M+1	6288349	3720425	2567923	2117072	3
M+3 vs. M+5	-51278624	-71308048 to -31249199	Yes	****	<0.0001						M+4 vs. M+5	-1362255	-1987911 to -736598	Yes	****	<0.0001							M+0 vs. M+3	646244	53760	592483	73931	3	3	11.33	20		M+0 vs. M+3	397037	209578	187458	124570	3	3	2.128	20			M+0 vs. M+2	6288349	7617710	-1329361	2117072	3
M+4 vs. M+5	-66051057	-86080481 to -46021632	Yes	****	<0.0001																		M+0 vs. M+4	646244	1517389	-871146	73931	3	3	16.66	20		M+0 vs. M+4	397037	1424785	-1027748	124570	3	3	11.67	20			M+0 vs. M+3	6288349	3308741	2979608	2117072	3
																							M+1 vs. M+2	204820	451411	-246591	73931	3	3	4.717	20		M+1 vs. M+2	242713	488104	-245390	124570	3	3	2.786	20			M+0 vs. M+4	6288349	21636819	-15348471	2117072	3
											Test details	Mean 1	Mean 2	Mean Diff.	SE of diff.	N1	N2	q	DF				M+1 vs. M+3	204820	53760	151060	73931	3	3	2.89	20		M+1 vs. M+3	242713	209578	33135	124570	3	3	0.3762	20			M+1 vs. M+2	3720425	7617710	-3897284	2117072	3
Test details	Mean 1	Mean 2	Mean Diff.	SE of diff.	N1	N2	q	DF															M+1 vs. M+4	204820	1517389	-1312569	73931	3	3	25.11	20		M+1 vs. M+4	242713	1424785	-1182072	124570	3	3	13.42	20			M+1 vs. M+3	3720425	3308741	411685	2117072	3
											CNT												M+2 vs. M+3	451411	53760	397650	73931	3	3	7.607	20		M+2 vs. M+3	488104	209578	278525	124570	3	3	3.162	20			M+1 vs. M+4	3720425	21636819	-17916394	2117072	3
CNT											M+0 vs. M+1	367064	285978	81086	202351	3	3	0.5667	24				M+2 vs. M+4	451411	1517389	-1065979	73931	3	3	20.39	20		M+2 vs. M+4	488104	1424785	-936681	124570	3	3	10.63	20			M+2 vs. M+3	7617710	3308741	4308969	2117072	3
M+0 vs. M+1	10006903	8265533	1741370	6477966	3	3	0.3802	24			M+0 vs. M+2	367064	279899	87165	202351	3	3	0.6092	24				M+3 vs. M+4	53760	1517389	-1463629	73931	3	3	28	20		M+3 vs. M+4	209578	1424785	-1215207	124570	3	3	13.8	20			M+2 vs. M+4	7617710	21636819	-14019110	2117072	3
M+0 vs. M+2	10006903	7447541	2559362	6477966	3	3	0.5587	24			M+0 vs. M+3	367064	1053195	-686131	202351	3	3	4.795	24																									M+3 vs. M+4	3308741	21636819	-18328079	2117072	3
M+0 vs. M+3	10006903	30462227	-20455324	6477966	3	3	4.466	24			M+0 vs. M+4	367064	157557	209507	202351	3	3	1.464	24				DON										DON
M+0 vs. M+4	10006903	3872799	6134105	6477966	3	3	1.339	24			M+0 vs. M+5	367064	3683628	-3316564	202351	3	3	23.18	24				M+0 vs. M+1	799999	53649	746350	73931	3	3	14.28	20		M+0 vs. M+1	200681	52013	148668	124570	3	3	1.688	20			DON
M+0 vs. M+5	10006903	107432517	-97425614	6477966	3	3	21.27	24			M+1 vs. M+2	285978	279899	6079	202351	3	3	0.04249	24				M+0 vs. M+2	799999	71142	728857	73931	3	3	13.94	20		M+0 vs. M+2	200681	122928	77753	124570	3	3	0.8827	20			M+0 vs. M+1	3289562	989393	2300170	2117072	3
M+1 vs. M+2	8265533	7447541	817992	6477966	3	3	0.1786	24			M+1 vs. M+3	285978	1053195	-767217	202351	3	3	5.362	24				M+0 vs. M+3	799999	12889	787110	73931	3	3	15.06	20		M+0 vs. M+3	200681	54045	146636	124570	3	3	1.665	20			M+0 vs. M+2	3289562	2061392	1228170	2117072	3
M+1 vs. M+3	8265533	30462227	-22196694	6477966	3	3	4.846	24			M+1 vs. M+4	285978	157557	128422	202351	3	3	0.8975	24				M+0 vs. M+4	799999	301584	498415	73931	3	3	9.534	20		M+0 vs. M+4	200681	433576	-232895	124570	3	3	2.644	20			M+0 vs. M+3	3289562	1045349	2244213	2117072	3
M+1 vs. M+4	8265533	3872799	4392735	6477966	3	3	0.959	24			M+1 vs. M+5	285978	3683628	-3397650	202351	3	3	23.75	24				M+1 vs. M+2	53649	71142	-17493	73931	3	3	0.3346	20		M+1 vs. M+2	52013	122928	-70916	124570	3	3	0.8051	20			M+0 vs. M+4	3289562	7162351	-3872788	2117072	3
M+1 vs. M+5	8265533	107432517	-99166984	6477966	3	3	21.65	24			M+2 vs. M+3	279899	1053195	-773296	202351	3	3	5.404	24				M+1 vs. M+3	53649	12889	40760	73931	3	3	0.7797	20		M+1 vs. M+3	52013	54045	-2032	124570	3	3	0.02307	20			M+1 vs. M+2	989393	2061392	-1071999	2117072	3
M+2 vs. M+3	7447541	30462227	-23014686	6477966	3	3	5.024	24			M+2 vs. M+4	279899	157557	122342	202351	3	3	0.855	24				M+1 vs. M+4	53649	301584	-247935	73931	3	3	4.743	20		M+1 vs. M+4	52013	433576	-381563	124570	3	3	4.332	20			M+1 vs. M+3	989393	1045349	-55957	2117072	3
M+2 vs. M+4	7447541	3872799	3574743	6477966	3	3	0.7804	24			M+2 vs. M+5	279899	3683628	-3403729	202351	3	3	23.79	24				M+2 vs. M+3	71142	12889	58253	73931	3	3	1.114	20		M+2 vs. M+3	122928	54045	68883	124570	3	3	0.782	20			M+1 vs. M+4	989393	7162351	-6172958	2117072	3
M+2 vs. M+5	7447541	107432517	-99984976	6477966	3	3	21.83	24			M+3 vs. M+4	1053195	157557	895638	202351	3	3	6.26	24				M+2 vs. M+4	71142	301584	-230442	73931	3	3	4.408	20		M+2 vs. M+4	122928	433576	-310647	124570	3	3	3.527	20			M+2 vs. M+3	2061392	1045349	1016043	2117072	3
M+3 vs. M+4	30462227	3872799	26589429	6477966	3	3	5.805	24			M+3 vs. M+5	1053195	3683628	-2630433	202351	3	3	18.38	24				M+3 vs. M+4	12889	301584	-288695	73931	3	3	5.522	20		M+3 vs. M+4	54045	433576	-379531	124570	3	3	4.309	20			M+2 vs. M+4	2061392	7162351	-5100959	2117072	3
M+3 vs. M+5	30462227	107432517	-76970290	6477966	3	3	16.8	24			M+4 vs. M+5	157557	3683628	-3526071	202351	3	3	24.64	24																									M+3 vs. M+4	1045349	7162351	-6117001	2117072	3
M+4 vs. M+5	3872799	107432517	-103559719	6477966	3	3	22.61	24
											DON
DON											M+0 vs. M+1	232180	76468	155713	202351	3	3	1.088	24
M+0 vs. M+1	11217679	3960662	7257017	6477966	3	3	1.584	24			M+0 vs. M+2	232180	74504	157677	202351	3	3	1.102	24
M+0 vs. M+2	11217679	3728451	7489227	6477966	3	3	1.635	24			M+0 vs. M+3	232180	308914	-76733	202351	3	3	0.5363	24
M+0 vs. M+3	11217679	17231238	-6013559	6477966	3	3	1.313	24			M+0 vs. M+4	232180	54718	177462	202351	3	3	1.24	24
M+0 vs. M+4	11217679	2458805	8758874	6477966	3	3	1.912	24			M+0 vs. M+5	232180	1416973	-1184792	202351	3	3	8.28	24
M+0 vs. M+5	11217679	68509861	-57292183	6477966	3	3	12.51	24			M+1 vs. M+2	76468	74504	1964	202351	3	3	0.01373	24
M+1 vs. M+2	3960662	3728451	232210	6477966	3	3	0.05069	24			M+1 vs. M+3	76468	308914	-232446	202351	3	3	1.625	24
M+1 vs. M+3	3960662	17231238	-13270576	6477966	3	3	2.897	24			M+1 vs. M+4	76468	54718	21750	202351	3	3	0.152	24
M+1 vs. M+4	3960662	2458805	1501857	6477966	3	3	0.3279	24			M+1 vs. M+5	76468	1416973	-1340505	202351	3	3	9.369	24
M+1 vs. M+5	3960662	68509861	-64549200	6477966	3	3	14.09	24			M+2 vs. M+3	74504	308914	-234410	202351	3	3	1.638	24
M+2 vs. M+3	3728451	17231238	-13502786	6477966	3	3	2.948	24			M+2 vs. M+4	74504	54718	19786	202351	3	3	0.1383	24
M+2 vs. M+4	3728451	2458805	1269647	6477966	3	3	0.2772	24			M+2 vs. M+5	74504	1416973	-1342469	202351	3	3	9.382	24
M+2 vs. M+5	3728451	68509861	-64781410	6477966	3	3	14.14	24			M+3 vs. M+4	308914	54718	254196	202351	3	3	1.777	24
M+3 vs. M+4	17231238	2458805	14772433	6477966	3	3	3.225	24			M+3 vs. M+5	308914	1416973	-1108059	202351	3	3	7.744	24
M+3 vs. M+5	17231238	68509861	-51278624	6477966	3	3	11.19	24			M+4 vs. M+5	54718	1416973	-1362255	202351	3	3	9.521	24
M+4 vs. M+5	2458805	68509861	-66051057	6477966	3	3	14.42	24
Note
Note Final final peak detection was calculated based on a signal to noise ratio (S/N) of 3X compared to blank controls, with a floor of 10,000 (arbitrary units). For samples where the peak intensity was lower than the blank threshold, metabolites were annotated as not detected, and the threshold value was imputed for any statistical comparisons to enable an estimate of the fold change as applicab…
[truncated: 13 more columns]

## Sheet: Ext 2d
		CNT			DON
HY19636	Oxoglutaric acid	0.894099	0.969882	1.13602	0.334346	0.400028	0.134814									CNT			DON
	L-Asparagine	0.768971	1.2763	0.954728	0.340429	0.289666	0.389913							PATU-8988T	Guanine	0.963249	0.684584	1.35217	0.144137	0.158601	0.119014
	Adenine	0.902641	1.12378	0.973575	0.516338	0.361957	0.402993								Guanosine	0.888755	0.714266	1.39698	0.310264	0.34763	0.249736
	Glucose 6-phosphate	0.932351	1.06964	0.998006	0.72677	0.275393	0.554223								Oxoglutaric acid	1.15483	0.868938	0.976232	0.550683	0.445312	0.529915
	Inosine	1.03041	1.10384	0.865748	0.549552	0.378205	0.524941								Fumaric acid	1.00475	1.01767	0.977583	0.561235	0.518424	0.490397
	Adenosine	0.933139	1.11783	0.949031	0.563805	0.405921	0.460974								Inosine	0.849451	1.02675	1.1238	0.304943	0.352302	0.351135
	Carbamoyl aspartic acid	0.858419	1.17473	0.966853	0.250896	0.273094	0.278009								L-Malic acid	1.00402	1.014	0.98198	0.565157	0.520794	0.512272
															Carbamoyl phosphate	1.00007	1.18983	0.810106	0.558115	0.465592	0.17108
															L-Asparagine	0.961748	0.928161	1.11009	0.212481	0.249865	0.281141
															Succinic acid	0.868536	0.986374	1.14509	0.384488	0.323843	0.338414
	Compare each cell mean with the other cell mean in that row
	Number of families	1													Compare each cell mean with the other cell mean in that row
	Number of comparisons per family	7
	Alpha	0.05													Number of families	1
															Number of comparisons per family	9
	Šídák's multiple comparisons test	Mean Diff.	95.00% CI of diff.	Below threshold?	Summary	Adjusted P Value									Alpha	0.05
	CNT - DON														Šídák's multiple comparisons test	Mean Diff.	95.00% CI of diff.	Below threshold?	Summary	Adjusted P Value
	Oxoglutaric acid	0.7103	0.3978 to 1.023	Yes	****	<0.0001
	L-Asparagine	0.66	0.3475 to 0.9725	Yes	****	<0.0001									CNT - DON
	Adenine	0.5729	0.2604 to 0.8854	Yes	****	<0.0001									Guanine	0.8594	0.5034 to 1.215	Yes	****	<0.0001
	Glucose 6-phosphate	0.4812	0.1687 to 0.7937	Yes	***	0.0009									Guanosine	0.6975	0.3414 to 1.053	Yes	****	<0.0001
	Inosine	0.5158	0.2033 to 0.8282	Yes	***	0.0004									Oxoglutaric acid	0.4914	0.1353 to 0.8474	Yes	**	0.0023
	Adenosine	0.5231	0.2106 to 0.8356	Yes	***	0.0003									Fumaric acid	0.4766	0.1206 to 0.8327	Yes	**	0.0032
	Carbamoyl aspartic acid	0.7327	0.4202 to 1.045	Yes	****	<0.0001									Inosine	0.6639	0.3078 to 1.020	Yes	****	<0.0001
															L-Malic acid	0.4673	0.1112 to 0.8233	Yes	**	0.0041
															Carbamoyl phosphate	0.6017	0.2457 to 0.9578	Yes	***	0.0001
	Test details	Mean 1	Mean 2	Mean Diff.	SE of diff.	N1	N2	t	DF						L-Asparagine	0.7522	0.3961 to 1.108	Yes	****	<0.0001
															Succinic acid	0.6511	0.2950 to 1.007	Yes	****	<0.0001
	CNT - DON
	Oxoglutaric acid	1	0.2897	0.7103	0.108	3	3	6.577	28
	L-Asparagine	1	0.34	0.66	0.108	3	3	6.111	28						Test details	Mean 1	Mean 2	Mean Diff.	SE of diff.	N1	N2	t	DF
	Adenine	1	0.4271	0.5729	0.108	3	3	5.305	28
	Glucose 6-phosphate	1	0.5188	0.4812	0.108	3	3	4.456	28						CNT - DON
	Inosine	1	0.4842	0.5158	0.108	3	3	4.776	28						Guanine	1	0.1406	0.8594	0.121	3	3	7.1	36
	Adenosine	1	0.4769	0.5231	0.108	3	3	4.844	28						Guanosine	1	0.3025	0.6975	0.121	3	3	5.762	36
	Carbamoyl aspartic acid	1	0.2673	0.7327	0.108	3	3	6.784	28						Oxoglutaric acid	1	0.5086	0.4914	0.121	3	3	4.059	36
															Fumaric acid	1	0.5234	0.4766	0.121	3	3	3.938	36
															Inosine	1	0.3361	0.6639	0.121	3	3	5.484	36
															L-Malic acid	1	0.5327	0.4673	0.121	3	3	3.86	36
															Carbamoyl phosphate	1	0.3983	0.6017	0.121	3	3	4.971	36
															L-Asparagine	1	0.2478	0.7522	0.121	3	3	6.214	36
															Succinic acid	1	0.3489	0.6511	0.121	3	3	5.379	36
