# Supplementary material for: Targeting pancreatic cancer metabolic dependencies through glutamine antagonism
Source: Nat Cancer. 2023 Oct 9;5(1):85–99. doi: 10.1038/s43018-023-00647-3 (PMC10824664; doi:10.1038/s43018-023-00647-3)
Supplement: Supplementary file 11 — Data source and statistics. [file 43018_2023_647_MOESM11_ESM.xlsx]

## Sheet: Ext 3a
	D-Glucose	CNT	DON				D-Glucose	CNT	DON
	HY19636	1222137	2714355				8988T	51173	274404
		567055	2905295					50691	456698
		1292970	1430038					140570	204231
		631874	2246042
		313017	689771
		373860	1694100
	Table Analyzed	HY19636
							Table Analyzed	PaTu-8988T
	Column B	DON
	vs.	vs.					Column B	DON
	Column A	CNT					vs.	vs.
							Column A	CNT
	Unpaired t test
	P value	0.0101					Unpaired t test
	P value summary	*					P value	0.0463
	Significantly different (P < 0.05)?	Yes					P value summary	*
	One- or two-tailed P value?	Two-tailed					Significantly different (P < 0.05)?	Yes
	t, df	t=3.166, df=10					One- or two-tailed P value?	Two-tailed
							t, df	t=2.853, df=4
	How big is the difference?
	Mean of column A	733486					How big is the difference?
	Mean of column B	1946600					Mean of column A	80811
	Difference between means (B - A) ± SEM	1213115 ± 383161					Mean of column B	311778
	95% confidence interval	359379 to 2066851					Difference between means (B - A) ± SEM	230966 ± 80954
	R squared (eta squared)	0.5006					95% confidence interval	6201 to 455732
							R squared (eta squared)	0.6705
	F test to compare variances
	F, DFn, Dfd	3.916, 5, 5					F test to compare variances
	P value	0.1604					F, DFn, Dfd	6.341, 2, 2
	P value summary	ns					P value	0.2725
	Significantly different (P < 0.05)?	No					P value summary	ns
							Significantly different (P < 0.05)?	No
	Data analyzed
	Sample size, column A	6					Data analyzed
	Sample size, column B	6					Sample size, column A	3
							Sample size, column B	3

## Sheet: Ext 3b
		HY19636	CNT	DON				PaTu-8988T	CNT	DON
			12.092	5.61613					7.87465	0.792166
			27.5155	7.19614					14.7172	1.6977
			31.9658	11.9291					17.5112	2.75066
			32.6673	13.7341					20.829	4.31627
			34.2763	19.0313					23.992	6.27851
			33.6701	21.7856					26.5463	7.71217
		Table Analyzed	ECAR-HY19636
								Table Analyzed	ECAR-PaTu-8988T
		Column B	DON
		vs.	vs.					Column B	DON
		Column A	CNT					vs.	vs.
								Column A	CNT
		Unpaired t test
		P value	0.0051					Unpaired t test
		P value summary	**					P value	0.0006
		Significantly different (P < 0.05)?	Yes					P value summary	***
		One- or two-tailed P value?	Two-tailed					Significantly different (P < 0.05)?	Yes
		t, df	t=3.575, df=10					One- or two-tailed P value?	Two-tailed
								t, df	t=4.934, df=10
		How big is the difference?
		Mean of column A	28.7					How big is the difference?
		Mean of column B	13.22					Mean of column A	18.58
		Difference between means (B - A) ± SEM	-15.48 ± 4.331					Mean of column B	3.925
		95% confidence interval	-25.13 to -5.833					Difference between means (B - A) ± SEM	-14.65 ± 2.970
		R squared (eta squared)	0.5611					95% confidence interval	-21.27 to -8.036
								R squared (eta squared)	0.7088
		F test to compare variances
		F, DFn, Dfd	1.769, 5, 5					F test to compare variances
		P value	0.5465					F, DFn, Dfd	6.313, 5, 5
		P value summary	ns					P value	0.0644
		Significantly different (P < 0.05)?	No					P value summary	ns
								Significantly different (P < 0.05)?	No
		Data analyzed
		Sample size, column A	6					Data analyzed
		Sample size, column B	6					Sample size, column A	6
								Sample size, column B	6

## Sheet: Ext 3c
	HY19636					HY19636
	Phosphoenolpyruvate (m+3)	CNT	DON			Ribose-5-Phosphate(m+5)	CNT	DON			8988T	CNT	DON		8988T	CNT	DON
		85.3449	78.5912				71.5501	32.6121			Phosphoenolpyruvate (m+3)	97.6988	62.883		Ribose-5-Phosphate(m+5)	59.576	20.747
		87.9637	76.2139				37.989	20.9413				95.4372	63.2114			54.5057	15.0727
		87.3172	76.2139				65.5285	9.80143				96.8685	62.4922			50.0731	15.6692
	Table Analyzed	HY19-Phosphoenolpyruvate
	Column B	DON
	vs.	vs.				Table Analyzed	HY-19Ribose 5-phosphate-13C-5				Table Analyzed	88T-Phosphoenolpyruvate			Table Analyzed	88T-Ribose-5P
	Column A	CNT
						Column B	DON				Column B	DON			Column B	DON
	Unpaired t test					vs.	vs.				vs.	vs.			vs.	vs.
	P value	0.0009				Column A	CNT				Column A	CNT			Column A	CNT
	P value summary	***
	Significantly different (P < 0.05)?	Yes				Unpaired t test					Unpaired t test				Unpaired t test
	One- or two-tailed P value?	Two-tailed				P value	0.0384				P value	<0.0001			P value	0.0003
	t, df	t=8.833, df=4				P value summary	*				P value summary	****			P value summary	***
						Significantly different (P < 0.05)?	Yes				Significantly different (P < 0.05)?	Yes			Significantly different (P < 0.05)?	Yes
	How big is the difference?					One- or two-tailed P value?	Two-tailed				One- or two-tailed P value?	Two-tailed			One- or two-tailed P value?	Two-tailed
	Mean of column A	86.88				t, df	t=3.039, df=4				t, df	t=48.82, df=4			t, df	t=11.44, df=4
	Mean of column B	77.01
	Difference between means (B - A) ± SEM	-9.869 ± 1.117				How big is the difference?					How big is the difference?				How big is the difference?
	95% confidence interval	-12.97 to -6.767				Mean of column A	58.36				Mean of column A	96.67			Mean of column A	54.72
	R squared (eta squared)	0.9512				Mean of column B	21.12				Mean of column B	62.86			Mean of column B	17.16
						Difference between means (B - A) ± SEM	-37.24 ± 12.25				Difference between means (B - A) ± SEM	-33.81 ± 0.6924			Difference between means (B - A) ± SEM	-37.56 ± 3.283
	F test to compare variances					95% confidence interval	-71.25 to -3.223				95% confidence interval	-35.73 to -31.88			95% confidence interval	-46.67 to -28.44
	F, DFn, Dfd	1.012, 2, 2				R squared (eta squared)	0.6979				R squared (eta squared)	0.9983			R squared (eta squared)	0.9703
	P value	0.9938
	P value summary	ns				F test to compare variances					F test to compare variances				F test to compare variances
	Significantly different (P < 0.05)?	No				F, DFn, Dfd	2.461, 2, 2				F, DFn, Dfd	10.10, 2, 2			F, DFn, Dfd	2.325, 2, 2
						P value	0.5779				P value	0.1802			P value	0.6014
	Data analyzed					P value summary	ns				P value summary	ns			P value summary	ns
	Sample size, column A	3				Significantly different (P < 0.05)?	No				Significantly different (P < 0.05)?	No			Significantly different (P < 0.05)?	No
	Sample size, column B	3
						Data analyzed					Data analyzed				Data analyzed
						Sample size, column A	3				Sample size, column A	3			Sample size, column A	3
						Sample size, column B	3				Sample size, column B	3			Sample size, column B	3
	Note
	Note Final final peak detection was calculated based on a signal to noise ratio (S/N) of 3X compared to blank controls, with a floor of 10,000 (arbitrary units). For samples where the peak intensity was lower than the blank threshold, metabolites were annotated as not detected, and the threshold value was imputed for any statistical comparisons to enable an estimate of the fold change as applicab…

## Sheet: Ext 3d
	HY19636	CNT	DON		HY19636	CNT	DON
	PYRUVATE	39.3409	14.7661		LACTATE	46.6443	15.6527
	m+3	71.6408	11.4798		m+3	61.9801	9.80937
		67.5164	10.8891			60.3146	3.83765
	Table Analyzed	PYR(M+3)-hy19
					Table Analyzed	LAC-hy19
	Column B	DON
	vs.	vs.			Column B	DON
	Column A	CNT			vs.	vs.
					Column A	CNT
	Unpaired t test
	P value	0.01			Unpaired t test
	P value summary	**			P value	0.0014
	Significantly different (P < 0.05)?	Yes			P value summary	**
	One- or two-tailed P value?	Two-tailed			Significantly different (P < 0.05)?	Yes
	t, df	t=4.610, df=4			One- or two-tailed P value?	Two-tailed
					t, df	t=7.841, df=4
	How big is the difference?
	Mean of column A	59.5			How big is the difference?
	Mean of column B	12.38			Mean of column A	56.31
	Difference between means (B - A) ± SEM	-47.12 ± 10.22			Mean of column B	9.767
	95% confidence interval	-75.50 to -18.74			Difference between means (B - A) ± SEM	-46.55 ± 5.936
	R squared (eta squared)	0.8416			95% confidence interval	-63.03 to -30.07
					R squared (eta squared)	0.9389
	F test to compare variances
	F, DFn, Dfd	70.82, 2, 2			F test to compare variances
	P value	0.0278			F, DFn, Dfd	2.029, 2, 2
	P value summary	*			P value	0.6603
	Significantly different (P < 0.05)?	Yes			P value summary	ns
					Significantly different (P < 0.05)?	No
	Data analyzed
	Sample size, column A	3			Data analyzed
	Sample size, column B	3			Sample size, column A	3
					Sample size, column B	3

## Sheet: Ext 3e
															8988T	CNT	DON		8988T	CNT	DON
															PYRUVATE	60.606	27.044		LACTATE	89.8502	62.0752
																61.7966	29.0281			87.7121	65.2114
																57.6875	29.0523			90.4266	68.2809
															Table Analyzed	PYR(M+3)-88T			Table Analyzed	LACTATE(M+3)-88T
															Column B	DON			Column B	DON
															vs.	vs.			vs.	vs.
															Column A	CNT			Column A	CNT
															Unpaired t test				Unpaired t test
															P value	<0.0001			P value	0.0003
															P value summary	****			P value summary	***
															Significantly different (P < 0.05)?	Yes			Significantly different (P < 0.05)?	Yes
															One- or two-tailed P value?	Two-tailed			One- or two-tailed P value?	Two-tailed
															t, df	t=22.77, df=4			t, df	t=12.24, df=4
															How big is the difference?				How big is the difference?
															Mean of column A	60.03			Mean of column A	89.33
															Mean of column B	28.37			Mean of column B	65.19
															Difference between means (B - A) ± SEM	-31.66 ± 1.390			Difference between means (B - A) ± SEM	-24.14 ± 1.973
															95% confidence interval	-35.52 to -27.80			95% confidence interval	-29.62 to -18.66
															R squared (eta squared)	0.9923			R squared (eta squared)	0.974
															F test to compare variances				F test to compare variances
															F, DFn, Dfd	3.365, 2, 2			F, DFn, Dfd	4.707, 2, 2
															P value	0.4582			P value	0.3504
															P value summary	ns			P value summary	ns
															Significantly different (P < 0.05)?	No			Significantly different (P < 0.05)?	No
															Data analyzed				Data analyzed
															Sample size, column A	3			Sample size, column A	3
															Sample size, column B	3			Sample size, column B	3

## Sheet: Ext 3f
	PATU-8988T	CNT	DON			HY19636	CNT	DON			PANC1	CNT	DON
	AKG (M+2)	24.1287	12.594			AKG(M+2)	6.62855	3.95836			AKG(M+2)	3.12667	1.77707
		24.1259	14.0396				10.5543	4.43061				2.4367	1.32746
		24.7679	14.3936				10.7477	5.48022				4.47907	1.55223
	Table Analyzed	88T
						Table Analyzed	HY19636
	Column B	DON									Table Analyzed	PANC1
	vs.	vs.				Column B	DON
	Column A	CNT				vs.	vs.				Column B	DON
						Column A	CNT				vs.	vs.
	Unpaired t test										Column A	CNT
	P value	<0.0001				Unpaired t test
	P value summary	****				P value	0.0296				Unpaired t test
	Significantly different (P < 0.05)?	Yes				P value summary	*				P value	0.043
	One- or two-tailed P value?	Two-tailed				Significantly different (P < 0.05)?	Yes				P value summary	*
	t, df	t=18.06, df=4				One- or two-tailed P value?	Two-tailed				Significantly different (P < 0.05)?	Yes
						t, df	t=3.312, df=4				One- or two-tailed P value?	Two-tailed
	How big is the difference?										t, df	t=2.925, df=4
	Mean of column A	24.34				How big is the difference?
	Mean of column B	13.68				Mean of column A	9.31				How big is the difference?
	Difference between means (B - A) ± SEM	-10.67 ± 0.5904				Mean of column B	4.623				Mean of column A	3.347
	95% confidence interval	-12.30 to -9.026				Difference between means (B - A) ± SEM	-4.687 ± 1.415				Mean of column B	1.552
	R squared (eta squared)	0.9879				95% confidence interval	-8.617 to -0.7575				Difference between means (B - A) ± SEM	-1.795 ± 0.6137
						R squared (eta squared)	0.7327				95% confidence interval	-3.499 to -0.09129
	F test to compare variances										R squared (eta squared)	0.6814
	F, DFn, Dfd	6.645, 2, 2				F test to compare variances
	P value	0.2616				F, DFn, Dfd	8.904, 2, 2				F test to compare variances
	P value summary	ns				P value	0.2019				F, DFn, Dfd	21.36, 2, 2
	Significantly different (P < 0.05)?	No				P value summary	ns				P value	0.0895
						Significantly different (P < 0.05)?	No				P value summary	ns
	Data analyzed										Significantly different (P < 0.05)?	No
	Sample size, column A	3				Data analyzed
	Sample size, column B	3				Sample size, column A	3				Data analyzed
						Sample size, column B	3				Sample size, column A	3
											Sample size, column B	3

## Sheet: Ext 3g
	PaTu-8988T	VEH	DON
	ASP (m+3)	1.03057	1.72926
		0.973799	1.62882
		0.995633	1.67686
	Table Analyzed	ReductiveCarboxylation-88T
	Column B	DON
	vs.	vs.
	Column A	VEH
	Unpaired t test
	P value	<0.0001
	P value summary	****
	Significantly different (P < 0.05)?	Yes
	One- or two-tailed P value?	Two-tailed
	t, df	t=20.32, df=4
	How big is the difference?
	Mean of column A	1
	Mean of column B	1.678
	Difference between means (B - A) ± SEM	0.6783 ± 0.03338
	95% confidence interval	0.5856 to 0.7710
	R squared (eta squared)	0.9904
	F test to compare variances
	F, DFn, Dfd	3.078, 2, 2
	P value	0.4905
	P value summary	ns
	Significantly different (P < 0.05)?	No
	Data analyzed
	Sample size, column A	3
	Sample size, column B	3
