# Supplementary material for: Targeting pancreatic cancer metabolic dependencies through glutamine antagonism
Source: Nat Cancer. 2023 Oct 9;5(1):85–99. doi: 10.1038/s43018-023-00647-3 (PMC10824664; doi:10.1038/s43018-023-00647-3)
Supplement: Supplementary file 12 — Data source and statistics. [file 43018_2023_647_MOESM12_ESM.xlsx]

## Sheet: Ext 4a
Metabolite	Formula	Ion Type	RT Start (min)	RT End (min)	m/z Tolerance (ppm)	RT Tolerance (min)	mz	obs_mz	ppm	winner	RT	RT_min	RT_max	RT_range	MPC_DON 1	MPC_DON 2	MPC_DON 3	MPC2_NT 1	MPC2_NT 2	MPC2_NT 3	Blank_0	Blank_1	Blank_2	Blank_3	Blank_4	Blank_5	ttest_pval	1/pvalue	DON_Mean	VEH_Mean	Log2FoldChange	LogFoldChange	blank_threshold	combined_mean	impact_score	Detection
98 N-Acetyl-L-methionine	C7H13NO3S	[M+H]+	3	5	15	0.2	192.069	192.069	-0.5	S17540	4.17	4.15	4.33	0.18	31081	37321	32330	177191	192617	177685	0	0	0	0	0	0	1.03e-05	96626.1	33577.3	182498	-2.44232	0.183988	10000	108038	56739	6
25 Butyrylcarnitine	C11H21NO4	[M+H]+	4.2	6.2	15	0.2	232.154	232.154	-0.6	S17541	5.57	5.34	5.7	0.35	493518	705097	560014	2193188	2197498	2249398	0	0	0	9612	0	0	1.51e-05	66046.9	586210	2.21336e+06	-1.91675	0.26485	14806	1.39979e+06	349071	6
21 Aminoadipic acid	C6H11NO4	[M-H]-	5.9	7.9	15	0.2	160.061	160.06	-7.1	S17541	6.91	6.79	7.14	0.35	41211	57717	52729	542831	600022	618274	3036	3421	2556	4215	3520	2682	2.09e-05	47887.8	50552.3	587042	-3.53761	0.0861136	19715	318797	177283	6
101 N-Acetylserine	C5H9NO4	[M-H]-	7.5	8.5	15	0.2	146.046	146.045	-8.1	S17540	8.06	7.88	8.09	0.21	1111248	1491576	1230334	6044084	6705220	6589533	5440	7117	3903	5043	4572	3202	2.43e-05	41081.1	1.27772e+06	6446279	-2.3349	0.19821	24638.5	3.862e+06	800439	6
68 L-Acetylcarnitine	C9H17NO4	[M+H]+	6.3	8.3	15	0.2	204.123	204.123	0.3	S17541	7.55	7.34	7.63	0.3	3254089	4600130	4127135	14287329	14223222	15110148	9841	12384	9976	11076	10760	9558	2.69e-05	37240.4	3.99378e+06	14540233	-1.86422	0.274671	41797.5	9.26701e+06	1256437	6
82 L-Lactic acid	C3H6O3	[M-H]-	6.2	8.2	15	0.2	89.0244	89.0232	-13.7	S17541	7.07	7.05	7.12	0.07	2771679	3513204	3108172	17471390	19272604	19966792	667821	684888	648319	647948	662942	674424	3.42e-05	29219.3	3.13102e+06	1.89036e+07	-2.59396	0.165631	2003171	1.10173e+07	1943588	6
121 Phosphorylcholine	C5H14NO4P	[M+H]+	10	13	15	0.2	184.073	184.073	-0.1	S17541	11.69	11.64	11.77	0.13	49801336	75622296	58385832	410641760	426438624	478680896	141579	14343	182493	19236	1957794	81719	6.68e-05	14973.8	6.12698e+07	4.38587e+08	-2.83961	0.139698	1208582	2.49928e+08	26789055	6
71 L-Asparagine	C4H8N2O3	[M+H]+	10.3	12.3	15	0.2	133.061	133.061	0.2	S17539	11.57	11.48	11.77	0.29	87168	93686	57838	599431	516485	527963	3602	3254	2931	2889	3891	0	7.69e-05	13006.2	79564	547960	-2.78388	0.1452	18283.5	313762	28105	6
95 N-Acetylglutamic acid	C7H11NO5	[M+H]+	10.3	12.3	15	0.2	190.071	190.071	0	S17541	11.34	11.17	11.47	0.3	176169	253161	215758	733928	761672	821595	7720	5052	5140	4482	4860	4600	8.21e-05	12183.6	215029	772398	-1.84481	0.278392	25927	493714	21607	6
37 Cytidine monophosphate	C9H14N3O8P	[M+H]+	11.8	13.8	15	0.2	324.059	324.059	-1.3	S17541	12.36	12.34	12.41	0.07	45843	67111	58028	158765	153762	165934	0	0	0	0	0	0	0.000134003	7462.49	56994	159487	-1.48456	0.357358	10000	108240	2260	6
140 Uridine 5'-monophosphate	C9H13N2O9P	[M-H]-	11.2	13.2	15	0.2	323.029	323.028	-0.9	S17539	12.23	12.08	12.3	0.22	78568	112210	80701	1018144	1005016	812818	7411	4110	6394	2921	14949	4736	0.00022061	4532.89	90493	945326	-3.38493	0.0957268	30260.5	517910	24524	6
54 Glutathione	C10H17N3O6S	[M+H]+	10	13	15	0.2	308.091	308.091	-1.6	S17541	11.42	11.34	11.47	0.13	6660558	9236713	9353374	31329902	30811158	36356124	35362	9248	37950	13142	140802	28465	0.000245848	4067.55	8.41688e+06	3.28324e+07	-1.96376	0.256359	142484	2.06246e+07	327243	6
114 Oxoglutaric acid	C5H6O5	[M-H]-	10.8	14.8	15	0.2	145.014	145.013	-7.2	S17540	12.77	12.53	12.8	0.27	44835	117975	105949	624406	786285	705189	13620	11816	11251	10922	9406	12655	0.000289684	3452.04	89586.3	705293	-2.97687	0.12702	44835	397440	10801	5
96 N-Acetylglutamine	C7H12N2O4	[M-H]-	6.8	8.8	15	0.2	187.072	187.072	-3.9	S17541	7.89	7.72	7.89	0.17	33245	61444	38146	170143	153525	172950	0	0	0	0	1901	0	0.000333469	2998.78	44278.3	165539	-1.9025	0.267479	10950.5	104909	1176	6
61 Guanosine monophosphate	C10H14N5O8P	[M+H]+	12.6	14.6	15	0.2	364.065	364.065	-2.1	S17539	13.72	13.69	13.76	0.07	18112.5	18112.5	18112.5	59259	53849	48413	3162	0	3006	0	6959	3098	0.000336456	2972.16	18112.5	53840.3	-1.5717	0.336411	18112.5	35976.4	318	3
14 Adenosine	C10H13N5O4	[M+H]+	4.5	7	15	0.2	268.104	268.104	-0.9	S17540	5.77	5.6	5.86	0.26	29772834	38793980	34771252	80431792	97236736	91859320	24472	19183	26314	19006	46759	25928	0.000586026	1706.41	34446022	89842616	-1.38306	0.383404	90831	62144319	276585	6
110 Orotic acid	C5H4N2O4	[M-H]-	6.7	8.7	15	0.2	155.01	155.009	-5.4	S17541	7.67	7.58	7.9	0.32	16697.5	16697.5	16697.5	41616	37350	46163	2228	2222	1831	3956	0	3158	0.000600603	1664.99	16697.5	41709.7	-1.32075	0.400327	16697.5	29203.6	121	3
118 Phosphocreatine	C4H10N3O5P	[M-H]-	11.2	13.2	15	0.2	210.029	210.028	-3	S17541	12.29	12.15	12.4	0.25	134895	239268	144404	799059	697729	883454	2807	0	3268	0	8994	0	0.000602701	1659.2	172856	793414	-2.19851	0.217863	17534.5	483135	3679	6
102 NAD	C21H28N7O14P2	[Cat]+	9.9	11.9	15	0.2	664.116	664.115	-2	S17541	10.95	10.83	11.04	0.21	590061	918283	702916	1942935	2062366	2325079	4175	0	0	0	9371	0	0.000757806	1319.6	737087	2.11013e+06	-1.51742	0.349309	16773	1.42361e+06	5378	6
138 Uridine	C9H12N2O6	[M-H]-	5.5	7.5	15	0.2	243.062	243.062	-2.3	S17543	6.68	6.48	6.9	0.42	2684402	3276530	2755275	1009814	1108450	1248608	2637	2710	2261	1907	1917	1939	0.000860402	1162.25	2.9054e+06	1.12229e+06	1.37229	2.58881	16685.5	2.01385e+06	6059	6
52 Fumaric acid	C4H4O4	[M-H]-	12.2	14.2	15	0.2	115.004	115.002	-11.2	S17541	13.24	13.14	13.37	0.23	874137	1288056	854758	3829549	3446806	4448938	11296	7855	11945	6339	22348	10546	0.000862439	1159.5	1.00565e+06	3908431	-1.95846	0.257303	45164.5	2.45704e+06	11072	6
142 Uridine diphosphate-N-acetylglucosamine	C17H27N3O17P2	[M+H]+	11.2	13.2	15	0.2	608.089	608.088	-0.9	S17540	12.3	12.29	12.54	0.24	129686	161868	143191	373403	467438	395534	0	0	0	0	3082	0	0.000864643	1156.55	144915	412125	-1.50788	0.351629	11541	278520	916	6
135 Ureidopropionic acid	C4H8N2O3	[M-H]-	10.4	12.4	15	0.2	131.046	131.045	-10.8	S17541	11.58	11.5	11.69	0.19	18704.5	22247	18704.5	95191	88773	119233	2315	2706	2962	2753	3782	2891	0.000966818	1034.32	19885.3	101066	-2.34552	0.196757	18704.5	60475.5	318	4
97 N-Acetyl-L-alanine	C5H9NO3	[M+H]+	6	7	15	0.2	132.065	132.066	0.6	S17540	6.41	6.22	6.64	0.42	85834	112233	76183	309661	410512	360616	14792	15294	13884	13948	11869	15571	0.000978066	1022.43	91416.7	360263	-1.97852	0.25375	52679	225840	910	6
40 D-2-Hydroxyglutaric acid	C5H8O5	[M-H]-	11.6	13.6	15	0.2	147.03	147.029	-7.5	S17540	12.4	12.33	12.47	0.14	513164	842382	602890	1559634	1646698	1468575	50984	54985	49148	39298	58360	35078	0.00122507	816.278	652812	1.5583e+06	-1.25524	0.418925	153926	1.10556e+06	2154	6
65 Hypoxanthine	C5H4N4O	[M+H]+	5.8	7.8	15	0.2	137.046	137.046	0.8	S17541	6.94	6.85	7	0.15	5138345	1968636	6303486	23312872	25206704	31298110	15267	16380	12437	11068	20485	12822	0.00126676	789.417	4.47016e+06	2.66059e+07	-2.57335	0.168014	54229.5	1.5538e+07	73006	6
134 Uracil	C4H4N2O2	[M+H]+	5.4	7.4	15	0.2	113.035	113.035	2.2	S17543	6.62	6.5	6.87	0.37	1244110	1673813	1605960	360611	423375	460120	6814	7488	6198	7090	8354	5043	0.00131807	758.684	1507961	414702	1.86245	3.63625	30493.5	961332	2652	6
85 L-Malic acid	C4H6O5	[M-H]-	12.2	14.2	15	0.2	133.014	133.013	-9.4	S17541	13.24	13.21	13.32	0.11	9164668	13245079	8942671	39094028	34176648	45891552	248639	70197	289977	68333	713080	145204	0.00134361	744.262	10450806	3.97207e+07	-1.92628	0.263107	777715	2.50858e+07	70961	6
5 4,5-Dihydroorotic acid	C5H6N2O4	[M-H]-	7.5	9.5	15	0.2	157.025	157.024	-10.1	S17539	8.41	8.17	8.52	0.34	10000	10000	10000	19272	18097	15917	0	0	0	0	0	0	0.00139062	719.104	10000	17762	-0.828794	0.563	10000	13881	18	3
7 5'-Methylthioadenosine	C11H15N5O3S	[M+H]+	3	5	15	0.2	298.097	298.096	-1.1	S17541	4.07	3.87	4.15	0.28	898826	1471246	1031403	3480132	3869872	4608427	14028	11801	14133	11038	18871	11679	0.00157691	634.151	1133825	3.98614e+06	-1.8138	0.284442	50775	2.55998e+06	5707	6
116 Pantothenic acid	C9H17NO5	[M+H]+	5.1	7.1	15	0.2	220.118	220.118	-0.2	S17541	6.13	5.94	6.36	0.41	24308498	32493196	29144728	44451488	45688432	47734780	7873	9149	10048	8866	10051	0	0.0025004	399.935	2.86488e+07	4.59582e+07	-0.681848	0.623366	32993.5	3.73035e+07	23933	6
24 Betaine	C5H11NO2	[M+H]+	7	8.2	15	0.2	118.086	118.087	2.1	S17543	7.83	7.8	7.86	0.06	32333906	40047496	32902788	16989736	17649844	19123046	230583	237886	248145	219960	231730	244637	0.00257231	388.755	35094730	1.79209e+07	0.969613	1.95832	716470	2.65078e+07	20181	6
48 FAD	C27H33N9O15P2	[M+H]+	7.6	9.6	15	0.2	786.164	786.163	-2.4	S17541	8.69	8.65	8.74	0.09	10000	15349	10000	28334	35670	38096	0	0	0	0	0	0	0.00292319	342.092	11783	34033.3	-1.53024	0.346219	10000	22908.2	23	4
88 L-Proline	C5H9NO2	[M+H]+	7.9	9.9	15	0.2	116.071	116.071	2.5	S17540	9.19	9.13	9.21	0.08	78696880	104892216	89556336	141646208	161305760	153220528	113492	109939	115026	96102	175444	124626	0.00302452	330.631	9.10485e+07	1.52057e+08	-0.73991	0.598777	377314	121552988	67119	6
81 L-Kynurenine	C10H12N2O3	[M+H]+	6	8	15	0.2	209.092	209.093	2.1	S17539	7.35	7.23	7.57	0.34	202477	272868	216920	380821	358347	371992	11185	9994	10077	0	0	9370	0.0033955	294.507	230755	370387	-0.68267	0.623011	30313	300571	142	6
41 D-Glucose	C6H12O6	[M-H]-	9	11	15	0.2	179.056	179.055	-6.8	S17543	10.69	10.44	10.88	0.43	68024	77089	55612	29137.5	29137.5	29137.5	6898	7941	5435	5785	5761	6455	0.00372601	268.383	66908.3	29137.5	1.19931	2.2963	29137.5	48022.9	30	3
64 Hypotaurine	C2H7NO2S	[M+H]+	10	12	15	0.2	110.027	110.028	4.3	S17540	11.31	11.25	11.33	0.08	63878	95065	51325	167269	185537	150839	0	0	0	0	0	0	0.00398628	250.861	70089.3	167882	-1.26018	0.417492	10000	118986	71	6
74 L-Cystathionine	C7H14N2O4S	[M+H]+	12.2	14.2	15	0.2	223.075	223.075	-0.5	S17541	13.47	13.47	13.63	0.17	767415	1361874	774796	4754732	3203366	4759780	14870	4982	9530	5382	27422	8077	0.0041204	242.695	968028	4.23929e+06	-2.1307	0.228347	45131.5	2.60366e+06	2767	6
58 Guanine	C5H5N5O	[M+H]+	7.7	9.7	15	0.2	152.057	152.057	0.1	S17541	8.64	8.6	8.89	0.29	515490	387833	550103	1351492	1888468	2050796	16133	19296	18584	16968	25181	16513	0.00414242	241.405	484475	1.76359e+06	-1.86402	0.27471	66337.5	1.12403e+06	988	6
69 L-Alanine	C3H7NO2	[M+H]+	10.6	11.2	15	0.2	90.055	90.0556	7.2	S17540	11.03	10.98	11.1	0.13	10115769	14030281	10800314	18350780	19030832	17990080	26386	19785	24882	18354	24050	18958	0.00543919	183.851	11648788	1.84572e+07	-0.664006	0.631123	76207.5	1.5053e+07	4385	6
16 Adenosine monophosphate	C10H14N5O7P	[M+H]+	9.8	11.8	15	0.2	348.07	348.07	-1.9	S17540	10.8	10.75	10.93	0.18	87702	87702	87702	2012948	2073081	1105765	18552	15129	13845	12390	51697	43791	0.00629474	158.863	87702	1730598	-4.30252	0.0506773	87702	909150	2850	3
13 Adenine	C5H5N5	[M+H]+	5	7	15	0.2	136.062	136.062	0.2	S17540	6.16	5.92	6.18	0.26	2772600	3143237	3625496	14043724	18370932	10920103	90651	79406	96042	75664	118157	92403	0.00660263	151.455	3.18044e+06	1.44449e+07	-2.18326	0.220177	286162	8812682	6062	6
30 cis-Aconitic acid	C6H6O6	[M-H]-	14.1	16.1	15	0.2	173.009	173.008	-3.8	S17541	15.18	14.95	15.25	0.3	43290	43290	43290	103575	89313	133074	15382	9567	11022	5432	13504	11673	0.00711694	140.51	43290	108654	-1.32764	0.398421	43290	75972	27	3
128 S-Adenosylhomocysteine	C14H20N6O5S	[M-H]-	8.6	10.6	15	0.2	383.114	383.113	-2.6	S17541	9.86	9.83	9.9	0.07	10000	11364	10000	42206	29727	54923	0	0	0	0	0	0	0.0119898	83.4045	10454.7	42285.3	-2.01601	0.247241	10000	26370	9	4
132 Taurine	C2H7NO3S	[M-H]-	10.2	12.2	15	0.2	124.007	124.006	-10.4	S17540	11.38	11.24	11.53	0.29	3035166	3988042	3382797	4684287	5172553	4622722	2482	2843	2757	1938	3067	1918	0.0144181	69.3571	3.46867e+06	4.82652e+06	-0.476602	0.718668	17502.5	4.14759e+06	400	6
108 O-Phosphoethanolamine	C2H8NO4P	[M+H]+	11.4	13.4	15	0.2	142.026	142.026	0.2	S17543	12.93	12.75	13	0.26	15918	20309	19776	12468.5	13453	12468.5	0	0	2821	2116	0	0	0.0145027	68.9526	18667.7	12796.7	0.544774	1.45879	12468.5	15732.2	2	4
12 Acetylcysteine	C5H9NO3S	[M+H]+	6	8	15	0.2	164.038	164.038	0	S17540	7.06	6.83	7.1	0.27	12520.5	12520.5	12520.5	17417	24472	20275	0	0	5041	0	0	0	0.0160931	62.1385	12520.5	20721.3	-0.726825	0.604232	12520.5	16620.9	2	3
44 Dihydroxyacetone phosphate	C3H7O6P	[M-H]-	12	13	15	0.2	168.991	168.99	-5.6	S17541	12.42	12.38	12.52	0.14	44427	42345	33492	492111	280072	664950	1603	0	2195	0	2116	0	0.016928	59.0737	40088	479044	-3.57892	0.0836833	12957	259566	183	6
35 Cyclic AMP	C10H12N5O6P	[M-H]-	5.8	7.8	15	0.2	328.045	328.043	-5.6	S17540	6.81	6.57	6.96	0.4	16249	16249	16249	26007	38073	27945	2212	2652	0	1941	2435	3258	0.0182074	54.9228	16249	30675	-0.916712	0.529715	16249	23462	2	3
112 Oxidized glutathione	C20H32N6O12S2	[M+H]+	13.5	15.5	15	0.2	613.159	613.159	-0.6	S17540	14.64	14.64	14.74	0.1	875351	1074696	575606	1482102	1663795	1335562	43727	13863	48214	16435	62113	13295	0.0197609	50.6051	841884	1.49382e+06	-0.827312	0.563578	108824	1167852	105	6
55 Glycerol 3-phosphate	C3H9O6P	[M-H]-	11.5	13	15	0.2	171.006	171.005	-5.9	S17541	12.04	12	12.17	0.17	238588	168177	133016	522001	377607	701236	5122	2323	4035	0	4902	2785	0.0230329	43.4162	179927	533615	-1.56839	0.337185	19583.5	356771	46	6
103 NADH	C21H29N7O14P2	[M-H]-	9.5	11.5	15	0.2	664.117	664.115	-4.4	S17539	10.55	10.47	10.58	0.11	12153	10000	10003	100870	89688	40075	0	0	0	0	0	0	0.0240424	41.5931	10718.7	76877.7	-2.84244	0.139425	10000	43798.2	13	5
89 L-Serine	C3H7NO3	[M+H]+	10.8	12.8	15	0.2	106.05	106.05	4.1	S17543	12.01	11.99	12.09	0.1	5740174	8074969	5978672	4101056	3957757	3863297	15836	11541	16988	7735	16343	10667	0.0243984	40.9862	6.59794e+06	3.97404e+06	0.73141	1.66026	49555	5.28599e+06	360	6
124 Propionylcarnitine	C10H19NO4	[M+H]+	5.2	7.2	15	0.2	218.139	218.139	-0.4	S17540	6.43	6.2	6.66	0.47	279924	430622	402893	500855	580061	562793	8664	9125	9060	9460	9229	8518	0.027594	36.2398	371146	547903	-0.561932	0.677394	37028	459525	25	6
122 Phosphoserine	C3H8NO6P	[M+H]+	11.5	13.5	15	0.2	186.016	186.016	-2.2	S17543	11.71	11.55	11.91	0.36	59664	83375	68627	49449	22397	14110	0	0	0	0	0	0	0.0300464	33.2818	70555.3	28652	1.30012	2.46249	10000	49603.7	4	6
59 Guanosine	C10H13N5O5	[M+H]+	7.7	9.7	15	0.2	284.099	284.099	-1.6	S17541	9.01	9	9.05	0.05	356352	565013	451847	612722	715432	764981	0	0	0	0	0	0	0.0331112	30.2012	457737	697712	-0.608111	0.656055	10000	577724	27	6
51 Fructose 6-phosphate	C6H13O9P	[M-H]-	12.6	13.5	15	0.2	259.022	259.022	-1.3	S17541	12.98	12.76	13.22	0.46	40884	55230	45957	266996	125062	337731	3491	0	6047	1802	8183	3093	0.0353207	28.312	47357	243263	-2.36087	0.194674	21308	145310	21	6
33 Creatine	C4H9N3O2	[M+H]+	10	11.5	15	0.2	132.077	132.077	0.4	S17541	10.9	10.86	10.93	0.07	230290736	339755040	265517280	374433376	372899072	378773760	79286	41070	78188	40302	113493	48327	0.0400407	24.9746	2.78521e+08	375368736	-0.430522	0.741993	210333	3.26945e+08	11005	6
46 D-Sedoheptulose 7-phosphate	C7H15O10P	[M-H]-	12.2	14.2	15	0.2	289.033	289.032	-2.1	S17541	13.37	13.28	13.45	0.16	16431	23228	14078	170826	56760	199239	0	0	1652	0	2776	0	0.0463572	21.5716	17912.3	142275	-2.98966	0.125899	12214	80093.7	14	6
6 4-Hydroxyproline	C5H9NO3	[M+H]+	10.2	11.2	15	0.2	132.065	132.066	7.4	S17541	10.76	10.61	10.98	0.37	129989	206154	118760	286338	206710	290384	11760	11481	14110	11049	11858	10743	0.0472704	21.1549	151634	261144	-0.784249	0.580654	45500.5	206389	8	6
129 S-Adenosylmethionine	C15H22N6O5S	[M+H]+	10.7	12.7	15	0.2	399.144	399.144	-0.8	S17541	12.45	12.25	12.69	0.44	431861	924139	393289	1456602	948029	1696086	13181	3409	11744	4267	20002	6701	0.0483526	20.6814	583096	1.36691e+06	-1.22911	0.426581	39652	975001	47	6
66 Inosine	C10H12N4O5	[M+H]+	6.4	8.4	15	0.2	269.088	269.088	-0.9	S17541	7.62	7.58	7.65	0.08	710376	593207	989789	1115646	1140535	1573975	0	0	0	0	0	0	0.0540596	18.4981	764457	1.27672e+06	-0.739933	0.598767	10000	1020588	32	6
77 L-Glutamic acid	C5H9NO4	[M+H]+	10	13	15	0.2	148.06	148.06	-0.2	S17543	11.65	11.58	11.69	0.11	95515592	126124264	105183944	85742632	86564608	83258664	139227	14179	127747	15548	135953	22746	0.0591935	16.8938	1.08941e+08	8.51886e+07	0.354818	1.27882	237700	9.7065e+07	2097	6
72 L-Aspartic acid	C4H7NO4	[M-H]-	10.8	12.8	15	0.2	132.03	132.029	-9.3	S17543	11.94	11.89	11.99	0.1	14161327	19395408	15552035	11989537	12726412	12939785	34738	9819	25093	6368	19772	7472	0.0744558	13.4308	16369590	1.25519e+07	0.383111	1.30415	61631	1.44608e+07	253	6

## Sheet: Ext 4b
Metabolite	Formula	Ion Type	RT Start (min)	RT End (min)	m/z Tolerance (ppm)	RT Tolerance (min)	mz	obs_mz	ppm	winner	RT	RT_min	RT_max	RT_range	88T_CNT1	88T_CNT2	88T_CNT3	88T_DON1	88T_DON2	88T_DON3	Blank_0	Blank_1	Blank_2	Blank_3	Blank_4	Blank_5	Blank_6	Blank_7	Blank_8	Blank_9	ttest_pval	1/pvalue	88T_CNT_Mean	88T_DON_Mean	Log2FoldChange	LogFoldChange	blank_threshold	combined_mean	impact_score	Detection
77 L-Glutamic acid	C5H9NO4	[M+H]+	10	13	15	0.2	148.06	148.06	-1.6	S21086	11.6	11.53	11.63	0.1	112612704	114461848	113526840	36475036	34059732	38477720	2464473	288355	1658170	294244	525106	235790	1206391	270648	1629873	328929	6.19061e-07	1.61535e+06	1.13534e+08	36337496	1.64359	3.12443	2.68059e+06	7.49356e+07	378203167	6
68 L-Acetylcarnitine	C9H17NO4	[M+H]+	6.3	8.3	15	0.2	204.123	204.123	-1.2	S21088	7.6	7.36	7.84	0.48	2437250	2496716	2372768	13488051	12956443	12882833	23255	33592	20315	24629	19876	23001	24950	20246	23899	22420	6.53239e-07	1.53083e+06	2435578	13109109	-2.42823	0.185793	80854.9	7.77234e+06	64039981	6
101 N-Acetylserine	C5H9NO4	[M-H]-	7.5	8.5	15	0.2	146.046	146.045	-7.4	S21085	8.01	7.82	8.09	0.27	18730154	18173584	17983970	7117022	7146748	6971828	37657	44820	42950	38061	34282	36378	35502	36240	48254	39695	1.06389e-06	939944	1.82959e+07	7.07853e+06	1.37	2.5847	128152	1.26872e+07	30823280	6
142 Uridine diphosphate-N-acetylglucosamine	C17H27N3O17P2	[M+H]+	11.2	13.2	15	0.2	608.089	608.087	-2.4	S21086	12.23	12.14	12.34	0.19	717017	743282	694202	135798	99176	125706	4329	0	0	0	0	0	0	0	4020	0	4.78792e-06	208859	718167	120227	2.57856	5.97344	12504.7	419197	522993	6
141 Uridine diphosphate glucose	C15H24N2O17P2	[M-H]-	12.4	14.4	15	0.2	565.048	565.048	-0.3	S21078	13.46	13.4	13.48	0.08	224679	362957	202765	3483300	3211664	3570912	0	0	0	0	3117	0	0	0	0	0	1.20592e-05	82924	263467	3.42196e+06	-3.69913	0.076993	10935.1	1.84271e+06	1984661	6
92 L-Tyrosine	C9H11NO3	[M+H]+	8.2	10.2	15	0.2	182.081	182.081	-0.9	S21086	9.47	9.35	9.5	0.15	99884920	102683352	97938760	56908332	57604240	59771016	902205	716547	1009926	662851	679294	679565	759814	668942	708534	674992	1.32035e-05	75737.5	1.00169e+08	5.80945e+07	0.785962	1.72424	2248801	79131770	10333801	6
85 L-Malic acid	C4H6O5	[M-H]-	12.2	14.2	15	0.2	133.014	133.013	-9.4	S21086	13.13	13.1	13.16	0.05	96221592	97177416	94109048	54162424	49910776	49094116	1030572	354958	1841745	263467	508338	215983	2182630	410823	1877091	411861	1.59771e-05	62589.5	9.5836e+07	51055772	0.908494	1.87708	2.73924e+06	7.34459e+07	8628852	6
91 L-Tryptophan	C11H12N2O2	[M+H]+	6.8	8.8	15	0.2	205.097	205.097	-1.2	S21085	8.1	7.94	8.23	0.28	23906474	23384698	23264106	12488756	12982788	13786569	119436	83218	128785	101569	111769	83900	115266	85432	100028	87041	1.65719e-05	60342.9	23518426	1.3086e+07	0.845763	1.79722	314933	1.83022e+07	1984864	6
83 L-Leucine	C6H13NO2	[M+H]+	7.5	9	15	0.2	132.102	132.102	-0.8	S21085	7.84	7.69	7.84	0.15	150936272	148932624	143353328	90693240	92162760	91681360	866900	843010	896692	863770	869386	790600	810543	864089	918825	853866	1.68876e-05	59215.2	1.47741e+08	9.15125e+07	0.691028	1.61443	2.5833e+06	1.19627e+08	11436173	6
21 Aminoadipic acid	C6H11NO4	[M-H]-	5.9	7.9	15	0.2	160.061	160.06	-6.5	S21086	6.82	6.58	7.01	0.43	1830091	1889322	1686059	438038	425763	410324	31605	19458	16292	14399	18671	15007	15612	18227	16776	13824	2.26299e-05	44189.3	1801824	424708	2.08491	4.2425	63961.3	1.11327e+06	208707	6
121 Phosphorylcholine	C5H14NO4P	[M+H]+	10	13	15	0.2	184.073	184.073	-1.2	S21085	11.65	11.63	11.71	0.08	1907403008	1883072768	1832005248	1217634688	1137305216	1172074496	41762024	823424	62459012	991394	13742125	586585	39573172	1250979	27854042	1161877	2.66019e-05	37591.3	1.87416e+09	1.17567e+09	0.672759	1.59412	5.70714e+07	1524915904	91380647	6
116 Pantothenic acid	C9H17NO5	[M+H]+	5.1	7.1	15	0.2	220.118	220.118	-1.6	S21085	6.14	5.89	6.33	0.44	62728608	62656684	56764484	18446246	18491414	18662062	140794	33687	37534	44257	26704	123590	194358	27171	88210	106098	2.85433e-05	35034.5	60716592	1.85332e+07	1.71198	3.27609	256721	3.96249e+07	4548004	6
139 Uridine 5'-diphosphate	C9H14N2O12P2	[M+H]+	12.4	14.4	15	0.2	405.01	405.009	-1.7	S21088	13.48	13.41	13.62	0.21	869404	856831	831664	1965492	1873569	1795900	8914	0	5441	0	10464	0	21711	2734	25907	3103	3.40312e-05	29384.8	852633	1.87832e+06	-1.13945	0.453934	33482.2	1.36548e+06	88392	6
52 Fumaric acid	C4H4O4	[M-H]-	12.2	14.2	15	0.2	115.004	115.002	-11.2	S21086	13.13	13.1	13.19	0.1	9647663	9771669	9386787	5389002	4977923	4708810	37496	12223	91411	10029	15325	15586	69863	14191	56604	18571	3.63433e-05	27515.4	9.60204e+06	5025245	0.934147	1.91076	112390	7.31364e+06	384517	6
54 Glutathione	C10H17N3O6S	[M+H]+	10	13	15	0.2	308.091	308.091	-1.9	S21086	11.34	11.28	11.38	0.1	218855616	232168352	211411824	93164536	87869480	96585344	107494	49446	176280	95992	129254	87251	855196	492907	1196854	732458	4.08105e-05	24503.5	2.20812e+08	9.25398e+07	1.25467	2.38613	1.18694e+06	1.56676e+08	9160615	6
49 Folic acid	C19H19N7O6	[M+H]+	13	16	15	0.2	442.147	442.146	-2.6	S21097	13.98	13.82	14.06	0.24	45134	39892	43999	12094.6	12094.6	12094.6	2465	0	2207	0	0	0	2310	0	0	0	4.14897e-05	24102.4	43008.3	12094.6	1.83025	3.55599	12094.6	27551.5	2361	3
87 L-Phenylalanine	C9H11NO2	[M+H]+	5.6	7.6	15	0.2	166.086	166.086	-1.5	S21085	6.81	6.75	6.82	0.07	197892608	193062224	183191600	112022544	110445768	110547272	878225	848556	1035329	869874	838436	836322	893243	885011	849935	908982	5.07626e-05	19699.6	191382144	1.11005e+08	0.785829	1.72408	2.66317e+06	1.51194e+08	5135091	6
25 Butyrylcarnitine	C11H21NO4	[M+H]+	4.2	6.2	15	0.2	232.154	232.154	-1.9	S21096	5.56	5.38	5.79	0.42	530766	451036	393734	1733792	1596746	1784741	6166	9348	9218	9132	6428	6609	8595	7104	6018	8961	5.44761e-05	18356.7	458512	1705093	-1.89482	0.268907	33273.7	1.0818e+06	73848	6
79 L-Histidine	C6H9N3O2	[M+H]+	9.9	11.9	15	0.2	156.077	156.077	-1	S21085	11.06	10.89	11.13	0.24	72371744	70784976	66477548	38619632	38137320	37527500	2445427	1489629	2588885	1586897	1699827	1532884	2135964	1558186	1791614	1482265	5.89791e-05	16955.2	6.98781e+07	3.80948e+07	0.875245	1.83432	5.50347e+06	5.39865e+07	1679043	6
97 N-Acetyl-L-alanine	C5H9NO3	[M+H]+	6	7	15	0.2	132.065	132.065	-0.9	S21086	6.32	6.15	6.57	0.42	748743	809570	708231	238330	238648	224939	24944	22330	20904	18726	17890	24063	28482	20910	24390	20982	6.25328e-05	15991.6	755515	233972	1.69112	3.22908	77086.3	494744	25548	6
124 Propionylcarnitine	C10H19NO4	[M+H]+	5.2	7.2	15	0.2	218.139	218.138	-2.2	S21090	6.49	6.28	6.62	0.34	3701687	3841112	3597878	5505012	5301203	5558764	11673	14522	14933	10934	11040	17488	12316	12969	13069	11847	7.87262e-05	12702.3	3713559	5454993	-0.554775	0.680763	49237.3	4584276	85537	6
24 Betaine	C5H11NO2	[M+H]+	7	8.2	15	0.2	118.086	118.086	1.2	S21090	7.83	7.79	7.88	0.09	35831104	37872116	35246328	67295328	71532304	75296528	894973	931626	849957	932212	902555	839712	861874	833556	878191	929702	0.000137299	7283.38	36316516	71374720	-0.974787	0.508815	2.66631e+06	53845618	770767	6
95 N-Acetylglutamic acid	C7H11NO5	[M+H]+	10.3	12.3	15	0.2	190.071	190.071	-1.6	S21087	11.25	11.02	11.4	0.38	730615	729534	768695	317976	361459	266269	12807	7254	9349	7749	9707	7451	8591	10166	7410	7789	0.000147668	6771.93	742948	315235	1.23684	2.35681	36481.9	529091	8444	6
93 L-Valine	C5H11NO2	[M+H]+	8.3	9.2	15	0.2	118.086	118.086	0.4	S21085	8.94	8.89	9.01	0.12	101445328	95389568	93197120	57965220	59911080	62129080	1049591	932725	1154127	983836	950586	967495	976187	987901	997960	1017209	0.000181258	5517.01	9.66773e+07	6.00018e+07	0.688172	1.61124	3.01529e+06	78339566	696378	6
71 L-Asparagine	C4H8N2O3	[M+H]+	10.3	12.3	15	0.2	133.061	133.06	-8	S21087	11.66	11.48	11.7	0.22	920743	888588	1062762	203422	239212	269154	54972	45575	45963	45460	41865	43859	37981	44500	50271	50922	0.000222672	4490.92	957364	237263	2.01258	4.03504	148410	597314	10824	6
80 L-Isoleucine	C6H13NO2	[M+H]+	6	7.5	15	0.2	132.102	132.102	-0.8	S21085	7.39	7.24	7.41	0.16	151005312	141351808	135081648	83814496	83845632	87075592	847810	802880	894502	786173	796155	801288	810029	799300	873290	854050	0.000267217	3742.27	1.4248e+08	8.49119e+07	0.746716	1.67797	2.48964e+06	113695748	713943	6
86 L-Methionine	C5H11NO2S	[M+H]+	6.8	8.8	15	0.2	150.058	150.058	-0.8	S21085	8.05	7.99	8.13	0.14	71730672	65637176	65693436	34696344	37804644	40073164	76635	49551	104074	57796	54602	49240	68255	41479	74011	63796	0.000293684	3405.02	6.76871e+07	3.75247e+07	0.85104	1.8038	201832	52605906	323104	6
72 L-Aspartic acid	C4H7NO4	[M-H]-	10.8	12.8	15	0.2	132.03	132.029	-9.3	S21086	11.93	11.83	11.95	0.12	35031060	35365280	33969392	28693362	28093942	29292108	868759	455921	1090818	450988	437810	309076	692415	366493	842829	330671	0.000363091	2754.13	3.47886e+07	2.86931e+07	0.277908	1.21244	1763734	3.17409e+07	105989	6
22 Argininosuccinic acid	C10H18N4O6	[M-H]-	12.5	14.5	15	0.2	289.115	289.113	-6.4	S21086	13.64	13.55	13.76	0.2	53677	54893	49962	28483	22139	26937	2034	0	0	0	0	0	2115	0	0	0	0.000366692	2727.08	52844	25853	1.03141	2.04402	11244.7	39348.5	219	6
78 L-Glutamine	C5H10N2O3	[M+H]+	10.1	12.1	15	0.2	147.076	147.076	-1.5	S21087	11.37	11.33	11.44	0.11	653747904	638385728	667654848	531063392	494753472	512161632	12108309	337988	12332521	300251	1851846	215708	5969206	304914	5140902	341709	0.00047559	2102.65	6.53263e+08	5.12659e+08	0.349663	1.27426	1.1681e+07	5.82961e+08	1561945	6
51 Fructose 6-phosphate	C6H13O9P	[M-H]-	12.6	13.5	15	0.2	259.022	259.022	-3.7	S21073	12.82	12.72	13.01	0.29	201295	202658	217254	516548	639310	574963	3434	0	4355	0	3771	0	22891	2329	71815	1923	0.000496234	2015.18	207069	576940	-1.47831	0.358909	43155.4	392005	2201	6
1 1-Methylnicotinamide	C7H8N2O	[M+H]+	19	21	15	0.2	137.071	137.071	-1	S21092	19.44	19.3	19.61	0.32	404075	359370	362369	719456	730953	638770	27175	18796	55265	24932	22691	21969	28080	22652	21157	23142	0.000581239	1720.46	375271	696393	-0.891968	0.538879	89757.7	535832	1711	6
90 L-Threonine	C4H9NO3	[M-H]-	9.5	11.5	15	0.2	118.051	118.05	-9.9	S21085	10.81	10.58	11.05	0.48	17735426	17138942	16379089	12747940	13301088	12730924	375908	198710	372894	217562	199821	180976	268989	161138	247026	182274	0.000668546	1495.78	1.70845e+07	1.29267e+07	0.402338	1.32165	731589	1.50056e+07	29664	6
30 cis-Aconitic acid	C6H6O6	[M-H]-	14.1	16.1	15	0.2	173.009	173.008	-5.6	S21082	15.03	14.9	15.16	0.27	170765	134339	115887	423753	353622	386114	10131	11012	14087	10414	12315	13541	21552	12427	16838	12881	0.000669355	1493.98	140330	387830	-1.4666	0.361835	50559.4	264080	1090	6
81 L-Kynurenine	C10H12N2O3	[M+H]+	6	8	15	0.2	209.092	209.092	-0.8	S21085	7.35	7.2	7.53	0.33	1509814	1375648	1230114	621278	639636	611802	44907	41411	47052	42322	43376	43950	44892	38009	45886	47372	0.000772272	1294.88	1.37186e+06	624239	1.13596	2.19765	141753	998049	2840	6
47 dTDP	C10H16N2O11P2	[M-H]-	11	13	15	0.2	401.016	401.014	-2.9	S21085	11.67	11.52	11.69	0.17	36051	30300	33243	13086	10696.3	15824	0	0	0	0	0	0	0	0	2321	0	0.000848735	1178.22	33198	13202.1	1.33033	2.5146	10696.3	23200	69	5
96 N-Acetylglutamine	C7H12N2O4	[M-H]-	6.8	8.8	15	0.2	187.072	187.072	-4.4	S21085	7.81	7.57	8.05	0.48	402028	350400	365794	219884	201859	230059	8474	6579	7626	5164	6939	7047	13173	8087	4883	3854	0.000864305	1157	372741	217267	0.778701	1.71559	31547.8	295004	586	6
67 Inosinic acid	C10H13N4O8P	[M+H]+	11.4	13.4	15	0.2	349.054	349.053	-2.8	S21081	12.53	12.41	12.6	0.19	14758	12889.3	15264	46322	50590	38616	0	0	0	0	0	0	9631	0	0	0	0.000991393	1008.68	14303.8	45176	-1.65916	0.316623	12889.3	29739.9	95	5
74 L-Cystathionine	C7H14N2O4S	[M+H]+	12.2	14.2	15	0.2	223.075	223.074	-1.8	S21087	13.42	13.38	13.65	0.27	3567180	3547287	4529176	1122802	1117534	903617	68693	8904	10237	5522	6172	4132	67675	7475	46982	11017	0.00103447	966.674	3.88121e+06	1.04798e+06	1.88889	3.7035	81042.7	2.4646e+06	8823	6
89 L-Serine	C3H7NO3	[M+H]+	10.8	12.8	15	0.2	106.05	106.05	3.1	S21086	12.06	12.01	12.08	0.07	15008258	15149652	14297854	12126872	12616467	12187366	1323528	1051378	1116158	974055	910809	847102	1057484	919954	1235341	934584	0.00119611	836.044	14818588	12310235	0.26755	1.20376	3.12112e+06	1.35644e+07	13651	6
66 Inosine	C10H12N4O5	[M+H]+	6.4	8.4	15	0.2	269.088	269.087	-2	S21097	7.62	7.46	7.74	0.28	4732904	5720768	6261500	1699056	1962928	1956427	13803	0	5076	0	0	0	10616	0	12816	0	0.00125454	797.104	5571724	1.8728e+06	1.57292	2.97507	22693.3	3.72226e+06	8827	6
131 Succinic acid	C4H6O4	[M-H]-	11.3	13.3	15	0.2	117.019	117.018	-10.5	S21087	12.32	12.29	12.37	0.08	1900942	2158851	2506230	841518	708787	740678	136655	154741	128208	137975	130209	131160	166702	131952	145788	119932	0.00137387	727.871	2.18867e+06	763661	1.51905	2.86603	424997	1.47617e+06	3079	6
35 Cyclic AMP	C10H12N5O6P	[M-H]-	5.8	7.8	15	0.2	328.045	328.044	-4.1	S21087	6.78	6.59	6.91	0.32	125065	109403	143180	55037	35737	37986	0	0	0	0	0	0	0	0	0	0	0.00196092	509.966	125883	42920	1.55236	2.93296	10000	84401.3	126	6
84 L-Lysine	C6H14N2O2	[M+H]+	18	20	15	0.2	147.113	147.113	-1.4	S21086	19.36	19.31	19.5	0.19	17409050	18354536	16235259	11306689	8178672	8715824	4217190	1241901	3498654	794864	1055820	377804	3170422	700685	1976576	513438	0.0022697	440.588	1.73329e+07	9400395	0.882724	1.84385	5.27421e+06	1.33667e+07	10859	6
100 N-Acetylornithine	C7H14N2O3	[M+H]+	8.6	10.6	15	0.2	175.108	175.108	-0.1	S21081	9.9	9.72	10.06	0.34	114166	122834	127532	95117.8	95117.8	95117.8	31995	29896	31547	25787	27938	27240	27010	28335	24870	29108	0.0025227	396.401	121511	95117.8	0.353296	1.27748	95117.8	108314	55	3
6 4-Hydroxyproline	C5H9NO3	[M+H]+	10.2	11.2	15	0.2	132.065	132.066	2.9	S21086	10.79	10.58	10.97	0.4	563158	664444	635625	412227	385676	421700	22873	18176	23585	20922	17751	17764	21924	21157	31727	20224	0.00257601	388.198	621076	406534	0.611392	1.52773	74830.9	513805	305	6
57 Guanidoacetic acid	C3H7N3O2	[M+H]+	10.7	12.7	15	0.2	118.061	118.061	1.7	S21077	11.99	11.94	12.07	0.13	1965008	1978245	2308120	1392269	1291347	1325340	24568	11785	61476	15115	32679	12445	62324	11757	570626	16997	0.00299227	334.194	2083791	1.33632e+06	0.640947	1.55935	255932	1.71005e+06	891	6
88 L-Proline	C5H9NO2	[M+H]+	7.9	9.9	15	0.2	116.071	116.071	1.7	S21086	9.19	9.16	9.25	0.09	238028624	247570272	232400240	177003536	199152224	194754832	3904915	3478177	3620031	3640656	3677102	3582197	3816657	3643333	3714695	3651864	0.00374104	267.306	2.39333e+08	1.90304e+08	0.330717	1.25764	1.10289e+07	214818288	72216	6
132 Taurine	C2H7NO3S	[M-H]-	10.2	12.2	15	0.2	124.007	124.006	-10.4	S21088	11.37	11.27	11.44	0.16	20115316	19133452	17695724	26371934	24850752	23878870	24773	25774	33619	22487	36185	21157	25452	25738	27634	22632	0.00389963	256.435	1.89815e+07	25033852	-0.399286	0.758233	89635.3	2.20077e+07	7443	6
108 O-Phosphoethanolamine	C2H8NO4P	[M+H]+	11.4	13.4	15	0.2	142.026	142.026	0.2	S21095	12.78	12.67	12.93	0.26	14879	15652	14227	12084.7	12630	12084.7	0	0	2458	0	1849	0	0	0	2642	0	0.00414717	241.128	14919.3	12266.5	0.282463	1.21627	12084.7	13592.9	4	4
53 Glucose 6-phosphate	C6H13O9P	[M-H]-	13.6	14.4	15	0.2	259.022	259.022	-0.2	S21074	13.82	13.74	13.99	0.25	215648	245473	154766	712218	587309	498796	5032	0	7100	0	3409	0	26458	1887	44084	1715	0.00426874	234.261	205296	599441	-1.54591	0.342479	36905.5	402368	275	6
128 S-Adenosylhomocysteine	C14H20N6O5S	[M-H]-	8.6	10.6	15	0.2	383.114	383.113	-3.7	S21086	9.88	9.82	9.98	0.15	118931	124352	92522	56010	53034	53882	0	0	2079	0	0	0	3408	0	0	0	0.00429237	232.971	111935	54308.7	1.04341	2.06109	11646.1	83121.8	40	6
102 NAD	C21H28N7O14P2	[Cat]+	9.9	11.9	15	0.2	664.116	664.115	-2.6	S21085	10.96	10.89	11.02	0.12	3985232	3363730	3208640	2242587	1942037	2131762	50069	0	38283	0	19400	0	55156	4638	18748	3792	0.00503027	198.796	3.5192e+06	2105462	0.741111	1.67146	67025.8	2.81233e+06	934	6
114 Oxoglutaric acid	C5H6O5	[M-H]-	10.8	14.8	15	0.2	145.014	145.013	-6.5	S21085	12.7	12.46	12.76	0.31	3294858	2479176	2785300	1571159	1270524	1511906	19158	19116	16360	15316	13659	18370	20107	18063	19100	15249	0.0053395	187.284	2.85311e+06	1.4512e+06	0.975293	1.96604	62349.4	2.15215e+06	792	6
135 Ureidopropionic acid	C4H8N2O3	[M-H]-	10.4	12.4	15	0.2	131.046	131.045	-12.3	S21086	11.58	11.35	11.69	0.35	236301	389187	344905	83089	64352.2	75343	23042	15765	23422	13392	14548	17906	25251	12013	20120	15715	0.00551367	181.367	323464	74261.4	2.12292	4.35575	64352.2	198863	157	5
70 L-Arginine	C6H14N4O2	[M+H]+	18.5	21	15	0.2	175.119	175.119	-1.4	S21097	20.36	20.34	20.52	0.18	58513412	58561236	60990660	46406960	3.47672e+07	35931936	23778876	9995156	21517106	6746264	8144107	3020436	19163428	5465291	13956937	4069823	0.00584298	171.145	5.93551e+07	3.90354e+07	0.60459	1.52055	3.47672e+07	4.91952e+07	12802	5
119 Phosphoenolpyruvic acid	C3H5O6P	[M-H]-	13.6	15.6	15	0.2	166.975	166.974	-5.4	S21088	14.63	14.59	14.8	0.21	64682	201320	54359	794231	490314	616281	9937	2276	6539	0	1941	0	21592	2728	28443	3422	0.00623658	160.344	106787	633609	-2.56886	0.168538	33063.4	370198	352	6
106 Niacinamide	C6H6N2O	[M+H]+	3.3	5.3	15	0.2	123.055	123.055	-0.7	S21074	4.44	4.39	4.48	0.08	99622984	111145432	126018320	75980240	66573000	62727348	1029191	1016480	1033023	1067358	1111143	1042830	1750387	1230574	1440788	1153281	0.00698094	143.247	1.12262e+08	6.84269e+07	0.714238	1.64062	3.57252e+06	90344554	21232	6
140 Uridine 5'-monophosphate	C9H13N2O9P	[M-H]-	11.2	13.2	15	0.2	323.029	323.028	-0.6	S21076	12.16	12.04	12.26	0.22	657274	470824	1776471	3012344	3159890	3698440	6287	0	10023	0	63615	3832	54300	3384	57882	4649	0.00712688	140.314	968190	3.29022e+06	-1.76482	0.294262	71191.6	2.12921e+06	1015	6
145 Xanthine	C5H4N4O2	[M-H]-	7.5	9.4	15	0.2	151.026	151.025	-6.9	S21092	8.45	8.26	8.64	0.38	6596255	7913435	9170657	4427063	3722934	3817477	16464	19097	27445	19709	22730	18725	21143	18949	18254	18423	0.00730317	136.927	7893449	3989158	0.984572	1.97873	70281.7	5.9413e+06	1610	6
4 3-Phosphoglyceric acid	C3H7O7P	[M-H]-	13	15	15	0.2	184.986	184.985	-3.6	S21088	13.82	13.77	14.05	0.29	81958	300995	144655	1673866	968841	1165119	3042	1796	4884	0	2003	0	37266	2265	73166	2105	0.0076445	130.813	175869	1.26928e+06	-2.85143	0.138559	47958.1	722572	682	6
44 Dihydroxyacetone phosphate	C3H7O6P	[M-H]-	12	13	15	0.2	168.991	168.99	-5	S21092	12.37	12.13	12.45	0.32	141316	282195	203960	631950	470540	710171	3749	0	3761	0	0	0	0	0	0	0	0.00834606	119.817	209157	604220	-1.53049	0.34616	12253	406689	141	6
126 Ribose 1-phosphate	C5H11O8P	[M-H]-	11	12.4	15	0.2	229.012	229.012	-1.7	S21099	12.06	11.96	12.14	0.19	172730	262391	391976	579700	733926	823752	47167	3956	11120	2272	6780	0	61373	2716	94695	3571	0.0102507	97.5543	275699	712459	-1.36971	0.386968	80095	494079	125	6
65 Hypoxanthine	C5H4N4O	[M+H]+	5.8	7.8	15	0.2	137.046	137.046	-1.4	S21097	6.94	6.81	6.97	0.16	121082616	144787216	183405264	65395568	65195488	69529832	326456	149332	171748	148230	165530	126931	274190	136045	267168	135921	0.0103461	96.6545	1.49758e+08	6.6707e+07	1.16673	2.24502	580465	108232664	23486	6
58 Guanine	C5H5N5O	[M+H]+	7.7	9.7	15	0.2	152.057	152.056	-2.5	S21098	9.02	8.77	9.1	0.33	2455320	1745004	3446668	367406	404274	303366	81013	45236	58633	62566	54762	51027	63960	52521	79954	45095	0.0114088	87.6519	2.549e+06	358349	2.83049	7.11318	188430	1453673	906	6
75 L-Cysteine	C3H7NO2S	[M+H]+	13	17	15	0.2	122.027	122.027	0.6	S21086	14.82	14.57	15.06	0.49	67703	93267	65088	38967	29049	21983	0	0	0	0	0	0	3587	2388	4693	3057	0.0114696	87.1872	75352.7	29999.7	1.32871	2.51178	14117.5	52676.2	12	6
110 Orotic acid	C5H4N2O4	[M-H]-	6.7	8.7	15	0.2	155.01	155.009	-4.7	S21092	7.58	7.4	7.72	0.32	24296	22369	18659	14703.7	14703.7	14703.7	0	2512	2388	2284	2112	2542	0	0	1707	2134	0.0129026	77.5035	21774.7	14703.7	0.566471	1.4809	14703.7	18239.2	2	3
45 D-Ribose 5-phosphate	C5H11O8P	[M-H]-	12.4	13.8	15	0.2	229.012	229.012	-1.7	S21092	12.77	12.52	12.94	0.42	584266	716132	810807	1499324	1118173	1166026	6059	0	9929	0	3784	0	10864	2205	22817	0	0.0151225	66.1266	703735	1.26117e+06	-0.841664	0.558	26697.4	982455	116	6
28 CDP	C9H15N3O11P2	[M+H]+	13	15	15	0.2	404.026	404.024	-2.6	S21086	14.09	14.01	14.19	0.17	209660	276281	168360	105382	61546	40333	0	0	0	0	0	0	22904	2722	22419	4633	0.0155037	64.5008	218100	69087	1.65851	3.15689	25803.4	143594	29	6
48 FAD	C27H33N9O15P2	[M+H]+	7.6	9.6	15	0.2	786.164	786.162	-2.6	S21073	8.67	8.53	8.74	0.21	68564	75145	62059	52997	40498	48555	0	0	0	0	0	0	0	0	5047	0	0.0156166	64.0343	68589.3	47350	0.53462	1.44856	11514.1	57969.7	5	6
19 ADP	C10H15N5O10P2	[M-H]-	11.1	13.1	15	0.2	426.022	426.022	0.4	S21075	12.11	12.01	12.35	0.34	2422852	2927987	1576564	886536	557381	341846	7442	3715	6200	0	4880	2749	164381	11900	231869	17761	0.0156824	63.7656	2.30913e+06	595254	1.95577	3.87924	145269	1.45219e+06	359	6
55 Glycerol 3-phosphate	C3H9O6P	[M-H]-	11.5	13	15	0.2	171.006	171.006	-5.3	S21080	12	11.85	12.19	0.34	121903	124152	165076	690952	429272	897385	4988	3345	11627	0	4178	3320	7797	2880	7118	3156	0.0170669	58.5928	137044	672536	-2.29498	0.203771	24522.7	404790	116	6
98 N-Acetyl-L-methionine	C7H13NO3S	[M+H]+	3	5	15	0.2	192.069	192.069	-1.5	S21087	4.06	3.83	4.29	0.46	190623	181299	279307	92694	88417	105527	3518	4389	6282	3974	5823	4607	4041	4654	5337	3880	0.0184659	54.154	217076	95546	1.18394	2.27196	23951.5	156311	19	6
144 Valerylcarnitine	C12H23NO4	[M+H]+	3.6	5.7	15	0.2	246.17	246.17	-1.6	S21090	4.85	4.66	5.1	0.44	489320	432369	398523	619918	555099	693967	20053	19533	18856	18627	19648	22332	19832	18853	19094	19357	0.0190225	52.5694	440071	622995	-0.501485	0.70638	68855.5	531533	40	6
26 Carbamoyl phosphate	CH4NO5P	[M-H]-	27	30	15	0.2	139.975	139.974	-7.4	S21086	27.01	27	27.18	0.18	285949	340208	231634	159582	133127	48917	7805	3875	7133	3897	5288	2693	5994	4760	6007	3965	0.0198005	50.5038	285930	113875	1.32821	2.51091	25425.1	199903	25	6
104 NADP	C21H29N7O17P3	[Cat]+	12.7	14.7	15	0.2	744.083	744.081	-2.5	S21080	13.84	13.6	13.99	0.39	135552	135509	76639	52373	35564	30057	3588	0	0	0	2042	0	20388	3609	9966	2650	0.0210053	47.6071	115900	39331.3	1.55913	2.94676	22672.9	77615.7	11	6
115 Palmitic acid	C16H32O2	[M-H]-	1.6	3.6	15	0.2	255.233	255.233	-1.4	S21094	2.59	2.56	2.67	0.12	16010094	14972337	31971698	50960992	39857364	43084380	1340075	1144945	1844017	1494757	1667116	1777302	1731810	1906934	1826900	1503491	0.0210738	47.4522	2.09847e+07	4.46342e+07	-1.08881	0.470148	4.8812e+06	3.28095e+07	3311	6
123 Pipecolic acid	C6H11NO2	[M+H]+	7.5	9.5	15	0.2	130.086	130.086	0.3	S21088	8.82	8.65	9.06	0.41	568647	514072	492289	767625	622353	749644	53482	48317	49441	42048	46370	45557	49089	43569	45213	51702	0.021083	47.4316	525003	713207	-0.441997	0.736115	152436	619105	40	6
118 Phosphocreatine	C4H10N3O5P	[M-H]-	11.2	13.2	15	0.2	210.029	210.028	-3	S21085	12.26	12.19	12.3	0.11	533924	395548	311206	205321	168479	172937	3327	0	4304	0	0	0	4427	0	6701	0	0.0247305	40.4359	413559	182246	1.18221	2.26924	15627.7	297902	27	6
46 D-Sedoheptulose 7-phosphate	C7H15O10P	[M-H]-	12.2	14.2	15	0.2	289.033	289.032	-2.8	S21081	13.28	13.18	13.5	0.32	107881	97961	100269	82791	92923	80599	0	0	4222	0	4059	0	11631	0	9105	2061	0.0264815	37.7622	102037	85437.7	0.256148	1.19429	19323.4	93737.3	4	6
59 Guanosine	C10H13N5O5	[M+H]+	7.7	9.7	15	0.2	284.099	284.098	-3.3	S21098	9.02	8.77	9.08	0.32	560708	450624	881342	195743	219317	157556	17907	5995	8276	5874	7172	7080	16961	7073	19844	5640	0.0279582	35.7677	630891	190872	1.72479	3.30531	40546.6	410882	49	6
130 Sarcosine	C3H7NO2	[M+H]+	11.2	12	15	0.2	90.055	90.0554	4.9	S21074	11.62	11.54	11.72	0.18	1547923	1153641	1113738	1729168	1766156	2152530	73950	40822	100434	39859	53143	39509	64436	39753	87314	38225	0.0344029	29.0673	1.27177e+06	1882618	-0.565906	0.675531	183234	1.57719e+06	68	6
134 Uracil	C4H4N2O2	[M+H]+	5.4	7.4	15	0.2	113.035	113.035	1.3	S21078	6.63	6.38	6.87	0.48	818968	844132	1169837	504882	642001	553865	11983	9016	10280	9616	12535	7196	10463	15868	21801	12281	0.0345994	28.9022	944312	566916	0.736129	1.6657	46311.7	755614	36	6
109 Ornithine	C5H12N2O2	[M+H]+	17	19	15	0.2	133.097	133.097	-0.4	S21086	17.74	17.68	17.86	0.18	1361597	2239042	1410765	920135	699373	699373	222391	166496	257468	193173	252456	163934	362421	177855	314005	187711	0.037926	26.3671	1670468	772960	1.11179	2.16113	699373	1.22171e+06	70	4
122 Phosphoserine	C3H8NO6P	[M+H]+	11.5	13.5	15	0.2	186.016	186.016	-1.1	S21085	13.43	13.36	13.46	0.1	82888	53497	30805	13782	12406.3	12406.3	0	0	0	0	0	0	4158	0	3863	0	0.0467791	21.3771	55730	12864.9	2.11502	4.33195	12406.3	34297.4	3	4

## Sheet: Ext 4c
Metabolite	Formula	Ion Type	RT Start (min)	RT End (min)	m/z Tolerance (ppm)	RT Tolerance (min)	mz	obs_mz	ppm	winner	RT	RT_min	RT_max	RT_range	PANC1_CNT1	PANC1_CNT2	PANC1_CNT3	PANC1_DON1	PANC1_DON2	PANC1_DON3	Blank_0	Blank_1	Blank_2	Blank_3	Blank_4	Blank_5	Blank_6	Blank_7	Blank_8	Blank_9	ttest_pval	1/pvalue	PANC1_CNT_Mean	PANC1_DON_Mean	Log2FoldChange	LogFoldChange	blank_threshold	combined_mean	impact_score	Detection
142 Uridine diphosphate-N-acetylglucosamine	C17H27N3O17P2	[M+H]+	11.2	13.2	15	0.2	608.089	608.087	-2.4	S21086	12.23	12.14	12.34	0.19	307735	295435	311393	21350	19260	12980	4329	0	0	0	0	0	0	0	4020	0	7.74212e-07	1.29164e+06	304854	17863.3	4.09305	17.0659	12504.7	161359	3556826	6
65 Hypoxanthine	C5H4N4O	[M+H]+	5.8	7.8	15	0.2	137.046	137.046	-1.4	S21097	6.94	6.81	6.97	0.16	223147328	221215584	208173904	49678452	64645480	51027768	326456	149332	171748	148230	165530	126931	274190	136045	267168	135921	1.72429e-05	57995.1	217512272	5.51172e+07	1.98052	3.94636	580465	1.36315e+08	31198245	6
136 Ureidosuccinic acid	C5H8N2O5	[M-H]-	12.8	14.8	15	0.2	175.036	175.035	-3.7	S21098	13.83	13.77	13.9	0.13	181196	204914	189163	12302.5	20126	12302.5	0	0	2360	0	0	0	2596	0	2719	0	1.85815e-05	53817	191758	14910.3	3.6849	12.8607	12302.5	103334	71520	4
66 Inosine	C10H12N4O5	[M+H]+	6.4	8.4	15	0.2	269.088	269.087	-2	S21097	7.62	7.46	7.74	0.28	15955507	14531636	14845211	2273762	2950408	1788531	13803	0	5076	0	0	0	10616	0	12816	0	2.00525e-05	49869.2	1.51108e+07	2337567	2.6925	6.46432	22693.3	8.72418e+06	2812418	6
97 N-Acetyl-L-alanine	C5H9NO3	[M+H]+	6	7	15	0.2	132.065	132.065	-0.9	S21086	6.32	6.15	6.57	0.42	148894	149941	140107	77086.3	77086.3	77086.3	24944	22330	20904	18726	17890	24063	28482	20910	24390	20982	2.43661e-05	41040.6	146314	77086.3	0.924521	1.89805	77086.3	111700	8701	3
58 Guanine	C5H5N5O	[M+H]+	7.7	9.7	15	0.2	152.057	152.056	-2.5	S21098	9.02	8.77	9.1	0.33	7659943	7847154	7136578	1413135	1959295	1538900	81013	45236	58633	62566	54762	51027	63960	52521	79954	45095	2.54728e-05	39257.6	7.54789e+06	1637110	2.20492	4.6105	188430	4.5925e+06	831230	6
101 N-Acetylserine	C5H9NO4	[M-H]-	7.5	8.5	15	0.2	146.046	146.045	-7.4	S21085	8.01	7.82	8.09	0.27	1921316	1669936	1748930	189378	215382	128152	37657	44820	42950	38061	34282	36378	35502	36240	48254	39695	3.41696e-05	29265.8	1.78006e+06	177637	3.32492	10.0208	128152	978849	287062	5
90 L-Threonine	C4H9NO3	[M-H]-	9.5	11.5	15	0.2	118.051	118.05	-9.9	S21085	10.81	10.58	11.05	0.48	6618259	6105775	6317592	2401308	2172589	1853620	375908	198710	372894	217562	199821	180976	268989	161138	247026	182274	4.22429e-05	23672.6	6.34721e+06	2.14251e+06	1.56682	2.96252	731589	4.24486e+06	297694	6
95 N-Acetylglutamic acid	C7H11NO5	[M+H]+	10.3	12.3	15	0.2	190.071	190.071	-1.6	S21087	11.25	11.02	11.4	0.38	615050	644125	635874	237777	254116	180888	12807	7254	9349	7749	9707	7451	8591	10166	7410	7789	6.85295e-05	14592.3	631683	224260	1.49403	2.81674	36481.9	427972	17591	6
116 Pantothenic acid	C9H17NO5	[M+H]+	5.1	7.1	15	0.2	220.118	220.118	-1.6	S21085	6.14	5.89	6.33	0.44	25490326	21629712	22751228	3750613	3781095	2538719	140794	33687	37534	44257	26704	123590	194358	27171	88210	106098	8.14409e-05	12278.8	23290422	3356809	2.79457	6.93826	256721	1.33236e+07	1135089	6
69 L-Alanine	C3H7NO2	[M+H]+	10.6	11.2	15	0.2	90.055	90.0554	4.9	S21087	10.98	10.96	11.09	0.13	4608980	4406830	4123041	2.10465e+06	2.10465e+06	2.10465e+06	737372	726647	718124	699485	699184	674413	669356	656238	752525	648807	8.61617e-05	11606.1	4379617	2.10465e+06	1.05723	2.08093	2.10465e+06	3.24213e+06	78302	3
33 Creatine	C4H9N3O2	[M+H]+	10	11.5	15	0.2	132.077	132.077	-0.4	S21086	10.95	10.93	10.99	0.06	313466720	307843232	295936160	104800432	111755912	66623960	3314414	299857	1530875	306695	945459	282406	1754866	304778	2334956	354596	0.000145344	6880.21	305748704	9.43934e+07	1.69559	3.23909	3.43867e+06	2.00071e+08	4458708	6
88 L-Proline	C5H9NO2	[M+H]+	7.9	9.9	15	0.2	116.071	116.071	1.7	S21086	9.19	9.16	9.25	0.09	110331328	98399800	98658448	35765356	34161792	23842920	3904915	3478177	3620031	3640656	3677102	3582197	3816657	3643333	3714695	3651864	0.000194651	5137.4	102463192	3.12567e+07	1.71287	3.27812	1.10289e+07	6.68599e+07	1125990	6
59 Guanosine	C10H13N5O5	[M+H]+	7.7	9.7	15	0.2	284.099	284.098	-3.3	S21098	9.02	8.77	9.08	0.32	3137790	3195957	2914920	460986	985020	475142	17907	5995	8276	5874	7172	7080	16961	7073	19844	5640	0.000222084	4502.8	3082889	640383	2.26728	4.81414	40546.6	1.86164e+06	40355	6
89 L-Serine	C3H7NO3	[M+H]+	10.8	12.8	15	0.2	106.05	106.05	3.1	S21086	12.06	12.01	12.08	0.07	9058176	7850974	7789619	3.12112e+06	3.12112e+06	3.12112e+06	1323528	1051378	1116158	974055	910809	847102	1057484	919954	1235341	934584	0.000244914	4083.06	8232923	3.12112e+06	1.39934	2.63781	3.12112e+06	5.67702e+06	61143	3
74 L-Cystathionine	C7H14N2O4S	[M+H]+	12.2	14.2	15	0.2	223.075	223.074	-1.8	S21087	13.42	13.38	13.65	0.27	2548658	2097263	2052568	122060	305214	183706	68693	8904	10237	5522	6172	4132	67675	7475	46982	11017	0.000265282	3769.58	2.23283e+06	203660	3.45464	10.9635	81042.7	1.21824e+06	50347	6
36 Cytidine	C9H13N3O5	[M+H]+	7.1	9.1	15	0.2	244.093	244.093	-1.2	S21097	8.39	8.2	8.51	0.31	11107215	10739983	10206518	3927774	5508301	4270688	32125	20144	19942	19584	24901	20431	33068	19379	29238	18908	0.00036333	2752.32	10684572	4568921	1.2256	2.33853	81316	7.62675e+06	49089	6
78 L-Glutamine	C5H10N2O3	[M+H]+	10.1	12.1	15	0.2	147.076	147.076	-1.5	S21087	11.37	11.33	11.44	0.11	438207616	369741536	366793920	122716928	116790288	87530040	12108309	337988	12332521	300251	1851846	215708	5969206	304914	5140902	341709	0.00039122	2556.1	391581024	1.09012e+08	1.84482	3.59208	1.1681e+07	2.50297e+08	2298155	6
134 Uracil	C4H4N2O2	[M+H]+	5.4	7.4	15	0.2	113.035	113.035	1.3	S21078	6.63	6.38	6.87	0.48	1652114	1451439	1391873	327551	501053	271521	11983	9016	10280	9616	12535	7196	10463	15868	21801	12281	0.000416089	2403.33	1.49848e+06	366708	2.03079	4.08629	46311.7	932592	9159	6
93 L-Valine	C5H11NO2	[M+H]+	8.3	9.2	15	0.2	118.086	118.086	0.4	S21085	8.94	8.89	9.01	0.12	47756664	36762840	40156124	7692562	7141736	5608665	1049591	932725	1154127	983836	950586	967495	976187	987901	997960	1017209	0.00046539	2148.74	4.15585e+07	6814321	2.6085	6.09871	3.01529e+06	2.41864e+07	316952	6
98 N-Acetyl-L-methionine	C7H13NO3S	[M+H]+	3	5	15	0.2	192.069	192.069	-1.5	S21087	4.06	3.83	4.29	0.46	93910	79144	95321	31215	35605	29616	3518	4389	6282	3974	5823	4607	4041	4654	5337	3880	0.000470415	2125.78	89458.3	32145.3	1.47661	2.78293	23951.5	60801.8	360	6
92 L-Tyrosine	C9H11NO3	[M+H]+	8.2	10.2	15	0.2	182.081	182.081	-0.9	S21086	9.47	9.35	9.5	0.15	46436044	35723252	39674868	8801921	8573694	6720663	902205	716547	1009926	662851	679294	679565	759814	668942	708534	674992	0.000522014	1915.66	40611388	8.03209e+06	2.33804	5.05614	2248801	2.43217e+07	235576	6
71 L-Asparagine	C4H8N2O3	[M+H]+	10.3	12.3	15	0.2	133.061	133.06	-8	S21087	11.66	11.48	11.7	0.22	641629	625383	611871	275635	148410	250905	54972	45575	45963	45460	41865	43859	37981	44500	50271	50922	0.000548784	1822.21	626294	224983	1.47702	2.78373	148410	425639	2159	5
91 L-Tryptophan	C11H12N2O2	[M+H]+	6.8	8.8	15	0.2	205.097	205.097	-1.2	S21085	8.1	7.94	8.23	0.28	8790663	6820738	7088706	1807227	1628341	1202100	119436	83218	128785	101569	111769	83900	115266	85432	100028	87041	0.00072206	1384.93	7.5667e+06	1.54589e+06	2.29123	4.89472	314933	4.5563e+06	30886	6
145 Xanthine	C5H4N4O2	[M-H]-	7.5	9.4	15	0.2	151.026	151.025	-6.9	S21092	8.45	8.26	8.64	0.38	8864289	8322026	9279448	2438192	4244112	3289199	16464	19097	27445	19709	22730	18725	21143	18949	18254	18423	0.000741387	1348.82	8821921	3.32383e+06	1.40824	2.65414	70281.7	6.07288e+06	21741	6
80 L-Isoleucine	C6H13NO2	[M+H]+	6	7.5	15	0.2	132.102	132.102	-0.8	S21085	7.39	7.24	7.41	0.16	71745456	53535984	57918400	12195811	11503531	8906767	847810	802880	894502	786173	796155	801288	810029	799300	873290	854050	0.000843994	1184.84	6.10666e+07	10868703	2.4902	5.61857	2.48964e+06	3.59677e+07	239441	6
86 L-Methionine	C5H11NO2S	[M+H]+	6.8	8.8	15	0.2	150.058	150.058	-0.8	S21085	8.05	7.99	8.13	0.14	32679968	23801808	26082032	5442342	5492336	3914337	76635	49551	104074	57796	54602	49240	68255	41479	74011	63796	0.00113849	878.355	2.75213e+07	4.94967e+06	2.47514	5.56022	201832	1.62355e+07	79292	6
72 L-Aspartic acid	C4H7NO4	[M-H]-	10.8	12.8	15	0.2	132.03	132.029	-9.3	S21086	11.93	11.83	11.95	0.12	20594640	18050280	16107921	5386916	7373164	4927558	868759	455921	1090818	450988	437810	309076	692415	366493	842829	330671	0.00118553	843.501	18250947	5.89588e+06	1.63019	3.09554	1763734	1.20734e+07	31525	6
87 L-Phenylalanine	C9H11NO2	[M+H]+	5.6	7.6	15	0.2	166.086	166.086	-1.5	S21085	6.81	6.75	6.82	0.07	82337704	59179424	65145896	14282387	12814628	10897127	878225	848556	1035329	869874	838436	836322	893243	885011	849935	908982	0.00131179	762.316	6.88877e+07	12664714	2.44343	5.43934	2.66317e+06	4.07762e+07	169078	6
14 Adenosine	C10H13N5O4	[M+H]+	4.5	7	15	0.2	268.104	268.103	-2	S21092	5.87	5.69	5.9	0.2	40952900	35189484	29604112	7018704	9944463	7091918	51625	48782	445356	51059	131747	53570	186143	78248	354865	88582	0.00134041	746.038	35248832	8.01836e+06	2.1362	4.39601	456993	2.16336e+07	70949	6
146 Xanthosine	C10H12N4O6	[M-H]-	6.7	8.7	15	0.2	283.068	283.068	0	S21098	7.7	7.57	7.85	0.29	16019	19110	18231	10558.9	10558.9	10558.9	0	0	1863	0	0	0	0	0	0	0	0.00141561	706.408	17786.7	10558.9	0.752337	1.68452	10558.9	14172.8	17	3
128 S-Adenosylhomocysteine	C14H20N6O5S	[M-H]-	8.6	10.6	15	0.2	383.114	383.113	-3.7	S21086	9.88	9.82	9.98	0.15	57004	45844	44386	11646.1	18366	11646.1	0	0	2079	0	0	0	3408	0	0	0	0.00153223	652.644	49078	13886.1	1.82144	3.53433	11646.1	31482	73	4
121 Phosphorylcholine	C5H14NO4P	[M+H]+	10	13	15	0.2	184.073	184.073	-1.2	S21085	11.65	11.63	11.71	0.08	1052602496	846817024	952829184	5.70714e+07	336437888	173676048	41762024	823424	62459012	991394	13742125	586585	39573172	1250979	27854042	1161877	0.00162302	616.134	950749568	1.89062e+08	2.33021	5.02878	5.70714e+07	5.69906e+08	1765795	5
83 L-Leucine	C6H13NO2	[M+H]+	7.5	9	15	0.2	132.102	132.102	-0.8	S21085	7.84	7.69	7.84	0.15	70682464	49197024	52986160	10095044	9810638	7382658	866900	843010	896692	863770	869386	790600	810543	864089	918825	853866	0.00190396	525.221	5.76219e+07	9.09611e+06	2.66329	6.33478	2.5833e+06	33358998	110991	6
7 5'-Methylthioadenosine	C11H15N5O3S	[M+H]+	3	5	15	0.2	298.097	298.096	-2.1	S21097	4.04	3.9	4.22	0.32	2236707	1576679	1790872	459029	491694	318823	30982	9136	11443	5624	8147	5102	29126	6421	22814	8646	0.00200284	499.292	1868086	423182	2.14221	4.41438	51232.3	1145634	2525	6
131 Succinic acid	C4H6O4	[M-H]-	11.3	13.3	15	0.2	117.019	117.018	-10.5	S21087	12.32	12.29	12.37	0.08	1865061	1545975	1408971	710257	590684	623391	136655	154741	128208	137975	130209	131160	166702	131952	145788	119932	0.00230467	433.902	1606669	641444	1.32468	2.50477	424997	1.12406e+06	1222	6
56 Glycine	C2H5NO2	[M+H]+	10.7	12.7	15	0.2	76.0393	76.0399	7.8	S21078	11.95	11.9	11.99	0.09	2260768	1950754	1878735	1040284	809710	545864	163164	137739	172219	126705	145502	112286	151370	116260	152456	120717	0.00263273	379.834	2.03009e+06	798619	1.34596	2.54199	429525	1.41435e+06	1366	6
103 NADH	C21H29N7O14P2	[M-H]-	9.5	11.5	15	0.2	664.117	664.113	-6.5	S21098	10.49	10.41	10.56	0.15	113010	148469	93093	10794.1	10794.1	10794.1	2647	0	0	0	0	0	0	0	0	0	0.00268228	372.817	118191	10794.1	3.4528	10.9496	10794.1	64492.4	263	3
77 L-Glutamic acid	C5H9NO4	[M+H]+	10	13	15	0.2	148.06	148.06	-1.6	S21086	11.6	11.53	11.63	0.1	89734248	91423736	84541800	65265408	53486576	48472528	2464473	288355	1658170	294244	525106	235790	1206391	270648	1629873	328929	0.00367767	271.911	8.85666e+07	55741504	0.668011	1.58888	2.68059e+06	7.2154e+07	31173	6
106 Niacinamide	C6H6N2O	[M+H]+	3.3	5.3	15	0.2	123.055	123.055	-0.7	S21074	4.44	4.39	4.48	0.08	46260144	29295490	36245388	8511705	7263461	6679432	1029191	1016480	1033023	1067358	1111143	1042830	1750387	1230574	1440788	1153281	0.00385313	259.529	3.7267e+07	7484866	2.31585	4.97898	3.57252e+06	2.23759e+07	28914	6
79 L-Histidine	C6H9N3O2	[M+H]+	9.9	11.9	15	0.2	156.077	156.077	-1	S21085	11.06	10.89	11.13	0.24	38080652	24758462	27279706	5605618	5711920	5.50347e+06	2445427	1489629	2588885	1586897	1699827	1532884	2135964	1558186	1791614	1482265	0.00393242	254.297	3.00396e+07	5.607e+06	2.42156	5.35751	5.50347e+06	1.78233e+07	24282	5
102 NAD	C21H28N7O14P2	[Cat]+	9.9	11.9	15	0.2	664.116	664.115	-2.6	S21085	10.96	10.89	11.02	0.12	1831916	1495503	1604710	134093	762669	285270	50069	0	38283	0	19400	0	55156	4638	18748	3792	0.00426607	234.408	1644043	394011	2.06094	4.17259	67025.8	1.01903e+06	997	6
52 Fumaric acid	C4H4O4	[M-H]-	12.2	14.2	15	0.2	115.004	115.002	-11.2	S21086	13.13	13.1	13.19	0.1	3895331	2617011	3680407	285725	1178867	584781	37496	12223	91411	10029	15325	15586	69863	14191	56604	18571	0.0046174	216.572	3397583	683124	2.31429	4.97359	112390	2.04035e+06	2198	6
25 Butyrylcarnitine	C11H21NO4	[M+H]+	4.2	6.2	15	0.2	232.154	232.154	-1.9	S21096	5.56	5.38	5.79	0.42	131697	117905	122288	85964	70038	54572	6166	9348	9218	9132	6428	6609	8595	7104	6018	8961	0.00564309	177.208	123963	70191.3	0.820549	1.76608	33273.7	97077.3	30	6
84 L-Lysine	C6H14N2O2	[M+H]+	18	20	15	0.2	147.113	147.113	-1.4	S21086	19.36	19.31	19.5	0.19	16517804	11075411	13336424	5.27421e+06	5.27421e+06	5348998	4217190	1241901	3498654	794864	1055820	377804	3170422	700685	1976576	513438	0.00614828	162.647	13643213	5.29914e+06	1.36435	2.57461	5.27421e+06	9.47117e+06	3966	4
132 Taurine	C2H7NO3S	[M-H]-	10.2	12.2	15	0.2	124.007	124.006	-10.4	S21088	11.37	11.27	11.44	0.16	16362638	13411406	11390324	6347960	5433623	3851923	24773	25774	33619	22487	36185	21157	25452	25738	27634	22632	0.00624694	160.078	13721456	5.21117e+06	1.39675	2.63309	89635.3	9.46631e+06	3990	6
135 Ureidopropionic acid	C4H8N2O3	[M-H]-	10.4	12.4	15	0.2	131.046	131.045	-12.3	S21086	11.58	11.35	11.69	0.35	112730	125600	155929	64352.2	64352.2	64352.2	23042	15765	23422	13392	14548	17906	25251	12013	20120	15715	0.00635147	157.444	131420	64352.2	1.03012	2.04219	64352.2	97885.9	31	3
138 Uridine	C9H12N2O6	[M-H]-	5.5	7.5	15	0.2	243.062	243.062	-1.1	S21078	6.62	6.42	6.75	0.33	1497345	940426	1086327	199271	403813	189404	3496	2270	0	2639	4197	2036	7643	3337	2545	3249	0.00729942	136.997	1.1747e+06	264163	2.15279	4.44688	19423.6	719431	438	6
112 Oxidized glutathione	C20H32N6O12S2	[M+H]+	13.5	15.5	15	0.2	613.159	613.158	-1.5	S21097	14.62	14.55	14.69	0.14	7333128	5792692	3939105	475300	967861	679221	157698	18982	227054	25735	95822	23428	353590	98045	418867	124214	0.00736715	135.738	5.68831e+06	707461	3.00728	8.04046	473030	3.19788e+06	3490	6
85 L-Malic acid	C4H6O5	[M-H]-	12.2	14.2	15	0.2	133.014	133.013	-9.4	S21086	13.13	13.1	13.16	0.05	40551692	26124436	38971240	3589724	13766445	6662673	1030572	354958	1841745	263467	508338	215983	2182630	410823	1877091	411861	0.00764258	130.846	3.52158e+07	8.00628e+06	2.13702	4.39852	2.73924e+06	21611035	12438	6
12 Acetylcysteine	C5H9NO3S	[M+H]+	6	8	15	0.2	164.038	164.037	-0.6	S21097	7.12	6.87	7.13	0.26	66691	63663	38250	12192.4	12192.4	12192.4	3561	0	0	0	0	0	0	0	0	3747	0.00816031	122.544	56201.3	12192.4	2.20462	4.60954	12192.4	34196.9	19	3
70 L-Arginine	C6H14N4O2	[M+H]+	18.5	21	15	0.2	175.119	175.119	-1.4	S21097	20.36	20.34	20.52	0.18	62107880	50537484	49112568	3.47672e+07	3.47672e+07	3.47672e+07	23778876	9995156	21517106	6746264	8144107	3020436	19163428	5465291	13956937	4069823	0.00963024	103.84	5.39193e+07	3.47672e+07	0.633074	1.55087	3.47672e+07	4.43433e+07	7141	3
13 Adenine	C5H5N5	[M+H]+	5	7	15	0.2	136.062	136.061	-2	S21092	5.84	5.78	6.09	0.32	5974108	5164026	4324362	2890100	1373611	1044708	142435	87075	170632	117449	127121	108238	170208	125989	196160	151544	0.0103015	97.0728	5.15417e+06	1769473	1.54242	2.91283	429055	3.46182e+06	979	6
1 1-Methylnicotinamide	C7H8N2O	[M+H]+	19	21	15	0.2	137.071	137.071	-1	S21092	19.44	19.3	19.61	0.32	259556	206087	288298	151373	103512	123139	27175	18796	55265	24932	22691	21969	28080	22652	21157	23142	0.0107689	92.8596	251314	126008	0.995974	1.99443	89757.7	188661	35	6
73 L-Carnitine	C7H16NO3	[Cat]+	8.3	10.3	15	0.2	162.113	162.112	-1.1	S21085	9.7	9.64	9.75	0.11	8041222	7268504	7350182	4746137	6106516	4643220	87248	82635	95216	86116	74482	73780	64997	72440	87804	81006	0.010877	91.9373	7.5533e+06	5165291	0.548258	1.46232	251717	6.3593e+06	855	6
48 FAD	C27H33N9O15P2	[M+H]+	7.6	9.6	15	0.2	786.164	786.162	-2.6	S21073	8.67	8.53	8.74	0.21	31985	31948	38002	11514.1	22724	11514.1	0	0	0	0	0	0	0	0	5047	0	0.0115744	86.3974	33978.3	15250.7	1.15574	2.22798	11514.1	24614.5	5	4
129 S-Adenosylmethionine	C15H22N6O5S	[M+H]+	10.7	12.7	15	0.2	399.144	399.144	-1.8	S21080	12.41	12.34	12.54	0.2	3168835	1599827	3248844	261535	604854	261535	221567	36988	82061	17343	47972	17505	203322	31640	152359	27694	0.0138746	72.074	2672502	375975	2.82948	7.10819	261535	1.52424e+06	781	4
6 4-Hydroxyproline	C5H9NO3	[M+H]+	10.2	11.2	15	0.2	132.065	132.066	2.9	S21086	10.79	10.58	10.97	0.4	194954	148431	153949	110994	74830.9	74830.9	22873	18176	23585	20922	17751	17764	21924	21157	31727	20224	0.0142114	70.3661	165778	86885.3	0.932069	1.90801	74830.9	126332	17	4
130 Sarcosine	C3H7NO2	[M+H]+	11.2	12	15	0.2	90.055	90.0554	4.9	S21074	11.62	11.54	11.72	0.18	954504	1027768	896602	724770	439888	427011	73950	40822	100434	39859	53143	39509	64436	39753	87314	38225	0.0146987	68.0331	959625	530556	0.854964	1.80871	183234	745090	92	6
27 Carnosine	C9H14N4O3	[M+H]+	10.6	12.6	15	0.2	227.114	227.113	-2.1	S21089	11.93	11.78	12.08	0.29	46489	30125	41632	19111	20582	19111	0	0	0	4944	5952	0	4699	4641	4941	5193	0.0153127	65.3051	39415.3	19601.3	1.00781	2.01085	19111	29508.3	4	4
81 L-Kynurenine	C10H12N2O3	[M+H]+	6	8	15	0.2	209.092	209.092	-0.8	S21085	7.35	7.2	7.53	0.33	411461	268553	284672	141753	141753	141753	44907	41411	47052	42322	43376	43950	44892	38009	45886	47372	0.0164151	60.9195	321562	141753	1.18172	2.26847	141753	231658	32	3
64 Hypotaurine	C2H7NO2S	[M+H]+	10	12	15	0.2	110.027	110.027	2.5	S21089	11.29	11.23	11.39	0.16	131282	87694	95225	53087	54132	32595	0	0	3711	0	0	0	0	0	0	0	0.0185835	53.8113	104734	46604.7	1.16818	2.24728	11113.3	75669.2	9	6
54 Glutathione	C10H17N3O6S	[M+H]+	10	13	15	0.2	308.091	308.091	-1.9	S21086	11.34	11.28	11.38	0.1	19951268	17585856	32838138	1.18694e+06	8017560	1.18694e+06	107494	49446	176280	95992	129254	87251	855196	492907	1196854	732458	0.0190578	52.4721	2.34584e+07	3.46381e+06	2.75967	6.77243	1.18694e+06	1.34611e+07	4784	4
114 Oxoglutaric acid	C5H6O5	[M-H]-	10.8	14.8	15	0.2	145.014	145.013	-6.5	S21085	12.7	12.46	12.76	0.31	2764610	2215947	2419122	693013	1698165	592896	19158	19116	16360	15316	13659	18370	20107	18063	19100	15249	0.0191401	52.2463	2.46656e+06	994691	1.31018	2.47972	62349.4	1.73063e+06	224	6
124 Propionylcarnitine	C10H19NO4	[M+H]+	5.2	7.2	15	0.2	218.139	218.138	-2.2	S21090	6.49	6.28	6.62	0.34	202803	161521	156694	120198	122548	98941	11673	14522	14933	10934	11040	17488	12316	12969	13069	11847	0.0220651	45.3204	173673	113896	0.608658	1.52484	49237.3	143784	10	6
44 Dihydroxyacetone phosphate	C3H7O6P	[M-H]-	12	13	15	0.2	168.991	168.99	-5	S21092	12.37	12.13	12.45	0.32	492336	673286	823657	12253	360347	12291	3749	0	3761	0	0	0	0	0	0	0	0.0237002	42.1937	663093	128297	2.36972	5.16842	12253	395695	86	5
57 Guanidoacetic acid	C3H7N3O2	[M+H]+	10.7	12.7	15	0.2	118.061	118.061	1.7	S21077	11.99	11.94	12.07	0.13	1076482	1503758	1071565	382228	799907	376808	24568	11785	61476	15115	32679	12445	62324	11757	570626	16997	0.0253254	39.486	1.21727e+06	519648	1.22804	2.34249	255932	868458	80	6
55 Glycerol 3-phosphate	C3H9O6P	[M-H]-	11.5	13	15	0.2	171.006	171.006	-5.3	S21080	12	11.85	12.19	0.34	412546	393837	524717	24522.7	287071	28342	4988	3345	11627	0	4178	3320	7797	2880	7118	3156	0.0262718	38.0636	443700	113312	1.96929	3.91574	24522.7	278506	42	5
24 Betaine	C5H11NO2	[M+H]+	7	8.2	15	0.2	118.086	118.086	1.2	S21090	7.83	7.79	7.88	0.09	30411276	27124578	29077256	42446616	47257968	34952904	894973	931626	849957	932212	902555	839712	861874	833556	878191	929702	0.0267163	37.4304	2.8871e+07	41552496	-0.525312	0.694809	2.66631e+06	3.52118e+07	1897	6
49 Folic acid	C19H19N7O6	[M+H]+	13	16	15	0.2	442.147	442.146	-2.6	S21097	13.98	13.82	14.06	0.24	110948	49943	64034	12094.6	12094.6	12094.6	2465	0	2207	0	0	0	2310	0	0	0	0.0270308	36.9949	74975	12094.6	2.63205	6.19905	12094.6	43534.8	10	3
40 D-2-Hydroxyglutaric acid	C5H8O5	[M-H]-	11.6	13.6	15	0.2	147.03	147.029	-6.8	S21081	12.35	12.28	12.37	0.09	1156898	1051836	895550	571724	823376	552027	139311	122664	102393	75708	80340	72733	90506	81143	120817	98164	0.0290324	34.4443	1.03476e+06	649042	0.672914	1.59429	305134	841902	46	6
29 Choline	C5H14NO	[Cat]+	11	15	15	0.2	104.107	104.107	2	S21096	14.98	14.95	15	0.05	19386666	16126043	22968758	13862269	12268745	6736554	120070	37449	496138	72979	307448	46860	76245	38084	235413	64280	0.0433723	23.0562	1.94938e+07	10955856	0.831315	1.77931	458490	1.52248e+07	625	6
118 Phosphocreatine	C4H10N3O5P	[M-H]-	11.2	13.2	15	0.2	210.029	210.028	-3	S21085	12.26	12.19	12.3	0.11	154918	61830	165254	15627.7	50490	15627.7	3327	0	4304	0	0	0	4427	0	6701	0	0.0454963	21.9798	127334	27248.5	2.22437	4.67307	15627.7	77291.2	8	4

## Sheet: Ext 4d
Metabolite	Formula	Ion Type	RT Start (min)	RT End (min)	m/z Tolerance (ppm)	RT Tolerance (min)	mz	obs_mz	ppm	winner	RT	RT_min	RT_max	RT_range	HY15549_CNT1	HY15549_CNT2	HY15549_CNT3	HY15549_DON1	HY15549_DON2	HY15549_DON3	Blank_0	Blank_1	Blank_2	Blank_3	Blank_4	Blank_5	Blank_6	Blank_7	Blank_8	Blank_9	ttest_pval	1/pvalue	HY14449_CNT_Mean	HY14449_DON_Mean	Log2FoldChange	LogFoldChange	blank_threshold	combined_mean	impact_score	Detection
58 Guanine	C5H5N5O	[M+H]+	7.7	9.7	15	0.2	152.057	152.056	-2.5	S21098	9.02	8.77	9.1	0.33	3885315	3997570	3862824	1067569	964831	1237914	81013	45236	58633	62566	54762	51027	63960	52521	79954	45095	6.10545e-06	163788	3.91524e+06	1.0901e+06	1.84463	3.59162	188430	2.50267e+06	1472232	6
36 Cytidine	C9H13N3O5	[M+H]+	7.1	9.1	15	0.2	244.093	244.093	-1.2	S21097	8.39	8.2	8.51	0.31	2871970	2948353	2991348	811637	789464	1018243	32125	20144	19942	19584	24901	20431	33068	19379	29238	18908	1.39307e-05	71784.1	2.93722e+06	873115	1.75021	3.36408	81316	1.90517e+06	460074	6
110 Orotic acid	C5H4N2O4	[M-H]-	6.7	8.7	15	0.2	155.01	155.009	-4.7	S21092	7.58	7.4	7.72	0.32	64123	72410	67371	14703.7	14703.7	14703.7	0	2512	2388	2284	2112	2542	0	0	1707	2134	2.48396e-05	40258.3	67968	14703.7	2.20868	4.62251	14703.7	41335.8	7692	3
66 Inosine	C10H12N4O5	[M+H]+	6.4	8.4	15	0.2	269.088	269.087	-2	S21097	7.62	7.46	7.74	0.28	10007631	11234962	10881063	1538556	1778948	2188757	13803	0	5076	0	0	0	10616	0	12816	0	2.72791e-05	36658.1	1.07079e+07	1.83542e+06	2.54449	5.83402	22693.3	6.27165e+06	1341282	6
37 Cytidine monophosphate	C9H14N3O8P	[M+H]+	11.8	13.8	15	0.2	324.059	324.058	-2.6	S21074	12.84	12.75	12.91	0.16	508756	474104	535586	45722	71614	104104	8164	0	0	0	3799	0	37402	3105	52139	3236	6.09147e-05	16416.4	506149	73813.3	2.77761	6.85714	42353.5	289981	32643	6
142 Uridine diphosphate-N-acetylglucosamine	C17H27N3O17P2	[M+H]+	11.2	13.2	15	0.2	608.089	608.087	-2.4	S21086	12.23	12.14	12.34	0.19	82332	86256	73465	12504.7	12504.7	16021	4329	0	0	0	0	0	0	0	4020	0	7.15599e-05	13974.3	80684.3	13676.8	2.56056	5.89936	12504.7	47180.6	3890	4
65 Hypoxanthine	C5H4N4O	[M+H]+	5.8	7.8	15	0.2	137.046	137.046	-1.4	S21097	6.94	6.81	6.97	0.16	147403264	131582592	138776864	32673700	31208918	45017796	326456	149332	171748	148230	165530	126931	274190	136045	267168	135921	8.37221e-05	11944.3	139254240	36300138	1.93967	3.83619	580465	87777189	4021997	6
77 L-Glutamic acid	C5H9NO4	[M+H]+	10	13	15	0.2	148.06	148.06	-1.6	S21086	11.6	11.53	11.63	0.1	37170904	39980240	40407588	16407991	12953877	16410282	2464473	288355	1658170	294244	525106	235790	1206391	270648	1629873	328929	9.89494e-05	10106.2	39186244	1.52574e+07	1.36084	2.56835	2.68059e+06	2.72218e+07	706574	6
31 Citric acid	C6H8O7	[M-H]-	14.2	16.2	15	0.2	191.02	191.019	-3.3	S21088	15.28	15.13	15.37	0.24	4838472	4959524	4076527	460130	460130	733249	122063	42196	165405	27913	53870	25382	380614	27868	624776	30347	0.000151026	6621.39	4624841	551170	3.06884	8.39096	460130	2.58801e+06	143789	4
55 Glycerol 3-phosphate	C3H9O6P	[M-H]-	11.5	13	15	0.2	171.006	171.006	-5.3	S21080	12	11.85	12.19	0.34	992333	1014630	810290	42471	43600	50693	4988	3345	11627	0	4178	3320	7797	2880	7118	3156	0.000160026	6248.98	939084	45588	4.36453	20.5994	24522.7	492336	63376	6
98 N-Acetyl-L-methionine	C7H13NO3S	[M+H]+	3	5	15	0.2	192.069	192.069	-1.5	S21087	4.06	3.83	4.29	0.46	59309	52437	60905	23951.5	23951.5	23951.5	3518	4389	6282	3974	5823	4607	4041	4654	5337	3880	0.000206156	4850.7	57550.3	23951.5	1.26471	2.40279	23951.5	40750.9	475	3
54 Glutathione	C10H17N3O6S	[M+H]+	10	13	15	0.2	308.091	308.091	-1.9	S21086	11.34	11.28	11.38	0.1	49917664	50861804	61110272	5971446	8335751	10721332	107494	49446	176280	95992	129254	87251	855196	492907	1196854	732458	0.000286668	3488.36	5.39632e+07	8342843	2.69337	6.46821	1.18694e+06	3.1153e+07	702919	6
40 D-2-Hydroxyglutaric acid	C5H8O5	[M-H]-	11.6	13.6	15	0.2	147.03	147.029	-6.8	S21081	12.35	12.28	12.37	0.09	1788072	1810072	2098835	726406	533936	637324	139311	122664	102393	75708	80340	72733	90506	81143	120817	98164	0.000380354	2629.13	1898993	632555	1.58597	3.0021	305134	1.26577e+06	9991	6
35 Cyclic AMP	C10H12N5O6P	[M-H]-	5.8	7.8	15	0.2	328.045	328.044	-4.1	S21087	6.78	6.59	6.91	0.32	17956	16172	16039	10000	10000	10000	0	0	0	0	0	0	0	0	0	0	0.000405524	2465.94	16722.3	10000	0.741776	1.67223	10000	13361.2	55	3
140 Uridine 5'-monophosphate	C9H13N2O9P	[M-H]-	11.2	13.2	15	0.2	323.029	323.028	-0.6	S21076	12.16	12.04	12.26	0.22	2414730	2600306	2591559	4059426	4098858	3718243	6287	0	10023	0	63615	3832	54300	3384	57882	4649	0.000459328	2177.09	2.53553e+06	3.95884e+06	-0.64279	0.640473	71191.6	3247187	11038	6
102 NAD	C21H28N7O14P2	[Cat]+	9.9	11.9	15	0.2	664.116	664.115	-2.6	S21085	10.96	10.89	11.02	0.12	1461517	1802184	1555081	470905	454253	571592	50069	0	38283	0	19400	0	55156	4638	18748	3792	0.000510582	1958.55	1.60626e+06	498917	1.68684	3.2195	67025.8	1.05259e+06	6637	6
85 L-Malic acid	C4H6O5	[M-H]-	12.2	14.2	15	0.2	133.014	133.013	-9.4	S21086	13.13	13.1	13.16	0.05	27706770	23586382	29134454	8931526	7514795	10084478	1030572	354958	1841745	263467	508338	215983	2182630	410823	1877091	411861	0.000593093	1686.08	26809202	8.8436e+06	1.60002	3.03148	2.73924e+06	1.78264e+07	91116	6
53 Glucose 6-phosphate	C6H13O9P	[M-H]-	13.6	14.4	15	0.2	259.022	259.022	-0.2	S21074	13.82	13.74	13.99	0.25	363567	435482	333007	36905.5	78477	68168	5032	0	7100	0	3409	0	26458	1887	44084	1715	0.000651254	1535.5	377352	61183.5	2.6247	6.16755	36905.5	219268	2077	5
59 Guanosine	C10H13N5O5	[M+H]+	7.7	9.7	15	0.2	284.099	284.098	-3.3	S21098	9.02	8.77	9.08	0.32	1411729	1411406	1084721	203492	188319	277742	17907	5995	8276	5874	7172	7080	16961	7073	19844	5640	0.000657104	1521.83	1.30262e+06	223184	2.54511	5.83651	40546.6	762902	6776	6
16 Adenosine monophosphate	C10H14N5O7P	[M+H]+	9.8	11.8	15	0.2	348.07	348.07	-2.5	S21074	10.73	10.66	10.96	0.3	8232103	7604488	8897191	3485616	4247218	3217070	33640	13426	21625	13438	121285	11985	370395	33230	608180	46201	0.000688458	1452.52	8244594	3649968	1.17556	2.25881	392022	5947281	19513	6
48 FAD	C27H33N9O15P2	[M+H]+	7.6	9.6	15	0.2	786.164	786.162	-2.6	S21073	8.67	8.53	8.74	0.21	62355	72454	60528	17020	25690	24476	0	0	0	0	0	0	0	0	5047	0	0.000743937	1344.2	65112.3	22395.3	1.53973	2.90741	11514.1	43753.8	171	6
101 N-Acetylserine	C5H9NO4	[M-H]-	7.5	8.5	15	0.2	146.046	146.045	-7.4	S21085	8.01	7.82	8.09	0.27	2028408	2233169	2803316	228785	191173	159008	37657	44820	42950	38061	34282	36378	35502	36240	48254	39695	0.000746806	1339.04	2.35496e+06	192989	3.60912	12.2026	128152	1.27398e+06	20816	6
61 Guanosine monophosphate	C10H14N5O8P	[M+H]+	12.6	14.6	15	0.2	364.065	364.064	-2.7	S21074	13.65	13.61	13.81	0.2	266533	286693	242021	37536	94498	82922	6086	2327	2946	2133	6135	0	21607	2928	41002	2883	0.000868745	1151.09	265082	71652	1.88736	3.69958	36414.1	168367	717	6
128 S-Adenosylhomocysteine	C14H20N6O5S	[M-H]-	8.6	10.6	15	0.2	383.114	383.113	-3.7	S21086	9.88	9.82	9.98	0.15	81687	91114	112873	13843	11866	14279	0	0	2079	0	0	0	3408	0	0	0	0.000903962	1106.24	95224.7	13329.3	2.83673	7.14399	11646.1	54277	429	6
121 Phosphorylcholine	C5H14NO4P	[M+H]+	10	13	15	0.2	184.073	184.073	-1.2	S21085	11.65	11.63	11.71	0.08	796175808	721521472	848111424	311293248	354271136	425166112	41762024	823424	62459012	991394	13742125	586585	39573172	1250979	27854042	1161877	0.00101208	988.064	7.88603e+08	363576832	1.11704	2.16901	5.70714e+07	5.7609e+08	1234632	6
19 ADP	C10H15N5O10P2	[M-H]-	11.1	13.1	15	0.2	426.022	426.022	0.4	S21075	12.11	12.01	12.35	0.34	1478495	2002328	1470459	145269	145269	145269	7442	3715	6200	0	4880	2749	164381	11900	231869	17761	0.00102557	975.072	1.65043e+06	145269	3.50604	11.3612	145269	897848	9946	3
52 Fumaric acid	C4H4O4	[M-H]-	12.2	14.2	15	0.2	115.004	115.002	-11.2	S21086	13.13	13.1	13.19	0.1	2543053	2145526	2780799	783604	560293	893164	37496	12223	91411	10029	15325	15586	69863	14191	56604	18571	0.00113958	877.516	2.48979e+06	745687	1.73938	3.33892	112390	1.61774e+06	4740	6
72 L-Aspartic acid	C4H7NO4	[M-H]-	10.8	12.8	15	0.2	132.03	132.029	-9.3	S21086	11.93	11.83	11.95	0.12	13707836	13226905	16275662	6258005	5831098	6898988	868759	455921	1090818	450988	437810	309076	692415	366493	842829	330671	0.00125851	794.589	1.44035e+07	6.32936e+06	1.18628	2.27566	1763734	1.03664e+07	18745	6
106 Niacinamide	C6H6N2O	[M+H]+	3.3	5.3	15	0.2	123.055	123.055	-0.7	S21074	4.44	4.39	4.48	0.08	96532768	87556608	115523920	37856036	30109332	39908572	1029191	1016480	1033023	1067358	1111143	1042830	1750387	1230574	1440788	1153281	0.00188231	531.262	9.98711e+07	35957980	1.47376	2.77744	3.57252e+06	6.79145e+07	100211	6
139 Uridine 5'-diphosphate	C9H14N2O12P2	[M+H]+	12.4	14.4	15	0.2	405.01	405.009	-1.7	S21088	13.48	13.41	13.62	0.21	357284	397034	406670	588116	670662	701013	8914	0	5441	0	10464	0	21711	2734	25907	3103	0.00196839	508.029	386996	653264	-0.755347	0.592404	33482.2	520130	446	6
78 L-Glutamine	C5H10N2O3	[M+H]+	10.1	12.1	15	0.2	147.076	147.076	-1.5	S21087	11.37	11.33	11.44	0.11	218934096	233026960	295761056	83231264	79651704	89503488	12108309	337988	12332521	300251	1851846	215708	5969206	304914	5140902	341709	0.00226283	441.925	249240704	8.41288e+07	1.56687	2.96261	1.1681e+07	1.66685e+08	218232	6
109 Ornithine	C5H12N2O2	[M+H]+	17	19	15	0.2	133.097	133.097	-0.4	S21086	17.74	17.68	17.86	0.18	1096420	1067053	1274018	699373	699373	699373	222391	166496	257468	193173	252456	163934	362421	177855	314005	187711	0.00230653	433.551	1.14583e+06	699373	0.712259	1.63837	699373	922602	655	3
84 L-Lysine	C6H14N2O2	[M+H]+	18	20	15	0.2	147.113	147.113	-1.4	S21086	19.36	19.31	19.5	0.19	10598054	9988995	12861336	5.27421e+06	5.27421e+06	5383132	4217190	1241901	3498654	794864	1055820	377804	3170422	700685	1976576	513438	0.00261614	382.242	1.11495e+07	5.31051e+06	1.07005	2.09951	5.27421e+06	8.22999e+06	6605	4
33 Creatine	C4H9N3O2	[M+H]+	10	11.5	15	0.2	132.077	132.077	-0.4	S21086	10.95	10.93	10.99	0.06	162761408	184631600	223050288	81022168	64136356	75376776	3314414	299857	1530875	306695	945459	282406	1754866	304778	2334956	354596	0.0031124	321.295	1.90148e+08	7.35118e+07	1.37107	2.58663	3.43867e+06	131829766	109560	6
112 Oxidized glutathione	C20H32N6O12S2	[M+H]+	13.5	15.5	15	0.2	613.159	613.158	-1.5	S21097	14.62	14.55	14.69	0.14	2713030	2609426	3051774	1451295	1137046	1716799	157698	18982	227054	25735	95822	23428	353590	98045	418867	124214	0.00318848	313.629	2791410	1.43505e+06	0.959896	1.94517	473030	2.11323e+06	1289	6
28 CDP	C9H15N3O11P2	[M+H]+	13	15	15	0.2	404.026	404.024	-2.6	S21086	14.09	14.01	14.19	0.17	108823	118103	77930	25803.4	25803.4	25803.4	0	0	0	0	0	0	22904	2722	22419	4633	0.00335464	298.094	101619	25803.4	1.97753	3.93819	25803.4	63711	75	3
132 Taurine	C2H7NO3S	[M-H]-	10.2	12.2	15	0.2	124.007	124.006	-10.4	S21088	11.37	11.27	11.44	0.16	8364434	8666960	9804317	12139380	12736884	13727114	24773	25774	33619	22487	36185	21157	25452	25738	27634	22632	0.00354087	282.416	8945237	1.28678e+07	-0.524573	0.695165	89635.3	1.09065e+07	4431	6
88 L-Proline	C5H9NO2	[M+H]+	7.9	9.9	15	0.2	116.071	116.071	1.7	S21086	9.19	9.16	9.25	0.09	78084040	86317000	109643608	37173368	28942522	31601422	3904915	3478177	3620031	3640656	3677102	3582197	3816657	3643333	3714695	3651864	0.00382703	261.299	91348216	3.25724e+07	1.48772	2.80446	1.10289e+07	6.19603e+07	45405	6
57 Guanidoacetic acid	C3H7N3O2	[M+H]+	10.7	12.7	15	0.2	118.061	118.061	1.7	S21077	11.99	11.94	12.07	0.13	4328848	4874144	5613306	2759028	2698470	2565485	24568	11785	61476	15115	32679	12445	62324	11757	570626	16997	0.00385071	259.693	4938766	2.67433e+06	0.884974	1.84673	255932	3.80655e+06	1826	6
104 NADP	C21H29N7O17P3	[Cat]+	12.7	14.7	15	0.2	744.083	744.081	-2.5	S21080	13.84	13.6	13.99	0.39	105650	158642	106946	22672.9	22672.9	22672.9	3588	0	0	0	2042	0	20388	3609	9966	2650	0.00441824	226.334	123746	22672.9	2.44834	5.45788	22672.9	73209.4	90	3
96 N-Acetylglutamine	C7H12N2O4	[M-H]-	6.8	8.8	15	0.2	187.072	187.072	-4.4	S21085	7.81	7.57	8.05	0.48	46472	40367	48168	31547.8	31547.8	31547.8	8474	6579	7626	5164	6939	7047	13173	8087	4883	3854	0.00474231	210.868	45002.3	31547.8	0.51246	1.42648	31547.8	38275.1	12	3
114 Oxoglutaric acid	C5H6O5	[M-H]-	10.8	14.8	15	0.2	145.014	145.013	-6.5	S21085	12.7	12.46	12.76	0.31	999565	1195067	1646704	85896	94727	269179	19158	19116	16360	15316	13659	18370	20107	18063	19100	15249	0.004888	204.583	1.28045e+06	149934	3.09425	8.54006	62349.4	715190	1250	6
130 Sarcosine	C3H7NO2	[M+H]+	11.2	12	15	0.2	90.055	90.0554	4.9	S21074	11.62	11.54	11.72	0.18	1067752	903499	1117361	635349	429932	411662	73950	40822	100434	39859	53143	39509	64436	39753	87314	38225	0.00510655	195.827	1.02954e+06	492314	1.06434	2.09122	183234	760926	312	6
126 Ribose 1-phosphate	C5H11O8P	[M-H]-	11	12.4	15	0.2	229.012	229.012	-1.7	S21099	12.06	11.96	12.14	0.19	2040259	2206197	1450778	80095	390261	654731	47167	3956	11120	2272	6780	0	61373	2716	94695	3571	0.00575124	173.876	1899078	375029	2.34023	5.06382	80095	1.13705e+06	1001	5
136 Ureidosuccinic acid	C5H8N2O5	[M-H]-	12.8	14.8	15	0.2	175.036	175.035	-3.7	S21098	13.83	13.77	13.9	0.13	58054	39801	67465	12302.5	12302.5	12302.5	0	0	2360	0	0	0	2596	0	2719	0	0.00620806	161.081	55106.7	12302.5	2.16328	4.47931	12302.5	33704.6	24	3
15 Adenosine diphosphate ribose	C15H23N5O14P2	[M-H]-	10.9	12.9	15	0.2	558.064	558.064	0	S21074	11.93	11.85	11.99	0.14	142657	104796	144784	36632	55115	63240	0	5001	0	0	0	0	4047	0	14899	0	0.00648647	154.167	130746	51662.3	1.33958	2.53077	17184.1	91204	36	6
122 Phosphoserine	C3H8NO6P	[M+H]+	11.5	13.5	15	0.2	186.016	186.016	-1.1	S21085	13.43	13.36	13.46	0.1	27101	30942	40349	12406.3	12406.3	12406.3	0	0	0	0	0	0	4158	0	3863	0	0.00659901	151.538	32797.3	12406.3	1.40251	2.6436	12406.3	22601.8	9	3
49 Folic acid	C19H19N7O6	[M+H]+	13	16	15	0.2	442.147	442.146	-2.6	S21097	13.98	13.82	14.06	0.24	30110	35123	46565	12094.6	12094.6	12094.6	2465	0	2207	0	0	0	2310	0	0	0	0.00665567	150.248	37266	12094.6	1.6235	3.08121	12094.6	24680.3	11	3
92 L-Tyrosine	C9H11NO3	[M+H]+	8.2	10.2	15	0.2	182.081	182.081	-0.9	S21086	9.47	9.35	9.5	0.15	19378406	20558852	30685350	5249946	4741232	5295692	902205	716547	1009926	662851	679294	679565	759814	668942	708534	674992	0.00682018	146.624	2.35409e+07	5.09562e+06	2.20784	4.61982	2248801	1.43182e+07	9699	6
80 L-Isoleucine	C6H13NO2	[M+H]+	6	7.5	15	0.2	132.102	132.102	-0.8	S21085	7.39	7.24	7.41	0.16	30012140	31265284	47389136	7980968	7059693	7681552	847810	802880	894502	786173	796155	801288	810029	799300	873290	854050	0.00691427	144.628	3.62222e+07	7574071	2.25773	4.78239	2.48964e+06	2.18981e+07	15146	6
86 L-Methionine	C5H11NO2S	[M+H]+	6.8	8.8	15	0.2	150.058	150.058	-0.8	S21085	8.05	7.99	8.13	0.14	14088904	14372145	21964136	3807990	3360338	3820457	76635	49551	104074	57796	54602	49240	68255	41479	74011	63796	0.0070411	142.023	16808395	3.66293e+06	2.19811	4.58879	201832	1.02357e+07	6671	6
87 L-Phenylalanine	C9H11NO2	[M+H]+	5.6	7.6	15	0.2	166.086	166.086	-1.5	S21085	6.81	6.75	6.82	0.07	33733976	37429684	55616712	9324230	8100028	8870302	878225	848556	1035329	869874	838436	836322	893243	885011	849935	908982	0.00778423	128.465	42260124	8.76485e+06	2.2695	4.82154	2.66317e+06	2.55125e+07	15802	6
79 L-Histidine	C6H9N3O2	[M+H]+	9.9	11.9	15	0.2	156.077	156.077	-1	S21085	11.06	10.89	11.13	0.24	15317668	15921066	23463228	5.50347e+06	5.50347e+06	5.50347e+06	2445427	1489629	2588885	1586897	1699827	1532884	2135964	1558186	1791614	1482265	0.00829006	120.626	1.8234e+07	5.50347e+06	1.72822	3.31318	5.50347e+06	1.18687e+07	4743	3
93 L-Valine	C5H11NO2	[M+H]+	8.3	9.2	15	0.2	118.086	118.086	0.4	S21085	8.94	8.89	9.01	0.12	20537966	21725806	33194588	6035265	5018636	5453580	1049591	932725	1154127	983836	950586	967495	976187	987901	997960	1017209	0.00830058	120.473	2.51528e+07	5.50249e+06	2.19256	4.57116	3.01529e+06	1.53276e+07	8441	6
71 L-Asparagine	C4H8N2O3	[M+H]+	10.3	12.3	15	0.2	133.061	133.06	-8	S21087	11.66	11.48	11.7	0.22	257108	343935	382216	148410	148410	148410	54972	45575	45963	45460	41865	43859	37981	44500	50271	50922	0.00836554	119.538	327753	148410	1.14302	2.20842	148410	238082	63	3
83 L-Leucine	C6H13NO2	[M+H]+	7.5	9	15	0.2	132.102	132.102	-0.8	S21085	7.84	7.69	7.84	0.15	27731844	28623116	45049712	7081556	6249146	6574962	866900	843010	896692	863770	869386	790600	810543	864089	918825	853866	0.0085177	117.403	3.38016e+07	6.63522e+06	2.34887	5.09426	2.5833e+06	2.02184e+07	12092	6
138 Uridine	C9H12N2O6	[M-H]-	5.5	7.5	15	0.2	243.062	243.062	-1.1	S21078	6.62	6.42	6.75	0.33	764307	874988	753282	1584957	1178514	1419080	3496	2270	0	2639	4197	2036	7643	3337	2545	3249	0.00862865	115.893	797526	1.39418e+06	-0.805818	0.572038	19423.6	1.09585e+06	222	6
91 L-Tryptophan	C11H12N2O2	[M+H]+	6.8	8.8	15	0.2	205.097	205.097	-1.2	S21085	8.1	7.94	8.23	0.28	3856116	3763976	6112948	1210979	976450	1084468	119436	83218	128785	101569	111769	83900	115266	85432	100028	87041	0.0106397	93.988	4577680	1.09063e+06	2.06945	4.19727	314933	2.83416e+06	1118	6
118 Phosphocreatine	C4H10N3O5P	[M-H]-	11.2	13.2	15	0.2	210.029	210.028	-3	S21085	12.26	12.19	12.3	0.11	86592	104804	68456	17323	38891	37964	3327	0	4304	0	0	0	4427	0	6701	0	0.0119629	83.592	86617.3	31392.7	1.46423	2.75916	15627.7	59005	14	6
4 3-Phosphoglyceric acid	C3H7O7P	[M-H]-	13	15	15	0.2	184.986	184.985	-3.6	S21088	13.82	13.77	14.05	0.29	599134	1157343	686161	47958.1	47958.1	92644	3042	1796	4884	0	2003	0	37266	2265	73166	2105	0.0124737	80.1689	814213	62853.4	3.69534	12.9542	47958.1	438533	455	4
70 L-Arginine	C6H14N4O2	[M+H]+	18.5	21	15	0.2	175.119	175.119	-1.4	S21097	20.36	20.34	20.52	0.18	43204128	42424732	50410760	3.47672e+07	3.47672e+07	3.47672e+07	23778876	9995156	21517106	6746264	8144107	3020436	19163428	5465291	13956937	4069823	0.0141261	70.7909	45346540	3.47672e+07	0.383264	1.30429	3.47672e+07	4.00569e+07	3699	3
135 Ureidopropionic acid	C4H8N2O3	[M-H]-	10.4	12.4	15	0.2	131.046	131.045	-12.3	S21086	11.58	11.35	11.69	0.35	100940	85097	115088	64352.2	64352.2	64352.2	23042	15765	23422	13392	14548	17906	25251	12013	20120	15715	0.0141613	70.6148	100375	64352.2	0.641339	1.55978	64352.2	82363.6	9	3
131 Succinic acid	C4H6O4	[M-H]-	11.3	13.3	15	0.2	117.019	117.018	-10.5	S21087	12.32	12.29	12.37	0.08	861929	832249	1251187	424997	424997	424997	136655	154741	128208	137975	130209	131160	166702	131952	145788	119932	0.01455	68.7284	981788	424997	1.20796	2.31011	424997	703392	112	3
67 Inosinic acid	C10H13N4O8P	[M+H]+	11.4	13.4	15	0.2	349.054	349.053	-2.8	S21081	12.53	12.41	12.6	0.19	71863	96018	125567	18696	34728	36872	0	0	0	0	0	0	9631	0	0	0	0.0149671	66.8133	97816	30098.7	1.70037	3.24984	12889.3	63957.3	14	6
129 S-Adenosylmethionine	C15H22N6O5S	[M+H]+	10.7	12.7	15	0.2	399.144	399.144	-1.8	S21080	12.41	12.34	12.54	0.2	3402161	4227910	4024357	790597	1687591	2572942	221567	36988	82061	17343	47972	17505	203322	31640	152359	27694	0.0182627	54.7563	3.88481e+06	1683710	1.2062	2.30729	261535	2.78426e+06	352	6
90 L-Threonine	C4H9NO3	[M-H]-	9.5	11.5	15	0.2	118.051	118.05	-9.9	S21085	10.81	10.58	11.05	0.48	5229956	4838266	8197054	2126096	1962684	2171518	375908	198710	372894	217562	199821	180976	268989	161138	247026	182274	0.0196531	50.8826	6.08843e+06	2086766	1.5448	2.91764	731589	4.0876e+06	607	6
141 Uridine diphosphate glucose	C15H24N2O17P2	[M-H]-	12.4	14.4	15	0.2	565.048	565.048	-0.3	S21078	13.46	13.4	13.48	0.08	121975	114240	131559	914446	2056401	2396189	0	0	0	0	3117	0	0	0	0	0	0.0205064	48.7653	122591	1789012	-3.86723	0.0685246	10935.1	955802	680	6
44 Dihydroxyacetone phosphate	C3H7O6P	[M-H]-	12	13	15	0.2	168.991	168.99	-5	S21092	12.37	12.13	12.45	0.32	44762	45502	23113	12253	12253	12253	3749	0	3761	0	0	0	0	0	0	0	0.0253945	39.3787	37792.3	12253	1.62496	3.08433	12253	25022.7	3	3
69 L-Alanine	C3H7NO2	[M+H]+	10.6	11.2	15	0.2	90.055	90.0554	4.9	S21087	10.98	10.96	11.09	0.13	2768514	3075586	4005690	2.10465e+06	2.10465e+06	2.10465e+06	737372	726647	718124	699485	699184	674413	669356	656238	752525	648807	0.0338931	29.5046	3.28326e+06	2.10465e+06	0.641553	1.56001	2.10465e+06	2.69395e+06	124	3
60 Guanosine diphosphate	C10H15N5O11P2	[M-H]-	13.8	15.8	15	0.2	442.017	442.015	-5.1	S21086	14.95	14.76	15.16	0.4	54249	38096	33220	22665.1	22665.1	22665.1	0	0	0	0	0	0	13906	0	28311	0	0.0391738	25.5273	41855	22665.1	0.884927	1.84667	22665.1	32260	2	3
51 Fructose 6-phosphate	C6H13O9P	[M-H]-	12.6	13.5	15	0.2	259.022	259.022	-3.7	S21073	12.82	12.72	13.01	0.29	230551	222953	272379	48841	175001	141040	3434	0	4355	0	3771	0	22891	2329	71815	1923	0.0417027	23.9793	241961	121627	0.992307	1.98936	43155.4	181794	9	6
6 4-Hydroxyproline	C5H9NO3	[M+H]+	10.2	11.2	15	0.2	132.065	132.066	2.9	S21086	10.79	10.58	10.97	0.4	168257	222350	259825	159087	74830.9	85692	22873	18176	23585	20922	17751	17764	21924	21157	31727	20224	0.042378	23.5971	216811	106537	1.02509	2.03508	74830.9	161674	8	5
42 D-Glyceraldehyde 3-phosphate	C3H7O6P	[M-H]-	13	14	15	0.2	168.991	168.99	-1.5	S21073	13.19	13.01	13.39	0.38	16600	22484	22798	14863.3	14863.3	14863.3	1766	0	0	0	0	0	4694	0	9751	0	0.0459498	21.7629	20627.3	14863.3	0.472803	1.3878	14863.3	17745.3	1	3
26 Carbamoyl phosphate	CH4NO5P	[M-H]-	27	30	15	0.2	139.975	139.974	-7.4	S21086	27.01	27	27.18	0.18	42968	48521	78428	25425.1	25425.1	25425.1	7805	3875	7133	3897	5288	2693	5994	4760	6007	3965	0.0471254	21.22	56639	25425.1	1.15554	2.22768	25425.1	41032	2	3
46 D-Sedoheptulose 7-phosphate	C7H15O10P	[M-H]-	12.2	14.2	15	0.2	289.033	289.032	-2.8	S21081	13.28	13.18	13.5	0.32	105509	105442	116205	36421	67709	89594	0	0	4222	0	4059	0	11631	0	9105	2061	0.0484076	20.6579	109052	64574.7	0.755976	1.68877	19323.4	86813.3	3	6
89 L-Serine	C3H7NO3	[M+H]+	10.8	12.8	15	0.2	106.05	106.05	3.1	S21086	12.06	12.01	12.08	0.07	4007623	3932236	5388488	3.12112e+06	3.12112e+06	3.12112e+06	1323528	1051378	1116158	974055	910809	847102	1057484	919954	1235341	934584	0.0492049	20.3232	4.44278e+06	3.12112e+06	0.509401	1.42346	3.12112e+06	3.78195e+06	109	3
119 Phosphoenolpyruvic acid	C3H5O6P	[M-H]-	13.6	15.6	15	0.2	166.975	166.974	-5.4	S21088	14.63	14.59	14.8	0.21	177512	518535	265961	33063.4	33063.4	46915	9937	2276	6539	0	1941	0	21592	2728	28443	3422	0.0504944	19.8042	320669	37680.6	3.08919	8.5102	33063.4	179175	30	4
74 L-Cystathionine	C7H14N2O4S	[M+H]+	12.2	14.2	15	0.2	223.075	223.074	-1.8	S21087	13.42	13.38	13.65	0.27	549172	211100	384537	81042.7	81042.7	154627	68693	8904	10237	5522	6172	4132	67675	7475	46982	11017	0.0517561	19.3214	381603	105571	1.85386	3.61466	81042.7	243587	17	4
13 Adenine	C5H5N5	[M+H]+	5	7	15	0.2	136.062	136.061	-2	S21092	5.84	5.78	6.09	0.32	7545656	3485469	8662039	2923524	1339506	2251894	142435	87075	170632	117449	127121	108238	170208	125989	196160	151544	0.0551685	18.1263	6564388	2.17164e+06	1.59587	3.02278	429055	4.36801e+06	239	6
