# Supplementary material for: Targeting pancreatic cancer metabolic dependencies through glutamine antagonism
Source: Nat Cancer. 2023 Oct 9;5(1):85–99. doi: 10.1038/s43018-023-00647-3 (PMC10824664; doi:10.1038/s43018-023-00647-3)
Supplement: Supplementary file 13 — Data source and statistics. [file 43018_2023_647_MOESM13_ESM.xlsx]

## Sheet: Ext 5a
	HY19636	CNT	DON		Note
	CITRATE	13578472	8698836		Final final peak detection was calculated based on a signal to noise ratio (S/N) of 3X compared to blank controls, with a floor of 10,000 (arbitrary units). For samples where the peak intensity was lower than the blank threshold, metabolites were annotated as not detected, and the threshold value was imputed for any statistical comparisons to enable an estimate of the fold change as applicable
		8537441	1.67563e+06
		9381786	1.89954e+06
	Table Analyzed	HY19-CitricAcid
	Column B	DON
	vs.	vs.
	Column A	CNT
	Unpaired t test
	P value	0.0413
	P value summary	*
	Significantly different (P < 0.05)?	Yes
	One- or two-tailed P value?	One-tailed
	t, df	t=2.303, df=4
	How big is the difference?
	Mean of column A	10499233
	Mean of column B	4091334
	Difference between means (B - A) ± SEM	-6407899 ± 2782316
	95% confidence interval	-14132848 to 1317050
	R squared (eta squared)	0.5701
	F test to compare variances
	F, DFn, Dfd	2.186, 2, 2
	P value	0.6278
	P value summary	ns
	Significantly different (P < 0.05)?	No
	Data analyzed
	Sample size, column A	3
	Sample size, column B	3

## Sheet: Ext 5b
		8988T	CNT	DON		Note
		citrate	47651323	23245313		Final final peak detection was calculated based on a signal to noise ratio (S/N) of 3X compared to blank controls, with a floor of 10,000 (arbitrary units). For samples where the peak intensity was lower than the blank threshold, metabolites were annotated as not detected, and the threshold value was imputed for any statistical comparisons to enable an estimate of the fold change as applicable
			49681275	1.04842e+07
			32592379	9.71464e+06
		Table Analyzed	88T-CitricAcid
		Column B	DON
		vs.	vs.
		Column A	CNT
		Unpaired t test
		P value	0.0143
		P value summary	*
		Significantly different (P < 0.05)?	Yes
		One- or two-tailed P value?	Two-tailed
		t, df	t=4.148, df=4
		How big is the difference?
		Mean of column A	43308326
		Mean of column B	14481391
		Difference between means (B - A) ± SEM	-28826935 ± 6949979
		95% confidence interval	-48123170 to -9530700
		R squared (eta squared)	0.8114
		F test to compare variances
		F, DFn, Dfd	1.509, 2, 2
		P value	0.7971
		P value summary	ns
		Significantly different (P < 0.05)?	No
		Data analyzed
		Sample size, column A	3
		Sample size, column B	3

## Sheet: Ext 5c
		HY15549	CNT	DON		Note
		Citrate	17644517	1.01093e+06		Final final peak detection was calculated based on a signal to noise ratio (S/N) of 3X compared to blank controls, with a floor of 10,000 (arbitrary units). For samples where the peak intensity was lower than the blank threshold, metabolites were annotated as not detected, and the threshold value was imputed for any statistical comparisons to enable an estimate of the fold change as applicable
			14822375	1.01093e+06
			12885461	1.28773e+06
	Table Analyzed	HY15-CitricAcid
	Column B	DON
	vs.	vs.
	Column A	CNT
	Unpaired t test
	P value	0.0005
	P value summary	***
	Significantly different (P < 0.05)?	Yes
	One- or two-tailed P value?	Two-tailed
	t, df	t=10.12, df=4
	How big is the difference?
	Mean of column A	15117451
	Mean of column B	1103193
	Difference between means (B - A) ± SEM	-14014258 ± 1384798
	95% confidence interval	-17859073 to -10169442
	R squared (eta squared)	0.9624
	F test to compare variances
	F, DFn, Dfd	224.3, 2, 2
	P value	0.0089
	P value summary	**
	Significantly different (P < 0.05)?	Yes
	Data analyzed
	Sample size, column A	3
	Sample size, column B	3

## Sheet: Ext 5d
	Skeleton_Metabolite	Metabolite	Formula	InChIKey	FDR	Ion Type	RT Start (min)	RT End (min)	m/z Tolerance (ppm)	RT Tolerance (min)	mz	obs_mz	ppm	winner	RT	RT_min	RT_max	RT_range	15_CNT_1	15_CNT_2	15_CNT_3	15_DON_1	15_DON_2	15_DON_3	Blank_0	Blank_1	Blank_2	Blank_3	Blank_4	Blank_5	ttest_pval	1/pvalue	CNT_Mean	DON_Mean	Log2FoldChange	LogFoldChange	blank_threshold	combined_mean	impact_score	Detection
64	PC 32:1; [M-CH3]-; GPCho(16:0/16:1(7Z))	65 PC 32:1; [M-CH3]-; GPCho(16:0/16:1(7Z))	C40H78NO8P	NA	7	[M-CH3]-	13.9	14.4	15	0.2	716.524	716.524	1.1	S19209	14.12	14.04	14.13	0.09	3111050	3179059	3026854	1915600	1747358	1902646	3515	6404	3727	4593	5697	6041	5.68e-05	17616.1	3.10565e+06	1.8552e+06	0.743322	1.67403	24988.5	2.48043e+06	73147	6
71	PC 32:1; [M-CH3]-; GPCho(16:1(7Z)/16:0)	72 PC 32:1; [M-CH3]-; GPCho(16:1(7Z)/16:0)	C40H78NO8P	NA	7	[M-CH3]-	13.9	14.4	15	0.2	716.524	716.524	1.1	S19209	14.12	14.04	14.13	0.09	3111050	3179059	3026854	1915600	1747358	1902646	3515	6404	3727	4593	5697	6041	5.68e-05	17616.1	3.10565e+06	1.8552e+06	0.743322	1.67403	24988.5	2.48043e+06	73147	6
47	PE 34:1; [M+H]+; GPEtn(14:0/20:1(11E))	48 PE 34:1; [M+H]+; GPEtn(14:0/20:1(11E))	C39H76NO8P	NA	7	[M+H]+	13.9	14.4	15	0.2	718.538	718.539	0.8	S19209	14.11	13.92	14.23	0.31	3269348	3468114	3446954	2186928	2064077	2356724	11066	16346	8126	12717	10040	13084	0.000351903	2841.69	3.39481e+06	2.20258e+06	0.624137	1.54129	45689.5	2.79869e+06	12258	6
49	PE 34:1; [M+H]+; GPEtn(17:0/17:1(9Z))	50 PE 34:1; [M+H]+; GPEtn(17:0/17:1(9Z))	C39H76NO8P	NA	7	[M+H]+	13.9	14.4	15	0.2	718.538	718.539	0.8	S19209	14.11	13.92	14.23	0.31	3269348	3468114	3446954	2186928	2064077	2356724	11066	16346	8126	12717	10040	13084	0.000351903	2841.69	3.39481e+06	2.20258e+06	0.624137	1.54129	45689.5	2.79869e+06	12258	6
52	PE 34:1; [M+H]+; GPEtn(16:0/18:1(11E))	53 PE 34:1; [M+H]+; GPEtn(16:0/18:1(11E))	C39H76NO8P	NA	7	[M+H]+	13.8	14.3	15	0.2	718.538	718.539	0.8	S19209	14.11	13.92	14.23	0.31	3269348	3468114	3446954	2186928	2064077	2356724	11066	16346	8126	12717	10040	13084	0.000351903	2841.69	3.39481e+06	2.20258e+06	0.624137	1.54129	45689.5	2.79869e+06	12258	6
62	PE 34:1; [M+H]+; GPEtn(10:0/24:1(15Z))	63 PE 34:1; [M+H]+; GPEtn(10:0/24:1(15Z))	C39H76NO8P	NA	7	[M+H]+	13.9	14.4	15	0.2	718.538	718.539	0.8	S19209	14.11	13.92	14.23	0.31	3269348	3468114	3446954	2186928	2064077	2356724	11066	16346	8126	12717	10040	13084	0.000351903	2841.69	3.39481e+06	2.20258e+06	0.624137	1.54129	45689.5	2.79869e+06	12258	6
135	plasmenyl-PE 34:0; [M-H]-; PE(P-18:0/16:0)	136 plasmenyl-PE 34:0; [M-H]-; PE(P-18:0/16:0)	C39H78NO7P	NA	40	[M-H]-	14.4	14.9	15	0.2	702.544	702.545	0.8	S19208	14.61	14.6	14.64	0.04	7078444	6525982	6941724	5219890	4993481	5058362	0	2599	2144	6118	4767	7862	0.000605626	1651.18	6.84872e+06	5.09058e+06	0.428004	1.34537	21745	5.96965e+06	13261	6
117	plasmenyl-PC 32:0; [M+Na]+; PC(P-20:0/12:0)	118 plasmenyl-PC 32:0; [M+Na]+; PC(P-20:0/12:0)	C40H80NO7P	NA	33	[M+Na]+	13.2	13.7	15	0.2	740.557	740.556	-0.9	S19210	13.49	13.31	13.64	0.33	2678619	2724386	3030543	1841337	1615429	1745577	3183	3544	4271	3730	0	3283	0.00110547	904.595	2.81118e+06	1.73411e+06	0.696978	1.62111	19005.5	2.27265e+06	3333	6
127	plasmenyl-PC 32:0; [M+Na]+; PC(P-18:0/14:0)	128 plasmenyl-PC 32:0; [M+Na]+; PC(P-18:0/14:0)	C40H80NO7P	NA	37	[M+Na]+	13.2	13.7	15	0.2	740.557	740.556	-0.9	S19210	13.49	13.31	13.64	0.33	2678619	2724386	3030543	1841337	1615429	1745577	3183	3544	4271	3730	0	3283	0.00110547	904.595	2.81118e+06	1.73411e+06	0.696978	1.62111	19005.5	2.27265e+06	3333	6
132	plasmenyl-PC 32:0; [M+Na]+; PC(P-16:0/16:0)	133 plasmenyl-PC 32:0; [M+Na]+; PC(P-16:0/16:0)	C40H80NO7P	NA	38	[M+Na]+	13.2	13.8	15	0.2	740.557	740.556	-0.9	S19210	13.49	13.31	13.64	0.33	2678619	2724386	3030543	1841337	1615429	1745577	3183	3544	4271	3730	0	3283	0.00110547	904.595	2.81118e+06	1.73411e+06	0.696978	1.62111	19005.5	2.27265e+06	3333	6
106	PC 36:5; [M+H]+; GPCho(14:0/22:5(4Z,7Z,10Z,13Z,16Z))	107 PC 36:5; [M+H]+; GPCho(14:0/22:5(4Z,7Z,10Z,13Z,16Z))	C44H78NO8P	NA	21	[M+H]+	12	12.5	15	0.2	780.554	780.551	-4	S19209	12.33	12.3	12.34	0.04	2272664	2687517	2641818	1463350	1190828	1294108	0	0	0	0	0	1638	0.00136564	732.258	2.534e+06	1.3161e+06	0.945152	1.92539	10819	1.92505e+06	2714	6
107	PC 34:2; [M+Na]+; GPCho(16:1(7Z)/18:1(11E))	108 PC 34:2; [M+Na]+; GPCho(16:1(7Z)/18:1(11E))	C42H80NO8P	NA	24	[M+Na]+	12.1	12.6	15	0.2	780.551	780.551	-0.9	S19209	12.33	12.3	12.34	0.04	2272664	2687517	2641818	1463350	1190828	1294108	0	0	0	0	0	1638	0.00136564	732.258	2.534e+06	1.3161e+06	0.945152	1.92539	10819	1.92505e+06	2714	6
124	PC 34:2; [M+Na]+; GPCho(17:1(9Z)/17:1(9Z))	125 PC 34:2; [M+Na]+; GPCho(17:1(9Z)/17:1(9Z))	C42H80NO8P	NA	35	[M+Na]+	12.1	12.6	15	0.2	780.551	780.551	-0.9	S19209	12.33	12.3	12.34	0.04	2272664	2687517	2641818	1463350	1190828	1294108	0	0	0	0	0	1638	0.00136564	732.258	2.534e+06	1.3161e+06	0.945152	1.92539	10819	1.92505e+06	2714	6
80	PC 32:2; [M+H]+; GPCho(16:1(7Z)/16:1(7Z))	81 PC 32:2; [M+H]+; GPCho(16:1(7Z)/16:1(7Z))	C40H76NO8P	NA	7	[M+H]+	9.1	9.6	15	0.2	730.538	730.538	0.2	S19210	9.4	9.39	9.43	0.04	6461908	7787637	8450102	3214105	2518482	2674077	2199	0	0	2781	5477	0	0.00155506	643.063	7566549	2.80222e+06	1.43306	2.7002	15228.5	5.18439e+06	9002	6
15	PC 32:2; [M-Ac-H]-; GPCho(16:1(7Z)/16:1(7Z))	16 PC 32:2; [M-Ac-H]-; GPCho(16:1(7Z)/16:1(7Z))	C40H76NO8P	NA	0	[M+C2H4O2-H]-	9.2	9.7	15	0.2	788.545	788.546	1.3	S19210	9.39	9.39	9.4	0.01	1113270	1362327	1489652	521343	397247	418510	0	0	0	0	0	0	0.00170054	588.047	1.32175e+06	445700	1.5683	2.96556	10000	883725	1541	6
165	plasmenyl-PE 32:0; [M+H]+; PE(P-16:0/16:0)	166 plasmenyl-PE 32:0; [M+H]+; PE(P-16:0/16:0)	C37H74NO7P	NA	51	[M+H]+	13.6	14.1	15	0.2	676.528	676.528	0	S19209	13.82	13.79	13.83	0.04	1773078	1956054	1835934	1304731	981445	1271227	0	0	0	0	0	3000	0.00445604	224.414	1855022	1185801	0.645574	1.56436	11500	1.52041e+06	534	6
59	N-(hexadecanoyl)-sphing-4-enine; [M+H]+; Cer(d18:1(4E)/16:0)	60 N-(hexadecanoyl)-sphing-4-enine; [M+H]+; Cer(d18:1(4E)/16:0)	C34H67NO3	NA	7	[M+H]+	13.8	14.3	15	0.2	538.519	538.519	-0.7	S19210	14.01	14.01	14.03	0.02	2567844	2552758	2622810	2456446	2403431	2441488	0	0	0	0	0	0	0.00512095	195.276	2.58114e+06	2.43379e+06	0.0848032	1.06054	10000	2.50746e+06	519	6
73	PC 32:0; [M+H]+; GPCho(16:0/16:0)	74 PC 32:0; [M+H]+; GPCho(16:0/16:0)	C40H80NO8P	NA	7	[M+H]+	13.6	14.1	15	0.2	734.569	734.569	0.1	S19208	13.8	13.78	13.89	0.11	9878346	7706648	9258416	5419760	3790558	4142698	12214	7977	8879	9219	15748	8134	0.0052368	190.956	8.9478e+06	4.45101e+06	1.0074	2.01029	41085.5	6.6994e+06	2572	6
3	PC 34:2; [M-Ac-H]-; GPCho(16:1(7Z)/18:1(11E))	4 PC 34:2; [M-Ac-H]-; GPCho(16:1(7Z)/18:1(11E))	C42H80NO8P	NA	0	[M+C2H4O2-H]-	12	12.5	15	0.2	816.576	816.577	0.6	S19209	12.34	12.31	12.35	0.04	2706391	3430232	3350350	1966459	1563144	1736597	0	0	0	0	1229	0	0.00543259	184.074	3.16232e+06	1755400	0.849186	1.80148	10614.5	2.45886e+06	815	6
4	PC 36:1; [M-Ac-H]-; GPCho(18:0/18:1(11E))	5 PC 36:1; [M-Ac-H]-; GPCho(18:0/18:1(11E))	C44H86NO8P	NA	0	[M+C2H4O2-H]-	14.4	14.9	15	0.2	846.623	846.624	0.8	S19209	14.67	14.64	14.79	0.14	6417906	7060626	6526782	5574777	5090280	5507269	945	0	0	2213	2349	2742	0.00691031	144.711	6668438	5.39078e+06	0.306856	1.23701	14124.5	6.02961e+06	1079	6
23	SM 34:0; [M]+; SM(d14:0/20:0)	24 SM 34:0; [M]+; SM(d14:0/20:0)	C39H82N2O6P	NA	0	[M]+	12.3	12.8	15	0.2	705.591	705.591	0.6	S19210	12.61	12.59	12.63	0.04	3815085	3462954	4082618	2784936	2016368	2217848	0	0	0	0	0	1895	0.00770719	129.749	3.78689e+06	2.33972e+06	0.694678	1.61852	10947.5	3.0633e+06	643	6
84	PC 32:0; [M+Na]+; GPCho(16:0/16:0)	85 PC 32:0; [M+Na]+; GPCho(16:0/16:0)	C40H80NO8P	NA	17	[M+Na]+	13.6	14.1	15	0.2	756.551	756.551	-0.5	S19208	13.8	13.63	13.8	0.17	1596725	1185073	1496776	833942	574391	733809	0	3140	0	0	0	0	0.00801459	124.772	1.42619e+06	714047	0.998076	1.99733	11570	1.07012e+06	267	6
75	PC 34:2; [M+H]+; GPCho(17:1(9Z)/17:1(9Z))	76 PC 34:2; [M+H]+; GPCho(17:1(9Z)/17:1(9Z))	C42H80NO8P	NA	7	[M+H]+	12.3	12.8	15	0.2	758.569	758.569	0	S19210	12.33	12.33	12.37	0.04	13311914	16509207	16863554	10416756	7841618	8496736	0	0	0	4768	5710	4724	0.00831277	120.297	1.55616e+07	8918370	0.803135	1.74489	17601	1.224e+07	2569	6
125	PC 34:4; [M+H]+; GPCho(17:2(9Z,12Z)/17:2(9Z,12Z))	126 PC 34:4; [M+H]+; GPCho(17:2(9Z,12Z)/17:2(9Z,12Z))	C42H76NO8P	NA	35	[M+H]+	11.7	12.2	15	0.2	754.538	754.535	-4.6	S19210	11.95	11.93	11.98	0.05	2568168	3128040	3168749	1995813	1393987	1694688	0	0	0	0	1954	0	0.00838685	119.234	2.95499e+06	1.69483e+06	0.802011	1.74353	10977	2.32491e+06	483	6
159	plasmenyl-PE 34:0; [M+H]+; PE(P-18:0/16:0)	160 plasmenyl-PE 34:0; [M+H]+; PE(P-18:0/16:0)	C39H78NO7P	NA	51	[M+H]+	14.4	14.9	15	0.2	704.559	704.558	-0.5	S19208	14.62	14.52	14.63	0.1	8734267	7571823	7853366	5869958	5614462	6521192	0	0	6236	11524	7535	10498	0.0097347	102.725	8053152	6.00187e+06	0.424141	1.34177	27896.5	7.02751e+06	969	6
160	plasmenyl-PE 34:0; [M+H]+; PE(P-16:0/18:0)	161 plasmenyl-PE 34:0; [M+H]+; PE(P-16:0/18:0)	C39H78NO7P	NA	51	[M+H]+	14.3	14.8	15	0.2	704.559	704.558	-0.5	S19208	14.62	14.52	14.63	0.1	8734267	7571823	7853366	5869958	5614462	6521192	0	0	6236	11524	7535	10498	0.0097347	102.725	8053152	6.00187e+06	0.424141	1.34177	27896.5	7.02751e+06	969	6
10	PC 32:1; [M-Ac-H]-; GPCho(16:0/16:1(7Z))	11 PC 32:1; [M-Ac-H]-; GPCho(16:0/16:1(7Z))	C40H78NO8P	NA	0	[M+C2H4O2-H]-	11.7	12.2	15	0.2	790.56	790.561	0.8	S19210	11.96	11.92	11.97	0.05	3337783	4023647	4120615	2692181	1965845	2327885	0	0	843	1341	0	1159	0.00978886	102.157	3.82735e+06	2328637	0.716859	1.6436	11671.5	3.07799e+06	517	6
12	PC 32:1; [M-Ac-H]-; GPCho(14:0/18:1(11E))	13 PC 32:1; [M-Ac-H]-; GPCho(14:0/18:1(11E))	C40H78NO8P	NA	0	[M+C2H4O2-H]-	11.7	12.2	15	0.2	790.56	790.561	0.8	S19210	11.96	11.92	11.97	0.05	3337783	4023647	4120615	2692181	1965845	2327885	0	0	843	1341	0	1159	0.00978886	102.157	3.82735e+06	2328637	0.716859	1.6436	11671.5	3.07799e+06	517	6
134	PC 35:0; [M+H]+; GPCho(9:0/26:0)	135 PC 35:0; [M+H]+; GPCho(9:0/26:0)	C43H86NO8P	NA	39	[M+H]+	13.3	13.8	15	0.2	776.616	776.627	13.8	S19209	13.51	13.49	13.52	0.03	1611607	1883035	1746240	1157197	521359	779227	0	0	0	0	0	0	0.0098429	101.596	1.74696e+06	819261	1.09245	2.13236	10000	1.28311e+06	278	6
69	PC 36:4; [M+H]+; GPCho(18:2(2E,4E)/18:2(2E,4E))	70 PC 36:4; [M+H]+; GPCho(18:2(2E,4E)/18:2(2E,4E))	C44H80NO8P	NA	7	[M+H]+	13.6	14.1	15	0.2	782.569	782.566	-4.6	S19208	13.89	13.88	14.08	0.2	7406364	7323997	7295988	6927234	6453932	6454276	3212	0	0	0	7050	6909	0.010563	94.6699	7.34212e+06	6611814	0.15115	1.11045	18585.5	6.97697e+06	733	6
98	PC 30:1; [M+H]+; GPCho(4:0/26:1(5Z))	99 PC 30:1; [M+H]+; GPCho(4:0/26:1(5Z))	C38H74NO8P	NA	17	[M+H]+	8.8	9.3	15	0.2	704.523	704.523	0.2	S19210	9.07	9.02	9.17	0.14	6533186	7707404	8943946	4827289	3344691	3869509	0	0	0	2919	4769	2865	0.0105908	94.4218	7.72818e+06	4.01383e+06	0.945149	1.92539	15276.5	5.871e+06	1067	6
19	SM 42:2; [M]+; SM(d16:1(4E)/26:1(17Z))	20 SM 42:2; [M]+; SM(d16:1(4E)/26:1(17Z))	C47H94N2O6P	NA	0	[M]+	15	15.5	15	0.2	813.684	813.684	-0.5	S19208	15.28	15.25	15.37	0.12	15035004	12714449	14680225	11090602	9608557	10485046	0	0	0	5619	0	8114	0.0111475	89.7061	14143226	10394735	0.444258	1.36061	16866.5	1.2269e+07	1497	6
13	PC 32:0; [M-Ac-H]-; GPCho(16:0/16:0)	14 PC 32:0; [M-Ac-H]-; GPCho(16:0/16:0)	C40H80NO8P	NA	0	[M+C2H4O2-H]-	13.6	14.1	15	0.2	792.576	792.577	0.9	S19208	13.79	13.75	13.94	0.18	3029471	2233774	2662456	1674223	1126359	1394400	2433	0	1796	3321	2562	3489	0.0111945	89.3297	2.6419e+06	1.39833e+06	0.917874	1.88933	16800.5	2.02011e+06	341	6
129	plasmenyl-PC 34:0; [M+Na]+; PC(P-16:0/18:0)	130 plasmenyl-PC 34:0; [M+Na]+; PC(P-16:0/18:0)	C42H84NO7P	NA	37	[M+Na]+	14.1	14.6	15	0.2	768.588	768.587	-0.9	S19210	14.4	14.2	14.41	0.21	6602951	6524546	6951118	5912985	5531302	6068472	6708	4343	0	7284	4260	6973	0.014361	69.6331	6.69287e+06	5.83759e+06	0.197253	1.14651	24784	6265229	500	6
133	plasmenyl-PC 34:0; [M+Na]+; PC(P-20:0/14:0)	134 plasmenyl-PC 34:0; [M+Na]+; PC(P-20:0/14:0)	C42H84NO7P	NA	39	[M+Na]+	14.1	14.6	15	0.2	768.588	768.587	-0.9	S19210	14.4	14.2	14.41	0.21	6602951	6524546	6951118	5912985	5531302	6068472	6708	4343	0	7284	4260	6973	0.014361	69.6331	6.69287e+06	5.83759e+06	0.197253	1.14651	24784	6265229	500	6
110	PG 36:1; [M-H]-; GPGro(18:0/18:1(11E))	111 PG 36:1; [M-H]-; GPGro(18:0/18:1(11E))	C42H81O10P	NA	27	[M-H]-	13.4	13.9	15	0.2	775.549	775.549	-0.2	S19209	13.62	13.44	13.63	0.19	1122960	1455389	1391017	939316	736046	842713	1311	0	0	0	0	1967	0.0146489	68.2644	1323122	839358	0.656587	1.57635	11639	1.08124e+06	116	6
5	PC 30:1; [M-Ac-H]-; GPCho(14:0/16:1(7Z))	6 PC 30:1; [M-Ac-H]-; GPCho(14:0/16:1(7Z))	C38H74NO8P	NA	0	[M+C2H4O2-H]-	8.8	9.3	15	0.2	762.529	762.53	1	S19210	9.06	9.06	9.08	0.01	1150910	1320029	1658546	836785	553231	608064	0	0	0	0	0	0	0.0146743	68.1463	1376495	666027	1.04735	2.06673	10000	1.02126e+06	144	6
61	PE 38:4; [M+H]+; GPEtn(14:0/24:4(5Z,8Z,11Z,14Z))	62 PE 38:4; [M+H]+; GPEtn(14:0/24:4(5Z,8Z,11Z,14Z))	C43H78NO8P	NA	7	[M+H]+	13.9	14.4	15	0.2	768.554	768.553	-0.6	S19209	14.17	14.15	14.31	0.17	6213274	7937516	6804448	4104676	4709151	5145516	7919	7682	9575	11257	8420	7695	0.016693	59.9055	6.98508e+06	4.65311e+06	0.58608	1.50116	36274	5.8191e+06	523	6
65	PE 38:4; [M+H]+; GPEtn(18:0/20:4(5E,8E,11E,14E))	66 PE 38:4; [M+H]+; GPEtn(18:0/20:4(5E,8E,11E,14E))	C43H78NO8P	NA	7	[M+H]+	13.9	14.4	15	0.2	768.554	768.553	-0.6	S19209	14.17	14.15	14.31	0.17	6213274	7937516	6804448	4104676	4709151	5145516	7919	7682	9575	11257	8420	7695	0.016693	59.9055	6.98508e+06	4.65311e+06	0.58608	1.50116	36274	5.8191e+06	523	6
83	PE 36:2; [M-H]-; GPEtn(18:1(11E)/18:1(11E))	84 PE 36:2; [M-H]-; GPEtn(18:1(11E)/18:1(11E))	C41H78NO8P	NA	17	[M-H]-	13.9	14.4	15	0.2	742.539	742.54	1.3	S19209	14.18	14.16	14.37	0.21	4900088	5286140	5074078	3923236	4084364	4584678	34332	31630	31584	35408	30247	34130	0.0176048	56.8026	5.08677e+06	4197426	0.277245	1.21188	108666	4.6421e+06	320	6
131	PC 37:0; [M+H]+; GPCho(11:0/26:0)	132 PC 37:0; [M+H]+; GPCho(11:0/26:0)	C45H90NO8P	NA	38	[M+H]+	14.2	14.7	15	0.2	804.648	804.658	12.9	S19210	14.4	14.38	14.41	0.02	2421645	2872442	2875923	1933248	1467349	2088178	0	0	0	0	0	0	0.0203818	49.0635	2.72334e+06	1.82959e+06	0.573854	1.48849	10000	2.27646e+06	166	6
87	SM 34:1; [M+Na]+; SM(d14:1(4E)/20:0)	88 SM 34:1; [M+Na]+; SM(d14:1(4E)/20:0)	C39H80N2O6P	NA	17	[M-H+Na]+	11.1	11.6	15	0.2	725.557	725.556	-1.1	S19210	11.41	11.32	11.41	0.09	4895142	4205786	5199278	3658718	2176302	2716503	0	0	0	1529	1848	0	0.0215649	46.3716	4.76674e+06	2.85051e+06	0.741783	1.67224	11688.5	3.80862e+06	295	6
77	PE 38:4; [M-H]-; GPEtn(18:0/20:4(5E,8E,11E,14E))	78 PE 38:4; [M-H]-; GPEtn(18:0/20:4(5E,8E,11E,14E))	C43H78NO8P	NA	7	[M-H]-	13.9	14.4	15	0.2	766.539	766.54	0.6	S19209	14.15	13.98	14.17	0.19	5553169	7762598	7091068	4359122	3886784	4636614	1344	0	1468	3433	5344	5693	0.0220228	45.4075	6.80228e+06	4.29417e+06	0.663638	1.58407	18641	5.54823e+06	399	6
126	CL 78:6; [M-2H](2-); CL(20:1/18:0/20:1/20:4)	127 CL 78:6; [M-2H](2-); CL(20:1/18:0/20:1/20:4)	C87H158O17P2	NA	35	[M-2H]2-	13.9	14.4	15	0.2	767.541	767.543	1.9	S19209	14.15	14.02	14.16	0.13	2643168	3669944	3410724	2079738	1900920	2234126	2029	0	0	0	0	1584	0.022322	44.7988	3.24128e+06	2.07159e+06	0.645821	1.56463	11806.5	2.65644e+06	186	6
41	plasmenyl-PE 38:5; [M+H]+; PE(P-16:0/22:5(4Z,7Z,10Z,13Z,16Z))	42 plasmenyl-PE 38:5; [M+H]+; PE(P-16:0/22:5(4Z,7Z,10Z,13Z,16Z))	C43H76NO7P	NA	7	[M+H]+	13.5	14	15	0.2	750.543	750.543	0	S19209	13.56	13.54	13.56	0.03	2313790	2728954	2624755	2141724	1734093	1944618	0	0	0	0	0	0	0.0229498	43.5734	2555833	1940145	0.397629	1.31734	10000	2247989	129	6
150	plasmenyl-PE 36:2; [M+Na]+; PE(P-18:0/18:2(2E,4E))	151 plasmenyl-PE 36:2; [M+Na]+; PE(P-18:0/18:2(2E,4E))	C41H78NO7P	NA	51	[M+Na]+	13.3	13.8	15	0.2	750.541	750.543	3.2	S19209	13.56	13.54	13.56	0.03	2313790	2728954	2624755	2141724	1734093	1944618	0	0	0	0	0	0	0.0229498	43.5734	2555833	1940145	0.397629	1.31734	10000	2247989	129	6
151	plasmenyl-PE 36:2; [M+Na]+; PE(P-16:0/20:2(11Z,14Z))	152 plasmenyl-PE 36:2; [M+Na]+; PE(P-16:0/20:2(11Z,14Z))	C41H78NO7P	NA	51	[M+Na]+	13.3	13.8	15	0.2	750.541	750.543	3.2	S19209	13.56	13.54	13.56	0.03	2313790	2728954	2624755	2141724	1734093	1944618	0	0	0	0	0	0	0.0229498	43.5734	2555833	1940145	0.397629	1.31734	10000	2247989	129	6
93	SM 40:1; [M+Na]+; SM(d14:0/26:1(17Z))	94 SM 40:1; [M+Na]+; SM(d14:0/26:1(17Z))	C45H92N2O6P	NA	17	[M-H+Na]+	15.1	15.6	15	0.2	809.651	809.65	-0.5	S19209	15.31	15.3	15.32	0.02	2611490	2638607	2444832	2135040	1616536	2077997	0	0	0	0	0	0	0.0237234	42.1525	2.56498e+06	1943191	0.400518	1.31998	10000	2.25408e+06	125	6
103	SM 42:4; [M]+; SM(d18:0/24:4(5Z,8Z,11Z,14Z))	104 SM 42:4; [M]+; SM(d18:0/24:4(5Z,8Z,11Z,14Z))	C47H90N2O6P	NA	17	[M]+	15.1	15.6	15	0.2	809.653	809.65	-3.5	S19209	15.31	15.3	15.32	0.02	2611490	2638607	2444832	2135040	1616536	2077997	0	0	0	0	0	0	0.0237234	42.1525	2.56498e+06	1943191	0.400518	1.31998	10000	2.25408e+06	125	6
22	SM 40:1; [M]+; SM(d14:0/26:1(17Z))	23 SM 40:1; [M]+; SM(d14:0/26:1(17Z))	C45H92N2O6P	NA	0	[M]+	15	15.5	15	0.2	787.669	787.669	-0.2	S19208	15.3	15.24	15.32	0.08	10447947	10120995	8779847	7809282	5818346	7339993	0	0	0	0	9282	0	0.0239347	41.7804	9.78293e+06	6989207	0.485138	1.39972	14641	8.38607e+06	490	6
2	PC 34:1; [M-Ac-H]-; GPCho(16:0/18:1(11E))	3 PC 34:1; [M-Ac-H]-; GPCho(16:0/18:1(11E))	C42H82NO8P	NA	0	[M+C2H4O2-H]-	13.6	14.1	15	0.2	818.592	818.592	0.5	S19210	13.88	13.87	13.93	0.06	16609248	16298000	17076338	15198144	13501988	12439177	3757	3373	3315	6470	6410	6963	0.0241833	41.3508	1.66612e+07	13713103	0.280937	1.21498	25144	1.51871e+07	763	6
97	SM 42:2; [M+Na]+; SM(d16:1(4E)/26:1(17Z))	98 SM 42:2; [M+Na]+; SM(d16:1(4E)/26:1(17Z))	C47H94N2O6P	NA	17	[M-H+Na]+	15	15.5	15	0.2	835.666	835.666	-0.9	S19210	15.26	15.25	15.28	0.03	3665212	3513204	4263202	3003011	2778106	3103229	0	0	0	0	0	0	0.0264533	37.8024	3.81387e+06	2.96145e+06	0.364954	1.28784	10000	3.38766e+06	165	6
76	PC 30:0; [M+H]+; GPCho(15:0/15:0)	77 PC 30:0; [M+H]+; GPCho(15:0/15:0)	C38H76NO8P	NA	7	[M+H]+	11.3	11.8	15	0.2	706.538	706.538	0.1	S19210	11.56	11.52	11.6	0.08	5614240	5192962	6579902	4446452	2484155	3231638	0	0	0	4008	3082	4032	0.0267477	37.3863	5.7957e+06	3387415	0.774799	1.71095	15561	4.59156e+06	294	6
24	SM 34:1; [M]+; SM(d14:1(4E)/20:0)	25 SM 34:1; [M]+; SM(d14:1(4E)/20:0)	C39H80N2O6P	NA	0	[M]+	11.1	11.6	15	0.2	703.575	703.575	-0.4	S19210	11.41	11.37	11.46	0.09	16757407	14439203	19400064	12607076	7388561	8984281	2417	0	2425	6161	5740	6255	0.0267641	37.3634	16865558	9.65997e+06	0.803989	1.74592	21499	1.32628e+07	865	6
51	PE 36:2; [M+H]+; GPEtn(18:1(11E)/18:1(11E))	52 PE 36:2; [M+H]+; GPEtn(18:1(11E)/18:1(11E))	C41H78NO8P	NA	7	[M+H]+	13.9	14.4	15	0.2	744.554	744.554	-0.2	S19208	14.17	14.16	14.36	0.2	5932354	5387070	5153206	3926446	4059042	4811226	50129	47833	47163	48828	45329	46483	0.0270495	36.9693	5.49088e+06	4.26557e+06	0.364298	1.28725	152882	4878224	232	6
63	PE 36:2; [M+H]+; GPEtn(16:0/20:2(11Z,14Z))	64 PE 36:2; [M+H]+; GPEtn(16:0/20:2(11Z,14Z))	C41H78NO8P	NA	7	[M+H]+	13.9	14.4	15	0.2	744.554	744.554	-0.2	S19208	14.17	14.16	14.36	0.2	5932354	5387070	5153206	3926446	4059042	4811226	50129	47833	47163	48828	45329	46483	0.0270495	36.9693	5.49088e+06	4.26557e+06	0.364298	1.28725	152882	4878224	232	6
115	DGDG 30:1; [M-H]-; DGDG(12:0/18:1(11E))	116 DGDG 30:1; [M-H]-; DGDG(12:0/18:1(11E))	C45H82O15	NA	30	[M-H]-	10.7	11.2	15	0.2	861.558	861.551	-8.5	S19208	10.95	10.95	10.99	0.04	2140432	1889775	2129402	1759307	1385150	1218847	0	0	0	0	1035	1716	0.0289619	34.5281	2053203	1.45443e+06	0.497418	1.41168	11375.5	1.75382e+06	85	6
116	PC 38:6; [M-Ac-H]-; GPCho(18:1(11E)/20:5(5Z,8Z,11Z,14Z,17Z))	117 PC 38:6; [M-Ac-H]-; GPCho(18:1(11E)/20:5(5Z,8Z,11Z,14Z,17Z))	C46H80NO8P	NA	32	[M+C2H4O2-H]-	13.1	13.6	15	0.2	864.576	864.569	-8.2	S19210	13.38	13.3	13.39	0.09	2226610	2643493	2800645	2026483	1863547	1445580	0	0	0	2079	2835	2185	0.0329802	30.3213	2556916	1.77854e+06	0.523714	1.43765	13549.5	2.16773e+06	94	6
139	PC 38:6; [M-Ac-H]-; GPCho(16:0/22:6(4Z,7Z,10Z,13Z,16Z,19Z))	140 PC 38:6; [M-Ac-H]-; GPCho(16:0/22:6(4Z,7Z,10Z,13Z,16Z,19Z))	C46H80NO8P	NA	51	[M+C2H4O2-H]-	13.1	13.6	15	0.2	864.576	864.569	-8.2	S19210	13.38	13.3	13.39	0.09	2226610	2643493	2800645	2026483	1863547	1445580	0	0	0	2079	2835	2185	0.0329802	30.3213	2556916	1.77854e+06	0.523714	1.43765	13549.5	2.16773e+06	94	6
88	PC 36:1; [M+H]+; GPCho(10:0/26:1(5Z))	89 PC 36:1; [M+H]+; GPCho(10:0/26:1(5Z))	C44H86NO8P	NA	17	[M+H]+	14.4	14.9	15	0.2	788.616	788.617	0.4	S19209	14.68	14.65	14.68	0.03	20960580	23906906	21468960	19229384	17087520	19104372	0	0	7064	8501	13259	11409	0.0335145	29.8378	2.21121e+07	1.84738e+07	0.259362	1.19695	30116.5	2.0293e+07	725	6
113	PI 36:1; [M-H]-; GPIns(18:0/18:1(11E))	114 PI 36:1; [M-H]-; GPIns(18:0/18:1(11E))	C45H85O13P	NA	30	[M-H]-	13.1	13.6	15	0.2	863.566	863.566	0.3	S19210	13.38	13.28	13.39	0.11	4328938	5263386	5581674	3965833	3607887	2810505	0	2084	1839	2492	3563	5848	0.0347215	28.8006	5.058e+06	3.46141e+06	0.547208	1.46125	17913	4.2597e+06	179	6
43	PC 34:0; [M-Ac-H]-; GPCho(16:0/18:0)	44 PC 34:0; [M-Ac-H]-; GPCho(16:0/18:0)	C42H84NO8P	NA	7	[M+C2H4O2-H]-	13.6	14.1	15	0.2	820.607	820.598	-11.2	S19210	13.88	13.87	13.91	0.04	2339530	2289210	2373084	2108778	1966333	1652109	0	0	0	0	0	0	0.0362464	27.5889	2.33394e+06	1.90907e+06	0.289896	1.22255	10000	2.12151e+06	72	6
56	PC 34:0; [M-Ac-H]-; GPCho(17:0/17:0)	57 PC 34:0; [M-Ac-H]-; GPCho(17:0/17:0)	C42H84NO8P	NA	7	[M+C2H4O2-H]-	13.7	14.2	15	0.2	820.607	820.598	-11.2	S19210	13.88	13.87	13.91	0.04	2339530	2289210	2373084	2108778	1966333	1652109	0	0	0	0	0	0	0.0362464	27.5889	2.33394e+06	1.90907e+06	0.289896	1.22255	10000	2.12151e+06	72	6
90	PC 34:1; [M+H]+; GPCho(8:0/26:1(5Z))	91 PC 34:1; [M+H]+; GPCho(8:0/26:1(5Z))	C42H82NO8P	NA	17	[M+H]+	13.6	14.1	15	0.2	760.585	760.585	0	S19209	13.89	13.86	13.9	0.04	63262144	68288864	67467928	57797440	48934308	59199108	11561	7318	14702	32048	37400	33665	0.0366195	27.3078	6.63396e+07	5.53103e+07	0.262324	1.19941	78347	6.0825e+07	1992	6
27	plasmenyl-PE 34:1; [M+H]+; PE(P-16:0/18:1(11E))	28 plasmenyl-PE 34:1; [M+H]+; PE(P-16:0/18:1(11E))	C39H76NO7P	NA	7	[M+H]+	14.2	14.7	15	0.2	702.543	702.543	0.1	S19209	14.5	14.38	14.7	0.32	6585489	6660468	6094643	5355202	5184387	6001504	5067	8966	7595	5937	7737	7885	0.0379037	26.3826	6.44687e+06	5.5137e+06	0.225578	1.16925	31593.5	5.98028e+06	184	6
161	MGDG 33:3; [M+NH4-CO]+; MGDG(16:1(7Z)/17:2(9Z,12Z))	162 MGDG 33:3; [M+NH4-CO]+; MGDG(16:1(7Z)/17:2(9Z,12Z))	C42H74O10	NA	51	[M+NH4-CO]+	14.3	14.8	15	0.2	728.567	728.559	-11.4	S19209	14.55	14.54	14.55	0.01	1693780	1761767	1618393	1226799	1218688	1569025	0	0	0	0	0	0	0.0450479	22.1986	1.69131e+06	1.33817e+06	0.337882	1.2639	10000	1514742	42	6
162	plasmenyl-PE 36:2; [M+H]+; PE(P-18:0/18:2(2E,4E))	163 plasmenyl-PE 36:2; [M+H]+; PE(P-18:0/18:2(2E,4E))	C41H78NO7P	NA	51	[M+H]+	14.2	14.7	15	0.2	728.559	728.559	-0.1	S19209	14.55	14.54	14.55	0.01	1693780	1761767	1618393	1226799	1218688	1569025	0	0	0	0	0	0	0.0450479	22.1986	1.69131e+06	1.33817e+06	0.337882	1.2639	10000	1514742	42	6
163	plasmenyl-PE 36:2; [M+H]+; PE(P-16:0/20:2(11Z,14Z))	164 plasmenyl-PE 36:2; [M+H]+; PE(P-16:0/20:2(11Z,14Z))	C41H78NO7P	NA	51	[M+H]+	14.2	14.7	15	0.2	728.559	728.559	-0.1	S19209	14.55	14.54	14.55	0.01	1693780	1761767	1618393	1226799	1218688	1569025	0	0	0	0	0	0	0.0450479	22.1986	1.69131e+06	1.33817e+06	0.337882	1.2639	10000	1514742	42	6
20	SM 34:2; [M]+; SM(d16:1(4E)/18:1(9Z))	21 SM 34:2; [M]+; SM(d16:1(4E)/18:1(9Z))	C39H78N2O6P	NA	0	[M]+	8.7	9.2	15	0.2	701.559	701.56	0.9	S19210	8.96	8.81	8.98	0.17	1729265	1808372	2256798	1615728	1003105	1150631	0	0	0	1562	0	0	0.0523519	19.1015	1.93148e+06	1256488	0.620309	1.5372	10781	1.59398e+06	47	6
123	PC 30:0; [M+Na]+; GPCho(15:0/15:0)	124 PC 30:0; [M+Na]+; GPCho(15:0/15:0)	C38H76NO8P	NA	35	[M+Na]+	11.3	11.8	15	0.2	728.52	728.52	-0.4	S19210	11.56	11.54	11.58	0.04	1629032	1586172	2214402	1412715	681604	928810	0	0	0	0	0	0	0.0531512	18.8143	1.80987e+06	1.00771e+06	0.844805	1.79602	10000	1.40879e+06	48	6
66	plasmenyl-PE 36:1; [M-H]-; PE(P-18:0/18:1(11E))	67 plasmenyl-PE 36:1; [M-H]-; PE(P-18:0/18:1(11E))	C41H80NO7P	NA	7	[M-H]-	14.4	14.9	15	0.2	728.56	728.56	0.6	S19210	14.65	14.64	14.8	0.16	3540278	3551888	3904348	3070668	3172539	3437671	1787	2508	2410	2378	3294	3893	0.053681	18.6286	3.6655e+06	3.22696e+06	0.183836	1.1359	18135	3446232	73	6
	Note
	Final final peak detection was calculated based on a signal to noise ratio (S/N) of 3X compared to blank controls, with a floor of 10,000 (arbitrary units). For samples where the peak intensity was lower than the blank threshold, metabolites were annotated as not detected, and the threshold value was imputed for any statistical comparisons to enable an estimate of the fold change as applicable
	In the setting when the MS/MS spectrum is consistent with more than one species, and both matches met the score threshold during the library identification process, both are included as alternative possibilities.

## Sheet: Ext 5e
	Skeleton_Metabolite	Metabolite	Formula	InChIKey	FDR	Ion Type	RT Start (min)	RT End (min)	m/z Tolerance (ppm)	RT Tolerance (min)	mz	obs_mz	ppm	winner	RT	RT_min	RT_max	RT_range	8T_CNT_1	8T_CNT_2	8T_CNT_3	8T_DON_1	8T_DON_2	8T_DON_3	Blank_0	Blank_1	Blank_2	Blank_3	Blank_4	Blank_5	ttest_pval	1/pvalue	CNT_Mean	DON_Mean	Log2FoldChange	LogFoldChange	blank_threshold	combined_mean	impact_score	Detection
0	PC 34:1; [M-Ac-H]-; GPCho(16:0/18:1(11E))	1 PC 34:1; [M-Ac-H]-; GPCho(16:0/18:1(11E))	C42H82NO8P	NA	0	[M+C2H4O2-H]-	13.5	14	15	0.2	818.592	818.593	2	S19400	13.88	13.86	13.89	0.02	90508432	106058016	83854400	83441392	101900792	64207592	10570	5891	17078	11065	17711	17388	0.463761	2.15628	93473616	8.31833e+07	0.168266	1.12371	49851.5	8.83284e+07	214	6
1	PC 38:4; [M-Ac-H]-; GPCho(18:0/20:4(5E,8E,11E,14E))	2 PC 38:4; [M-Ac-H]-; GPCho(18:0/20:4(5E,8E,11E,14E))	C46H84NO8P	NA	0	[M+C2H4O2-H]-	13.7	14.2	15	0.2	868.607	868.609	1.5	S19403	13.94	13.79	14.09	0.3	3261403	902469	3471280	13265206	19193774	8816327	1238	0	1412	2283	1720	1528	0.0228	43.8597	2.54505e+06	1.37584e+07	-2.43455	0.184981	14090.5	8.15174e+06	1933	6
2	PC 32:1; [M-Ac-H]-; GPCho(16:0/16:1(7Z))	3 PC 32:1; [M-Ac-H]-; GPCho(16:0/16:1(7Z))	C40H78NO8P	NA	0	[M+C2H4O2-H]-	12	12.5	15	0.2	790.56	790.562	1.8	S19400	11.98	11.97	12.02	0.05	4907681	15770688	5025873	3213934	3982889	2280523	0	0	1094	0	911	0	0.210959	4.74026	8.56808e+06	3.15912e+06	1.43945	2.71218	11002.5	5863598	75	6
3	PC 36:1; [M-Ac-H]-; GPCho(16:0/20:1(11E))	4 PC 36:1; [M-Ac-H]-; GPCho(16:0/20:1(11E))	C44H86NO8P	NA	0	[M+C2H4O2-H]-	14.3	14.8	15	0.2	846.623	846.625	2.2	S19403	14.68	14.65	14.69	0.04	15865816	13502728	18931040	25316520	27206970	18821254	2293	2288	3700	3684	2616	3993	0.0618296	16.1735	1.60999e+07	2.37816e+07	-0.562796	0.676989	19287	1.99407e+07	476	6
4	PC 33:1; [M-Ac-H]-; GPCho(16:0/17:1(9Z))	5 PC 33:1; [M-Ac-H]-; GPCho(16:0/17:1(9Z))	C41H80NO8P	NA	0	[M+C2H4O2-H]-	13	13.5	15	0.2	804.576	804.578	2.2	S19403	13.3	13.3	13.32	0.02	2765881	2870162	2658157	2870326	3552837	1822976	0	0	0	0	0	0	0.976295	1.02428	2.76473e+06	2748713	0.00838406	1.00583	10000	2.75672e+06	3	6
5	PC 36:3; [M-Ac-H]-; GPCho(18:1(11E)/18:2(2E,4E))	6 PC 36:3; [M-Ac-H]-; GPCho(18:1(11E)/18:2(2E,4E))	C44H82NO8P	NA	0	[M+C2H4O2-H]-	12.7	13.2	15	0.2	842.592	842.593	2.1	S19403	12.92	12.92	12.95	0.03	1711712	1765378	1670980	1725816	2442143	1179942	0	0	0	0	0	0	0.864617	1.15658	1.71602e+06	1.78263e+06	-0.0549411	0.962634	10000	1.74933e+06	2	6
6	PC 34:1; [M+HCOO]-; GPCho(16:0/18:1(11E))	7 PC 34:1; [M+HCOO]-; GPCho(16:0/18:1(11E))	C42H82NO8P	NA	0	[M+HCOO]-	13.6	14.1	15	0.2	804.576	804.579	3.3	S19400	13.88	13.84	13.9	0.06	9506527	12355773	9485456	9717428	11100734	7795923	1363	0	3297	2301	3018	5107	0.537163	1.86163	10449252	9.53803e+06	0.131637	1.09554	17543	9.99364e+06	20	6
7	PC 32:1; [M-CH3]-; GPCho(16:1(7Z)/16:0)	8 PC 32:1; [M-CH3]-; GPCho(16:1(7Z)/16:0)	C40H78NO8P	NA	0	[M-CH3]-	11.7	12.2	15	0.2	716.524	716.525	1.8	S19400	11.91	11.89	11.92	0.03	761314	1549855	535072	395333	448329	267321	0	0	0	0	0	0	0.137579	7.26853	948747	370328	1.35722	2.56191	10000	659537	12	6
8	PC 34:1; [M-CH3]-; GPCho(18:1(11E)/16:0)	9 PC 34:1; [M-CH3]-; GPCho(18:1(11E)/16:0)	C42H82NO8P	NA	0	[M-CH3]-	13.6	14.1	15	0.2	744.555	744.557	2.2	S19400	13.88	13.77	13.88	0.11	4700116	5787264	4451656	4473494	5444162	3250208	0	1010	1836	1337	1316	0	0.47831	2.0907	4.97968e+06	4389288	0.182066	1.13451	12749.5	4.68448e+06	11	6
9	PC 34:1; [M-CH3]-; GPCho(16:0/18:1(11E))	10 PC 34:1; [M-CH3]-; GPCho(16:0/18:1(11E))	C42H82NO8P	NA	0	[M-CH3]-	13.6	14.1	15	0.2	744.555	744.557	2.2	S19400	13.88	13.77	13.88	0.11	4700116	5787264	4451656	4473494	5444162	3250208	0	1010	1836	1337	1316	0	0.47831	2.0907	4.97968e+06	4389288	0.182066	1.13451	12749.5	4.68448e+06	11	6
10	PC 32:1; [M-Ac-H]-; GPCho(14:0/18:1(11E))	11 PC 32:1; [M-Ac-H]-; GPCho(14:0/18:1(11E))	C40H78NO8P	NA	0	[M+C2H4O2-H]-	11.5	12	15	0.2	790.56	790.562	1.8	S19400	11.91	11.81	11.93	0.12	12677852	25643912	9154024	6515837	8034981	4480734	0	0	1397	904	1441	1577	0.137594	7.26775	1.58253e+07	6.34385e+06	1.3188	2.49458	12659.5	1.10846e+07	201	6
11	PC 36:2; [M+HCOO]-; GPCho(18:1(11E)/18:1(11E))	12 PC 36:2; [M+HCOO]-; GPCho(18:1(11E)/18:1(11E))	C44H84NO8P	NA	0	[M+HCOO]-	13.7	14.2	15	0.2	830.592	830.595	3.4	S19400	13.96	13.93	13.96	0.04	4837018	6185022	4762284	3475506	3599616	2942418	1583	0	0	0	1432	0	0.0189162	52.8647	5.26144e+06	3339180	0.655964	1.57567	11507.5	4.30031e+06	358	6
12	PC 36:2; [M-Ac-H]-; GPCho(18:1(11E)/18:1(11E))	13 PC 36:2; [M-Ac-H]-; GPCho(18:1(11E)/18:1(11E))	C44H84NO8P	NA	0	[M+C2H4O2-H]-	13.7	14.2	15	0.2	844.607	844.608	1.1	S19400	13.91	13.91	14.01	0.1	36715276	43788872	32877116	28080392	31901766	19832948	3266	2479	6439	3145	4848	5120	0.0795223	12.5751	3.77938e+07	2.6605e+07	0.506449	1.42055	22648.5	32199395	575	6
13	PE 36:1; [M-H]-; GPEtn(18:0/18:1(11E))	14 PE 36:1; [M-H]-; GPEtn(18:0/18:1(11E))	C41H80NO8P	NA	0	[M-H]-	14.6	15.1	15	0.2	744.555	744.557	2.4	S19403	14.85	14.67	14.97	0.3	21067416	27909096	21210954	17657078	31286116	15495760	4177	4518	9491	9500	11331	7060	0.742152	1.34743	23395822	2.14797e+07	0.12328	1.08921	33038.5	2.24377e+07	33	6
14	PE 34:1; [M-H]-; GPEtn(16:0/18:1(11E))	15 PE 34:1; [M-H]-; GPEtn(16:0/18:1(11E))	C39H76NO8P	NA	0	[M-H]-	13.8	14.3	15	0.2	716.524	716.525	2.3	S19400	14.09	14.08	14.11	0.03	17275514	38002028	18190958	15793947	21857720	9574223	5113	4446	7346	7209	8133	7508	0.315792	3.16664	24489500	1.5742e+07	0.637548	1.55568	29877.5	2.01157e+07	99	6
15	PE 36:3; [M-H]-; GPEtn(18:1(11E)/18:2(2E,4E))	16 PE 36:3; [M-H]-; GPEtn(18:1(11E)/18:2(2E,4E))	C41H76NO8P	NA	0	[M-H]-	13.2	13.7	15	0.2	740.524	740.525	2.1	S19403	13.41	13.4	13.42	0.02	1934220	2446298	2042783	1941873	2895983	1503636	0	0	0	0	0	0	0.953508	1.04876	2.1411e+06	2.11383e+06	0.0184926	1.0129	10000	2.12747e+06	2	6
16	PC 36:1; [M-Ac-H]-; GPCho(18:0/18:1(11E))	17 PC 36:1; [M-Ac-H]-; GPCho(18:0/18:1(11E))	C44H86NO8P	NA	0	[M+C2H4O2-H]-	13.7	14.2	15	0.2	846.623	846.615	-9.6	S19400	13.96	13.91	13.96	0.06	5518278	6381677	4802812	4205506	4737678	3026993	1331	0	0	0	0	0	0.0814623	12.2756	5567589	3990059	0.480643	1.39537	10665.5	4778824	82	6
17	plasmenyl-PE 38:4; [M-H]-; PE(P-18:0/20:4(5E,8E,11E,14E))	18 plasmenyl-PE 38:4; [M-H]-; PE(P-18:0/20:4(5E,8E,11E,14E))	C43H78NO7P	NA	0	[M-H]-	14.3	14.8	15	0.2	750.544	750.546	2	S19403	14.27	14.27	14.3	0.03	12758878	14109952	16618418	15966090	26890042	14537295	0	0	1680	1276	0	0	0.31747	3.1499	1.44957e+07	1.91311e+07	-0.400293	0.757704	11478	1.68134e+07	70	6
18	plasmenyl-PE 38:4; [M-H]-; PE(P-16:0/22:4(7Z,10Z,13Z,16Z))	19 plasmenyl-PE 38:4; [M-H]-; PE(P-16:0/22:4(7Z,10Z,13Z,16Z))	C43H78NO7P	NA	0	[M-H]-	14	14.5	15	0.2	750.544	750.546	2	S19403	14.27	14.27	14.3	0.03	12758878	14109952	16618418	15966090	26890042	14537295	0	0	1680	1276	0	0	0.31747	3.1499	1.44957e+07	1.91311e+07	-0.400293	0.757704	11478	1.68134e+07	70	6
19	plasmenyl-PE 32:1; [M-H]-; PE(P-16:0/16:1(7Z))	20 plasmenyl-PE 32:1; [M-H]-; PE(P-16:0/16:1(7Z))	C37H72NO7P	NA	0	[M-H]-	13.4	13.9	15	0.2	672.497	672.499	2.3	S19400	13.64	13.63	13.66	0.03	1281930	4583506	874392	926588	982144	669049	0	0	0	0	0	0	0.304306	3.28617	2.24661e+06	859260	1.38658	2.61459	10000	1.55293e+06	13	6
20	PC 38:2; [M-Ac-H]-; GPCho(18:1(11E)/20:1(11E))	21 PC 38:2; [M-Ac-H]-; GPCho(18:1(11E)/20:1(11E))	C46H88NO8P	NA	0	[M+C2H4O2-H]-	14.4	14.9	15	0.2	872.639	872.64	1.6	S19400	14.67	14.48	14.69	0.21	4186082	7025661	3861302	3131368	3315404	2348391	2162	0	1377	0	1404	1679	0.116507	8.58321	5.02435e+06	2931721	0.777189	1.71379	13311	3.97803e+06	59	6
21	PC 34:0; [M-Ac-H]-; GPCho(16:0/18:0)	22 PC 34:0; [M-Ac-H]-; GPCho(16:0/18:0)	C42H84NO8P	NA	0	[M+C2H4O2-H]-	13.6	14.1	15	0.2	820.607	820.599	-9.9	S19400	13.88	13.86	13.9	0.04	12333811	14886435	11362450	11263357	14313976	9023041	2322	0	3351	1379	2559	1445	0.514616	1.9432	1.28609e+07	11533458	0.157166	1.11509	15528	1.21972e+07	26	6
22	PE 41:4; [M+H]+; GPEtn(17:0/24:4(5Z,8Z,11Z,14Z))	23 PE 41:4; [M+H]+; GPEtn(17:0/24:4(5Z,8Z,11Z,14Z))	C46H84NO8P	NA	0	[M+H]+	13.1	13.6	15	0.2	810.601	810.604	3.5	S19403	13.6	13.42	13.63	0.2	5420811	3283798	6852335	7581612	13030856	5173288	0	0	1148	0	0	0	0.251383	3.978	5185648	8595252	-0.729016	0.603315	10574	6890450	45	6
23	PC 44:2; [M-Ac-H]-; GPCho(18:1(11E)/26:1(5Z))	24 PC 44:2; [M-Ac-H]-; GPCho(18:1(11E)/26:1(5Z))	C52H100NO8P	NA	0	[M+C2H4O2-H]-	16.1	16.6	15	0.2	956.732	956.735	2.8	S19400	16.34	16.34	16.35	0.01	1678615	2923240	1288337	551554	663287	377448	0	0	0	0	0	0	0.0456686	21.8969	1.9634e+06	530763	1.88721	3.6992	10000	1.24708e+06	101	6
24	PE 34:2; [M-H]-; GPEtn(16:1(7Z)/18:1(11E))	25 PE 34:2; [M-H]-; GPEtn(16:1(7Z)/18:1(11E))	C39H74NO8P	NA	0	[M-H]-	12.8	13.3	15	0.2	714.508	714.51	2.2	S19400	13.04	12.87	13.23	0.36	2277194	7058676	1738726	1419220	1790716	1015828	1314	1643	1733	1541	2058	1208	0.251718	3.97269	3691532	1408588	1.38997	2.62073	14748.5	2550060	27	6
25	PC 34:2; [M-Ac-H]-; GPCho(16:1(7Z)/18:1(11E))	26 PC 34:2; [M-Ac-H]-; GPCho(16:1(7Z)/18:1(11E))	C42H80NO8P	NA	0	[M+C2H4O2-H]-	11.8	12.3	15	0.2	816.576	816.578	1.9	S19400	12.24	12.23	12.25	0.02	4050214	10840699	3028416	1955335	2422843	1391499	0	0	0	0	0	0	0.17638	5.66958	5.97311e+06	1.92323e+06	1.63495	3.10578	10000	3.94817e+06	70	6
26	PE 38:5; [M-H]-; GPEtn(18:1(11E)/20:4(5E,8E,11E,14E))	27 PE 38:5; [M-H]-; GPEtn(18:1(11E)/20:4(5E,8E,11E,14E))	C43H76NO8P	NA	0	[M-H]-	12.8	13.3	15	0.2	764.524	764.525	2.4	S19403	13.14	13.13	13.18	0.05	4243226	4356850	4214942	4882530	6624611	3630082	0	0	0	0	1213	0	0.423578	2.36084	4.27167e+06	5045741	-0.240265	0.84659	10606.5	4.65871e+06	13	6
27	PE 36:2; [M-H]-; GPEtn(18:1(11E)/18:1(11E))	28 PE 36:2; [M-H]-; GPEtn(18:1(11E)/18:1(11E))	C41H78NO8P	NA	0	[M-H]-	13.8	14.3	15	0.2	742.539	742.541	2.5	S19400	14.17	14.15	14.35	0.2	28919602	39132136	28143300	22150176	32617012	16689316	40897	54566	47410	51020	48151	43841	0.232307	4.30465	3.2065e+07	2.38188e+07	0.428897	1.3462	152942	2.79419e+07	162	6
28	PC 38:4; [M-Ac-H]-; GPCho(16:0/22:4(7Z,10Z,13Z,16Z))	29 PC 38:4; [M-Ac-H]-; GPCho(16:0/22:4(7Z,10Z,13Z,16Z))	C46H84NO8P	NA	0	[M+C2H4O2-H]-	13.4	13.9	15	0.2	868.607	868.609	1.6	S19403	13.66	13.52	13.79	0.27	1460402	1031124	1890335	2942572	4283194	2245135	0	999	1205	0	0	1528	0.0587891	17.0099	1.46062e+06	3156967	-1.11196	0.462666	11866	2.30879e+06	85	6
29	plasmenyl-PE 34:1; [M-H]-; PE(P-16:0/18:1(11E))	30 plasmenyl-PE 34:1; [M-H]-; PE(P-16:0/18:1(11E))	C39H76NO7P	NA	0	[M-H]-	14.2	14.7	15	0.2	700.529	700.53	2.3	S19400	14.49	14.48	14.51	0.03	7780240	17206892	6017182	6946399	8770972	5569174	0	0	0	0	1338	0	0.418534	2.38929	1.03348e+07	7095515	0.542527	1.45652	10669	8.71514e+06	30	6
30	N-(hexadecanoyl)-sphing-4-enine; [M-H]-; Cer(d18:1(4E)/16:0)	31 N-(hexadecanoyl)-sphing-4-enine; [M-H]-; Cer(d18:1(4E)/16:0)	C34H67NO3	NA	0	[M-H]-	13.7	14.2	15	0.2	536.505	536.505	1.1	S19403	14.01	13.88	14.01	0.13	2428407	2894405	2274262	4025964	5123740	2814252	0	0	0	968	0	1871	0.103429	9.66847	2532358	3.98799e+06	-0.655179	0.634997	11419.5	3.26017e+06	50	6
31	PC 40:5; [M-Ac-H]-; GPCho(18:1(11E)/22:4(7Z,10Z,13Z,16Z))	32 PC 40:5; [M-Ac-H]-; GPCho(18:1(11E)/22:4(7Z,10Z,13Z,16Z))	C48H86NO8P	NA	0	[M+C2H4O2-H]-	13.5	14	15	0.2	894.623	894.625	1.8	S19403	13.72	13.54	13.73	0.2	2042438	1103793	2086924	2250898	3042405	1443962	0	0	0	0	0	0	0.422637	2.3661	1744385	2245755	-0.364482	0.776748	10000	1995070	6	6
32	plasmenyl-PE 36:1; [M-H]-; PE(P-18:0/18:1(11E))	33 plasmenyl-PE 36:1; [M-H]-; PE(P-18:0/18:1(11E))	C41H80NO7P	NA	0	[M-H]-	15	15.5	15	0.2	728.56	728.562	2.8	S19400	15.19	15.19	15.23	0.04	1711880	3518564	1408566	1247452	2114134	1140036	0	0	0	0	1956	0	0.382712	2.61293	2.213e+06	1.50054e+06	0.560523	1.4748	10978	1856772	7	6
33	PC 42:2; [M-Ac-H]-; GPCho(16:1(7Z)/26:1(5Z))	34 PC 42:2; [M-Ac-H]-; GPCho(16:1(7Z)/26:1(5Z))	C50H96NO8P	NA	0	[M+C2H4O2-H]-	15.6	16.1	15	0.2	928.701	928.704	3.2	S19400	15.87	15.86	15.99	0.13	1483584	2833140	1163265	537898	719631	356670	2323	1909	2810	2315	2598	2261	0.0691509	14.4611	1826663	538066	1.76335	3.39487	17108	1.18236e+06	58	6
34	PE 36:0; [M+H]+; GPEtn(18:0/18:0)	35 PE 36:0; [M+H]+; GPEtn(18:0/18:0)	C41H82NO8P	NA	0	[M+H]+	13.8	14.3	15	0.2	748.585	748.589	4.8	S19403	14.22	14.06	14.22	0.16	3082421	3341873	2905986	3474647	5278736	2277799	0	0	0	0	0	0	0.555047	1.80165	3.11009e+06	3.67706e+06	-0.241595	0.84581	10000	3393577	7	6
35	PC 40:4; [M-Ac-H]-; GPCho(20:2(11Z,14Z)/20:2(11Z,14Z))	36 PC 40:4; [M-Ac-H]-; GPCho(20:2(11Z,14Z)/20:2(11Z,14Z))	C48H88NO8P	NA	14	[M+C2H4O2-H]-	14.2	14.7	15	0.2	896.639	896.641	2.3	S19403	14.48	14.32	14.67	0.35	781163	401093	1017243	1512469	2501946	1076840	0	0	1546	1044	1247	0	0.103238	9.68635	733166	1697085	-1.21085	0.432015	11918.5	1.21513e+06	27	6
36	PC 36:2; [M-CH3]-; GPCho(18:1(11E)/18:1(11E))	37 PC 36:2; [M-CH3]-; GPCho(18:1(11E)/18:1(11E))	C44H84NO8P	NA	14	[M-CH3]-	13.7	14.2	15	0.2	770.571	770.572	1.9	S19400	13.91	13.91	14.09	0.17	1681216	2036824	1521640	1302169	1460596	886158	0	0	1316	0	1371	1272	0.0817064	12.2389	1746560	1.21631e+06	0.522008	1.43595	11979.5	1.48143e+06	26	6
37	PC 36:0; [M-Ac-H]-; GPCho(18:0/18:0)	38 PC 36:0; [M-Ac-H]-; GPCho(18:0/18:0)	C44H88NO8P	NA	17	[M+C2H4O2-H]-	14.4	14.9	15	0.2	848.639	848.631	-9.3	S19403	14.68	14.65	14.68	0.03	2400361	2042924	2796870	3860096	4076162	2819250	0	0	0	0	0	0	0.0579641	17.2521	2413385	3.58517e+06	-0.570983	0.673158	10000	2.99928e+06	77	6
38	PC 36:1; [M-Ac-H]-; GPCho(12:0/24:1(15Z))	39 PC 36:1; [M-Ac-H]-; GPCho(12:0/24:1(15Z))	C44H86NO8P	NA	17	[M+C2H4O2-H]-	13.7	14.2	15	0.2	846.623	846.615	-9.6	S19400	13.96	13.91	13.96	0.06	5518278	6381677	4802812	4205506	4737678	3026993	1331	0	0	0	0	0	0.0814623	12.2756	5567589	3990059	0.480643	1.39537	10665.5	4778824	82	6
39	plasmenyl-PE 36:4; [M-H]-; PE(P-16:0/20:4(5E,8E,11E,14E))	40 plasmenyl-PE 36:4; [M-H]-; PE(P-16:0/20:4(5E,8E,11E,14E))	C41H74NO7P	NA	17	[M-H]-	13.4	13.9	15	0.2	722.513	722.514	1.9	S19403	13.66	13.64	13.68	0.03	12462206	16746686	14514534	12155081	20945004	11355106	1210	0	0	0	2208	0	0.944823	1.0584	1.45745e+07	14818397	-0.0239454	0.983539	11709	1.46964e+07	16	6
40	PC 40:2; [M+Na]+; GPCho(20:1(11E)/20:1(11E))	41 PC 40:2; [M+Na]+; GPCho(20:1(11E)/20:1(11E))	C48H92NO8P	NA	17	[M+Na]+	14.1	14.6	15	0.2	864.645	864.651	7.1	S19403	14.39	14.28	14.39	0.11	2127486	902173	2181779	1772064	2528882	1174081	0	0	0	0	0	3658	0.885533	1.12926	1737146	1825009	-0.0711846	0.951856	11829	1.78108e+06	2	6
41	PC 32:0; [M+Na]+; GPCho(16:0/16:0)	42 PC 32:0; [M+Na]+; GPCho(16:0/16:0)	C40H80NO8P	NA	18	[M+Na]+	13.6	14.1	15	0.2	756.551	756.553	2.5	S19400	13.77	13.76	13.83	0.06	9885071	11327900	10597802	9564488	10566861	7477632	3470	3001	3881	4081	3956	5471	0.234213	4.26961	10603591	9.20299e+06	0.204378	1.15219	21930	9.90329e+06	49	6
42	PC 40:6; [M+H]+; GPCho(20:3(5Z,8Z,11Z)/20:3(5Z,8Z,11Z))	43 PC 40:6; [M+H]+; GPCho(20:3(5Z,8Z,11Z)/20:3(5Z,8Z,11Z))	C48H84NO8P	NA	18	[M+H]+	13.4	13.9	15	0.2	834.601	834.603	3	S19403	13.67	13.67	13.8	0.13	2788620	1325403	3259332	5339622	6645684	3334530	0	0	0	0	0	1693	0.0781793	12.7911	2457785	5106612	-1.05501	0.481295	10846.5	3.7822e+06	101	6
43	PC 34:2; [M+H]+; GPCho(17:1(9Z)/17:1(9Z))	44 PC 34:2; [M+H]+; GPCho(17:1(9Z)/17:1(9Z))	C42H80NO8P	NA	18	[M+H]+	12.6	13.1	15	0.2	758.569	758.573	5	S19403	12.65	12.64	12.83	0.19	8823518	10185186	9090425	11373906	15660144	7173216	1347	0	2758	2046	1564	2878	0.458634	2.18039	9.36638e+06	11402422	-0.283777	0.821437	15296.5	1.03844e+07	28	6
44	PC 36:4; [M+H]+; GPCho(18:2(2E,4E)/18:2(2E,4E))	45 PC 36:4; [M+H]+; GPCho(18:2(2E,4E)/18:2(2E,4E))	C44H80NO8P	NA	20	[M+H]+	12	12.5	15	0.2	782.569	782.573	4.7	S19403	12.09	12.08	12.19	0.11	8646603	4687736	9749804	24111950	34285812	15348879	0	0	1695	0	0	1523	0.0410886	24.3377	7.69471e+06	2.45822e+07	-1.67568	0.31302	11609	16138464	1255	6
45	CL 70:2; [M-2H](2-); CL(18:0/16:1/18:0/18:1)	46 CL 70:2; [M-2H](2-); CL(18:0/16:1/18:0/18:1)	C79H150O17P2	NA	23	[M-2H]2-	12.8	13.2	15	0.2	715.51	715.513	3.3	S19400	13.04	12.89	13.23	0.34	991418	3131740	746047	599818	795889	450692	1009	995	1035	0	904	1347	0.257771	3.87941	1.62307e+06	615466	1.39897	2.63714	12645	1.11927e+06	11	6
46	PC 32:0; [M+H]+; GPCho(16:0/16:0)	47 PC 32:0; [M+H]+; GPCho(16:0/16:0)	C40H80NO8P	NA	23	[M+H]+	13.5	14	15	0.2	734.569	734.573	4.7	S19403	13.77	13.77	13.8	0.04	93312232	111357352	103943416	84929448	122618720	62093104	20107	16037	26041	26035	24137	37296	0.519289	1.92571	102871000	89880424	0.194757	1.14453	84826.5	96375712	212	6
47	PC 30:0; [M+H]+; GPCho(15:0/15:0)	48 PC 30:0; [M+H]+; GPCho(15:0/15:0)	C38H76NO8P	NA	23	[M+H]+	11.2	11.7	15	0.2	706.538	706.541	4.6	S19400	11.49	11.48	11.52	0.03	52708700	81213960	38977108	26664430	44251956	16284253	2916	1526	6871	5374	6249	8935	0.127263	7.85774	57633256	2.90669e+07	0.987525	1.98278	25935.5	4.33501e+07	675	6
48	MGDG 38:4; [M-H]-; MGDG(18:1(11E)/20:3(5Z,8Z,11Z))	49 MGDG 38:4; [M-H]-; MGDG(18:1(11E)/20:3(5Z,8Z,11Z))	C47H82O10	NA	24	[M-H]-	13.6	14.1	15	0.2	805.583	805.582	-1.8	S19400	13.88	13.86	13.93	0.07	4656354	5961012	4557376	4485199	4989439	3885122	1334	0	1281	2294	1694	2687	0.335849	2.97753	5.05825e+06	4.45325e+06	0.183778	1.13585	14645	4.75575e+06	16	6
49	PC 30:1; [M-Ac-H]-; GPCho(14:0/16:1(7Z))	50 PC 30:1; [M-Ac-H]-; GPCho(14:0/16:1(7Z))	C38H74NO8P	NA	24	[M+C2H4O2-H]-	8.7	9.2	15	0.2	762.529	762.531	2	S19400	9.01	8.99	9.01	0.02	1345154	5334530	815344	465823	553022	308798	0	0	0	0	0	0	0.223413	4.47602	2.49834e+06	442548	2.49707	5.64536	10000	1.47045e+06	37	6
50	PC 28:0; [M+H]+; GPCho(14:0/14:0)	51 PC 28:0; [M+H]+; GPCho(14:0/14:0)	C36H72NO8P	NA	25	[M+H]+	8.4	8.9	15	0.2	678.507	678.511	5.6	S19400	8.7	8.65	8.72	0.07	7225383	13748515	4924036	3370456	3999412	2226234	0	963	1729	1187	0	1954	0.11381	8.7866	8.63264e+06	3.1987e+06	1.43232	2.6988	12916.5	5.91567e+06	140	6
51	PC 32:2; [M-CH3]-; GPCho(16:1(7Z)/16:1(7Z))	52 PC 32:2; [M-CH3]-; GPCho(16:1(7Z)/16:1(7Z))	C40H76NO8P	NA	26	[M-CH3]-	12.7	13.2	15	0.2	714.508	714.51	2.2	S19400	13.04	12.87	13.18	0.31	2277194	7058676	1738726	1419220	1790716	1015828	1314	1152	1733	1541	2058	1208	0.251718	3.97269	3691532	1408588	1.38997	2.62073	14503	2550060	27	6
52	PC 30:0; [M-Ac-H]-; GPCho(14:0/16:0)	53 PC 30:0; [M-Ac-H]-; GPCho(14:0/16:0)	C38H76NO8P	NA	26	[M+C2H4O2-H]-	11.2	11.7	15	0.2	764.545	764.546	1.8	S19400	11.5	11.46	11.52	0.07	5850128	7611077	4832466	3617453	5020448	2461239	0	1302	1502	0	1144	2316	0.0943672	10.5969	6.09789e+06	3.69971e+06	0.720897	1.64821	13132	4.8988e+06	86	6
53	PC 36:0; [M+Na]+; GPCho(18:0/18:0)	54 PC 36:0; [M+Na]+; GPCho(18:0/18:0)	C44H88NO8P	NA	28	[M+Na]+	13.8	14.3	15	0.2	812.614	812.609	-5.8	S19403	13.92	13.85	14.08	0.23	6685088	6906024	6689567	8931029	13061065	6832722	0	1616	0	0	0	0	0.194821	5.13291	6.76023e+06	9608272	-0.507205	0.703584	10808	8.18425e+06	60	6
54	PC 44:2; [M+H]+; GPCho(22:1(13Z)/22:1(13Z))	55 PC 44:2; [M+H]+; GPCho(22:1(13Z)/22:1(13Z))	C52H100NO8P	NA	28	[M+H]+	16.1	16.6	15	0.2	898.726	898.731	5.6	S19400	16.35	16.33	16.35	0.02	4387086	7380918	3466386	1374484	1849983	1028038	0	0	0	0	0	0	0.0385254	25.9569	5078130	1.4175e+06	1.84095	3.58245	10000	3.24782e+06	302	6
55	plasmenyl-PE 38:5; [M-H]-; PE(P-16:0/22:5(4Z,7Z,10Z,13Z,16Z))	56 plasmenyl-PE 38:5; [M-H]-; PE(P-16:0/22:5(4Z,7Z,10Z,13Z,16Z))	C43H76NO7P	NA	28	[M-H]-	13.4	13.9	15	0.2	748.529	748.53	1.8	S19403	13.69	13.69	13.71	0.02	13735152	14909959	12220655	14503637	16995080	10703229	0	0	1089	0	1269	0	0.83371	1.19946	13621922	1.40673e+07	-0.0464167	0.968338	11179	1.38446e+07	17	6
56	PC 34:0; [M+H]+; GPCho(17:0/17:0)	57 PC 34:0; [M+H]+; GPCho(17:0/17:0)	C42H84NO8P	NA	28	[M+H]+	14.3	14.8	15	0.2	762.601	762.605	4.9	S19403	14.59	14.59	14.67	0.08	13450086	8200052	12435320	17215224	26504550	11194959	10366	8625	11989	12468	12153	14346	0.216389	4.6213	1.13618e+07	18304911	-0.688037	0.620698	44973.5	1.48334e+07	110	6
57	CL 72:1; [M-2H](2-); CL(16:0/22:0/16:0/18:1)	58 CL 72:1; [M-2H](2-); CL(16:0/22:0/16:0/18:1)	C81H156O17P2	NA	28	[M-2H]2-	14.3	14.8	15	0.2	730.534	730.541	10.2	S19403	14.48	14.48	14.64	0.16	2153351	2305084	2052960	1823493	2720142	1473195	4919	5350	5561	4669	4886	5880	0.68561	1.45856	2170465	2005610	0.113963	1.0822	25632.5	2.08804e+06	3	6
58	PC 42:1; [M+H]+; GPCho(16:0/26:1(5Z))	59 PC 42:1; [M+H]+; GPCho(16:0/26:1(5Z))	C50H98NO8P	NA	28	[M+H]+	16.1	16.6	15	0.2	872.71	872.715	4.9	S19400	16.4	16.24	16.57	0.33	2130777	3406376	1744037	692011	934954	538031	0	2095	1765	1745	1885	1706	0.0296749	33.6985	2.42706e+06	721665	1.74981	3.36314	14598	1.57436e+06	178	6
59	PC 38:1; [M+H]+; GPCho(12:0/26:1(5Z))	60 PC 38:1; [M+H]+; GPCho(12:0/26:1(5Z))	C46H90NO8P	NA	28	[M+H]+	15.1	15.6	15	0.2	816.648	816.651	4.2	S19403	15.32	15.24	15.49	0.25	1791752	1671235	1716832	1369750	1891312	1016410	1831	0	2073	2034	2711	0	0.30606	3.26734	1.72661e+06	1425824	0.276143	1.21095	14324.5	1.57622e+06	6	6
60	PC 36:1; [M+H]+; GPCho(10:0/26:1(5Z))	61 PC 36:1; [M+H]+; GPCho(10:0/26:1(5Z))	C44H86NO8P	NA	28	[M+H]+	14.5	15	15	0.2	788.616	788.62	4.8	S19403	14.66	14.65	14.68	0.03	64113128	34612932	47442468	61571820	101070504	53760952	12066	7023	17943	14900	14061	19292	0.239383	4.17741	4.87228e+07	7.21344e+07	-0.56609	0.675445	52642.5	60428634	374	6
61	DGDG 30:0; [M-H]-; DGDG(12:0/18:0)	62 DGDG 30:0; [M-H]-; DGDG(12:0/18:0)	C45H84O15	NA	31	[M-H]-	13.2	13.7	15	0.2	863.574	863.567	-8	S19403	13.41	13.39	13.52	0.13	3538646	5502328	1350979	3221307	5546280	2090291	0	1019	0	0	0	1256	0.926072	1.07983	3.46398e+06	3.61929e+06	-0.0632754	0.957089	11137.5	3.54164e+06	4	6
62	PC 36:2; [M+Na]+; GPCho(18:1(11E)/18:1(11E))	63 PC 36:2; [M+Na]+; GPCho(18:1(11E)/18:1(11E))	C44H84NO8P	NA	31	[M+Na]+	12.3	12.8	15	0.2	808.583	808.589	8.2	S19403	12.42	12.3	12.57	0.28	3656888	3482540	4003049	7182654	9831923	5195164	0	0	0	0	992	0	0.0524891	19.0516	3714159	7403247	-0.995123	0.501693	10496	5558703	211	6
63	PC 32:1; [M+H]+; GPCho(6:0/26:1(5Z))	64 PC 32:1; [M+H]+; GPCho(6:0/26:1(5Z))	C40H78NO8P	NA	31	[M+H]+	11.9	12.4	15	0.2	732.554	732.557	4.9	S19400	11.95	11.93	12.13	0.19	60194648	142122128	37548368	23945770	29476432	17529754	3973	2541	4375	3563	8060	7907	0.152818	6.54374	79955048	23650652	1.75731	3.38067	25209.5	51802850	1146	6
64	PC 34:3; [M-CH3]-; GPCho(16:1(7Z)/18:2(2E,4E))	65 PC 34:3; [M-CH3]-; GPCho(16:1(7Z)/18:2(2E,4E))	C42H78NO8P	NA	35	[M-CH3]-	13.2	13.7	15	0.2	740.524	740.525	2.1	S19403	13.41	13.4	13.42	0.02	1934220	2446298	2042783	1941873	2895983	1503636	0	0	0	0	0	0	0.953508	1.04876	2.1411e+06	2.11383e+06	0.0184926	1.0129	10000	2.12747e+06	2	6
65	PC 32:2; [M+H]+; GPCho(16:1(7Z)/16:1(7Z))	66 PC 32:2; [M+H]+; GPCho(16:1(7Z)/16:1(7Z))	C40H76NO8P	NA	35	[M+H]+	9.3	9.8	15	0.2	730.538	730.542	5.6	S19400	9.34	9.33	9.54	0.21	4484733	26494260	2620944	1436759	1759757	877497	1230	0	0	1033	1653	1015	0.26875	3.72094	11199979	1.358e+06	3.04394	8.24738	12465.5	6.27899e+06	193	6
66	PC 36:2; [M+H]+; GPCho(18:1(11E)/18:1(11E))	67 PC 36:2; [M+H]+; GPCho(18:1(11E)/18:1(11E))	C44H84NO8P	NA	35	[M+H]+	13.6	14.1	15	0.2	786.601	786.604	4.3	S19400	13.94	13.93	14.07	0.15	144284048	198844912	119859176	99251944	140368048	88055152	13655	5162	20405	9984	18950	14224	0.185584	5.38841	1.54329e+08	109225048	0.498709	1.41295	51190	1.31777e+08	1003	6
67	SM 42:1; [M]+; SM(d16:0/26:1(17Z))	68 SM 42:1; [M]+; SM(d16:0/26:1(17Z))	C47H96N2O6P	NA	35	[M]+	15.3	15.8	15	0.2	815.7	815.703	4.1	S19403	15.52	15.5	15.52	0.03	521980	807532	486578	1708906	2497393	1442359	0	0	0	0	0	0	0.0184503	54.1995	605363	1882886	-1.63707	0.321508	10000	1.24412e+06	210	6
68	PC 38:5; [M-CH3]-; GPCho(20:4(5E,8E,11E,14E)/18:1(11E))	69 PC 38:5; [M-CH3]-; GPCho(20:4(5E,8E,11E,14E)/18:1(11E))	C46H82NO8P	NA	35	[M-CH3]-	13.7	14.2	15	0.2	792.555	792.556	1.4	S19403	14.17	14.15	14.18	0.03	4335502	3463737	4123148	3841332	6593920	3975072	0	0	0	1492	0	0	0.424625	2.35502	3974129	4.80344e+06	-0.27343	0.82735	10746	4.38879e+06	12	6
69	PC 38:1; [M+H]+; GPCho(14:0/24:1(15Z))	70 PC 38:1; [M+H]+; GPCho(14:0/24:1(15Z))	C46H90NO8P	NA	35	[M+H]+	14.4	14.9	15	0.2	816.648	816.641	-7.9	S19400	14.65	14.48	14.79	0.31	2674329	3218019	1650345	1364448	1974115	1154862	0	0	0	0	0	2301	0.122902	8.13654	2514231	1.49781e+06	0.747264	1.67861	11150.5	2.00602e+06	27	6
70	PC 36:4; [M-CH3]-; GPCho(18:4(6Z,9Z,12Z,15Z)/18:0)	71 PC 36:4; [M-CH3]-; GPCho(18:4(6Z,9Z,12Z,15Z)/18:0)	C44H80NO8P	NA	35	[M-CH3]-	13.9	14.4	15	0.2	766.539	766.54	1.5	S19403	14.13	14.13	14.16	0.03	34596936	34352204	40017896	40529036	56437792	27318518	3082	0	6189	5587	5063	4714	0.585422	1.70817	3.63223e+07	4.14284e+07	-0.189764	0.876749	22317.5	38875397	76	6
71	PC 32:1; [M+H]+; GPCho(8:0/24:1(15Z))	72 PC 32:1; [M+H]+; GPCho(8:0/24:1(15Z))	C40H78NO8P	NA	35	[M+H]+	11.9	12.4	15	0.2	732.554	732.557	4.8	S19400	11.92	11.9	11.99	0.09	67894520	156496384	43595032	30377686	35375436	20266574	3973	2429	5360	3947	8337	8021	0.154422	6.47575	8.93286e+07	28673232	1.63942	3.1154	26033.5	5.90009e+07	1190	6
72	PC 36:0; [M+H]+; GPCho(18:0/18:0)	73 PC 36:0; [M+H]+; GPCho(18:0/18:0)	C44H88NO8P	NA	35	[M+H]+	14.4	14.9	15	0.2	790.632	790.626	-8	S19403	14.66	14.58	14.81	0.24	8801653	4893954	6270056	8438008	13896530	7377910	0	1972	0	0	2657	3884	0.234192	4.27	6655221	9.90415e+06	-0.573546	0.671963	14256.5	8.27969e+06	53	6
73	PC 34:0; [M-Ac-H]-; GPCho(17:0/17:0)	74 PC 34:0; [M-Ac-H]-; GPCho(17:0/17:0)	C42H84NO8P	NA	35	[M+C2H4O2-H]-	13.6	14.1	15	0.2	820.607	820.599	-9.9	S19400	13.88	13.86	13.9	0.04	12333811	14886435	11362450	11263357	14313976	9023041	2322	0	3351	1379	2559	1445	0.514616	1.9432	1.28609e+07	11533458	0.157166	1.11509	15528	1.21972e+07	26	6
74	PI 36:1; [M-H]-; GPIns(18:0/18:1(11E))	75 PI 36:1; [M-H]-; GPIns(18:0/18:1(11E))	C45H85O13P	NA	35	[M-H]-	13.2	13.7	15	0.2	863.566	863.567	1.5	S19403	13.41	13.39	13.52	0.13	3538646	5502328	1350979	3221307	5546280	2090291	0	1019	0	0	0	1256	0.926072	1.07983	3.46398e+06	3.61929e+06	-0.0632754	0.957089	11137.5	3.54164e+06	4	6
75	PC 34:2; [M-Ac-H]-; GPCho(16:0/18:2(2E,4E))	76 PC 34:2; [M-Ac-H]-; GPCho(16:0/18:2(2E,4E))	C42H80NO8P	NA	35	[M+C2H4O2-H]-	12.3	12.8	15	0.2	816.576	816.578	2.2	S19403	12.62	12.61	12.64	0.03	2231529	2192636	2171011	3035454	4058695	1849095	0	0	1092	0	0	0	0.287616	3.47685	2198392	2.98108e+06	-0.439387	0.737448	10546	2.58974e+06	12	6
76	PC 38:2; [M+H]+; GPCho(12:0/26:2(5E,9Z))	77 PC 38:2; [M+H]+; GPCho(12:0/26:2(5E,9Z))	C46H88NO8P	NA	35	[M+H]+	14.4	14.9	15	0.2	814.632	814.635	3.9	S19400	14.65	14.65	14.82	0.17	18615298	21330732	11514536	9388104	13969719	7671862	9358	5439	7130	5495	6666	7253	0.121828	8.20827	17153522	1.03432e+07	0.729818	1.65843	30670.5	1.37484e+07	187	6
77	MGDG 40:5; [M-H]-; MGDG(16:1(7Z)/24:4(5Z,8Z,11Z,14Z))	78 MGDG 40:5; [M-H]-; MGDG(16:1(7Z)/24:4(5Z,8Z,11Z,14Z))	C49H84O10	NA	35	[M-H]-	13.7	14.2	15	0.2	831.599	831.598	-1.7	S19400	13.96	13.94	13.96	0.03	2334138	3248590	2326138	1738625	1774145	1568124	0	0	0	0	0	0	0.03937	25.4	2.63629e+06	1.69363e+06	0.638388	1.55659	10000	2164960	86	6
78	PC 34:0; [M+Na]+; GPCho(17:0/17:0)	79 PC 34:0; [M+Na]+; GPCho(17:0/17:0)	C42H84NO8P	NA	35	[M+Na]+	13.1	13.6	15	0.2	784.583	784.587	6	S19403	13.28	13.11	13.33	0.22	4424156	5149915	4021781	5541525	7200689	3521612	1180	0	1684	0	1090	1417	0.469324	2.13073	4.53195e+06	5.42128e+06	-0.2585	0.835957	12685.5	4976613	13	6
79	PC 34:1; [M+H]+; GPCho(8:0/26:1(5Z))	80 PC 34:1; [M+H]+; GPCho(8:0/26:1(5Z))	C42H82NO8P	NA	35	[M+H]+	13.5	14	15	0.2	760.585	760.589	4.6	S19403	13.87	13.85	13.9	0.04	290057184	282206144	290141216	337826720	365870496	227648160	35454	16892	68189	44052	60953	69723	0.61553	1.62462	2.87468e+08	3.10448e+08	-0.110951	0.925977	157632	298958320	525	6
80	PC 34:1; [M+H]+; GPCho(15:1(9Z)/19:0)	81 PC 34:1; [M+H]+; GPCho(15:1(9Z)/19:0)	C42H82NO8P	NA	35	[M+H]+	12	12.5	15	0.2	760.585	760.578	-8.8	S19400	12.25	12.06	12.4	0.34	2725546	7900364	1987622	1292184	1724478	891775	1459	1657	1220	1409	1457	1739	0.196759	5.08235	4.20451e+06	1.30281e+06	1.69031	3.22726	14470.5	2.75366e+06	45	6
81	SM 34:1; [M]+; SM(d14:1(4E)/20:0)	82 SM 34:1; [M]+; SM(d14:1(4E)/20:0)	C39H80N2O6P	NA	35	[M]+	11	11.5	15	0.2	703.575	703.579	5.3	S19403	11.32	11.28	11.38	0.1	9727058	13847206	7753967	9680373	16018067	7536510	1461	1212	1381	1730	1867	6280	0.848302	1.17883	1.04427e+07	1.10783e+07	-0.0852379	0.942629	16965.5	1.07605e+07	13	6
82	PC 35:1; [M-Ac-H]-; GPCho(9:0/26:1(5Z))	83 PC 35:1; [M-Ac-H]-; GPCho(9:0/26:1(5Z))	C43H84NO8P	NA	35	[M+C2H4O2-H]-	14.1	14.6	15	0.2	832.607	832.609	1.9	S19403	14.27	14.27	14.31	0.03	2789675	1678398	2682289	3797260	4135814	2569202	0	0	0	0	0	0	0.132679	7.53697	2383454	3.50076e+06	-0.554614	0.680839	10000	2.94211e+06	33	6
83	MGDG 40:5; [M-H]-; MGDG(18:1(11E)/22:4(7Z,10Z,13Z,16Z))	84 MGDG 40:5; [M-H]-; MGDG(18:1(11E)/22:4(7Z,10Z,13Z,16Z))	C49H84O10	NA	35	[M-H]-	13.7	14.2	15	0.2	831.599	831.598	-1.7	S19400	13.96	13.94	13.96	0.03	2334138	3248590	2326138	1738625	1774145	1568124	0	0	0	0	0	0	0.03937	25.4	2.63629e+06	1.69363e+06	0.638388	1.55659	10000	2164960	86	6
84	PC 31:0; [M+H]+; GPCho(5:0/26:0)	85 PC 31:0; [M+H]+; GPCho(5:0/26:0)	C39H78NO8P	NA	35	[M+H]+	12.8	13.3	15	0.2	720.554	720.557	4.9	S19403	13.1	13.05	13.12	0.07	5264064	3899884	5018602	5696512	8748265	4050790	0	0	0	0	0	0	0.374226	2.67218	4.72752e+06	6165189	-0.383063	0.766808	10000	5.44635e+06	19	6
85	PC 32:0; [M+H]+; GPCho(8:0/24:0)	86 PC 32:0; [M+H]+; GPCho(8:0/24:0)	C40H80NO8P	NA	35	[M+H]+	11.9	12.4	15	0.2	734.569	734.563	-8.9	S19400	11.95	11.93	11.95	0.02	7059006	16697364	4407286	2734748	3384492	2038947	0	0	0	0	1362	0	0.150336	6.65178	9.38789e+06	2.7194e+06	1.78751	3.4522	10681	6.05364e+06	139	6
86	PC 30:1; [M+H]+; GPCho(4:0/26:1(5Z))	87 PC 30:1; [M+H]+; GPCho(4:0/26:1(5Z))	C38H74NO8P	NA	35	[M+H]+	8.7	9.2	15	0.2	704.523	704.526	5.1	S19400	9.02	8.86	9.05	0.2	6948768	26089784	4764534	2771013	2915494	1906872	0	0	0	0	1822	0	0.211721	4.72319	1.2601e+07	2.53113e+06	2.31569	4.97843	10911	7.56608e+06	178	6
87	PC 44:2; [M+Na]+; GPCho(22:1(13Z)/22:1(13Z))	88 PC 44:2; [M+Na]+; GPCho(22:1(13Z)/22:1(13Z))	C52H100NO8P	NA	35	[M+Na]+	15.6	16.1	15	0.2	920.708	920.714	6.2	S19399	15.86	15.85	15.86	0.01	1771165	1223487	1460105	1038089	1201691	700774	0	0	0	0	0	0	0.0801907	12.4703	1484919	980185	0.599259	1.51494	10000	1.23255e+06	23	6
88	PC 32:0; [M+Na]+; GPCho(16:0/16:0)	89 PC 32:0; [M+Na]+; GPCho(16:0/16:0)	C40H80NO8P	NA	35	[M+Na]+	9.6	10.1	15	0.2	756.551	756.558	8.8	S19400	9.89	9.85	9.89	0.04	1386959	2767283	1128720	968276	1218575	697380	0	0	0	0	0	0	0.206191	4.84986	1.76099e+06	961410	0.87316	1.83167	10000	1.3612e+06	12	6
89	MGDG 35:4; [M-H]-; MGDG(15:1(9Z)/20:3(5Z,8Z,11Z))	90 MGDG 35:4; [M-H]-; MGDG(15:1(9Z)/20:3(5Z,8Z,11Z))	C44H76O10	NA	35	[M-H]-	8.7	9.2	15	0.2	763.537	763.534	-3.9	S19400	9.01	8.99	9.01	0.02	581832	2411918	374875	200284	244917	141087	0	0	0	0	0	0	0.225601	4.43261	1122875	195429	2.52248	5.74568	10000	659152	17	6
90	PC 35:1; [M+H]+; GPCho(9:0/26:1(5Z))	91 PC 35:1; [M+H]+; GPCho(9:0/26:1(5Z))	C43H84NO8P	NA	35	[M+H]+	13.9	14.4	15	0.2	774.601	774.604	4	S19403	14.3	14.14	14.33	0.19	8055278	6310779	9387372	15099467	20561886	10722419	2008	0	0	0	0	2738	0.064706	15.4545	7.91781e+06	1.54613e+07	-0.965484	0.512106	12373	1.16895e+07	353	6
91	PG 36:1; [M-H]-; GPGro(18:0/18:1(11E))	92 PG 36:1; [M-H]-; GPGro(18:0/18:1(11E))	C42H81O10P	NA	36	[M-H]-	13.4	13.9	15	0.2	775.549	775.551	2.4	S19403	13.59	13.59	13.72	0.13	1548898	1565637	1245778	1360800	2055368	935201	1151	0	0	0	0	0	0.993474	1.00657	1.45344e+06	1.45046e+06	0.00296234	1.00206	10575.5	1451947	1	6
92	PC 34:0; [M+Na]+; GPCho(15:0/19:0)	93 PC 34:0; [M+Na]+; GPCho(15:0/19:0)	C42H84NO8P	NA	36	[M+Na]+	12.7	13.2	15	0.2	784.583	784.589	7.7	S19403	12.93	12.89	13.11	0.22	8891687	9258892	8645332	8712308	12148853	6387526	1220	0	1159	0	1199	1634	0.932852	1.07198	8.93197e+06	9.0829e+06	-0.0241738	0.983384	12606	9007433	10	6
93	SM 40:1; [M]+; SM(d14:0/26:1(17Z))	94 SM 40:1; [M]+; SM(d14:0/26:1(17Z))	C45H92N2O6P	NA	36	[M]+	15.1	15.6	15	0.2	787.669	787.673	4.8	S19403	15.32	15.29	15.36	0.06	1391286	1784539	1472062	1587425	2535862	1391568	0	0	0	0	0	2619	0.481872	2.07524	1.5493e+06	1838285	-0.246748	0.842794	11309.5	1.69379e+06	4	6
94	SM 42:2; [M]+; SM(d16:1(4E)/26:1(17Z))	95 SM 42:2; [M]+; SM(d16:1(4E)/26:1(17Z))	C47H94N2O6P	NA	36	[M]+	15	15.5	15	0.2	813.684	813.688	4.9	S19403	15.27	15.27	15.43	0.16	5580690	7812822	5940038	7652926	11571126	6413516	0	0	2174	0	0	3400	0.284403	3.51614	6.44452e+06	8545856	-0.407153	0.75411	12787	7.49519e+06	35	6
95	PC 38:4; [M+H]+; GPCho(14:0/24:4(5Z,8Z,11Z,14Z))	96 PC 38:4; [M+H]+; GPCho(14:0/24:4(5Z,8Z,11Z,14Z))	C46H84NO8P	NA	36	[M+H]+	13.1	13.6	15	0.2	810.601	810.604	3.9	S19403	13.64	13.45	13.64	0.19	5460848	2111159	6852335	8258226	15097486	6789470	0	0	1148	0	0	0	0.147274	6.79008	4808114	10048394	-1.06342	0.478496	10574	7428254	105	6
96	PC 32:0; [M-CH3]-; GPCho(16:0/16:0)	97 PC 32:0; [M-CH3]-; GPCho(16:0/16:0)	C40H80NO8P	NA	36	[M-CH3]-	13.6	14.1	15	0.2	718.539	718.541	2	S19403	13.79	13.77	13.8	0.03	1700579	1290177	1431058	1050393	1928928	957660	0	0	0	0	0	0	0.651937	1.53389	1473938	1312327	0.167549	1.12315	10000	1.39313e+06	2	6
97	MGDG 32:1; [M+NH4-CO]+; MGDG(16:0/16:1(7Z))	98 MGDG 32:1; [M+NH4-CO]+; MGDG(16:0/16:1(7Z))	C41H76O10	NA	36	[M+NH4-CO]+	13.4	13.9	15	0.2	718.583	718.578	-6.2	S19400	13.47	13.47	13.49	0.02	9332964	45495960	5837127	5677344	7148924	4018710	0	0	0	0	2581	1247	0.314476	3.17989	20222017	5.61499e+06	1.84857	3.60143	11914	1.29185e+07	148	6
98	PC 40:7; [M+H]+; GPCho(18:1(11E)/22:6(4Z,7Z,10Z,13Z,16Z,19Z))	99 PC 40:7; [M+H]+; GPCho(18:1(11E)/22:6(4Z,7Z,10Z,13Z,16Z,19Z))	C48H82NO8P	NA	36	[M+H]+	11.3	11.8	15	0.2	832.585	832.588	3.5	S19403	11.53	11.39	11.53	0.14	1466889	1130663	1298974	1042558	1552233	567074	0	0	0	0	0	0	0.460921	2.16957	1298842	1053955	0.301413	1.23235	10000	1.1764e+06	3	6
99	PC 40:2; [M+H]+; GPCho(20:1(11E)/20:1(11E))	100 PC 40:2; [M+H]+; GPCho(20:1(11E)/20:1(11E))	C48H92NO8P	NA	36	[M+H]+	15.1	15.6	15	0.2	842.663	842.667	4.7	S19400	15.31	15.29	15.41	0.12	2181698	4066270	1849409	1299937	1509245	979003	4485	3223	3863	2701	2914	2854	0.112102	8.92046	2.69913e+06	1.26273e+06	1.09595	2.13753	20020	1980927	38	6
100	PC 40:4; [M+H]+; GPCho(20:2(11Z,14Z)/20:2(11Z,14Z))	101 PC 40:4; [M+H]+; GPCho(20:2(11Z,14Z)/20:2(11Z,14Z))	C48H88NO8P	NA	36	[M+H]+	14.1	14.6	15	0.2	838.632	838.636	4.3	S19403	14.47	14.31	14.5	0.2	3591292	1669220	3525569	5900434	7363497	3737638	3358	2816	2968	3530	2743	3748	0.0894678	11.1772	2.92869e+06	5.66719e+06	-0.952376	0.516781	19581.5	4.29794e+06	93	6
101	PC 40:4; [M+H]+; GPCho(18:3(6Z,9Z,12Z)/22:1(13Z))	102 PC 40:4; [M+H]+; GPCho(18:3(6Z,9Z,12Z)/22:1(13Z))	C48H88NO8P	NA	36	[M+H]+	14.1	14.6	15	0.2	838.632	838.636	4.3	S19403	14.47	14.31	14.5	0.2	3591292	1669220	3525569	5900434	7363497	3737638	3358	2816	2968	3530	2743	3748	0.0894678	11.1772	2.92869e+06	5.66719e+06	-0.952376	0.516781	19581.5	4.29794e+06	93	6
102	PC 33:2; [M+H]+; GPCho(7:0/26:2(5E,9Z))	103 PC 33:2; [M+H]+; GPCho(7:0/26:2(5E,9Z))	C41H78NO8P	NA	36	[M+H]+	14	14.5	15	0.2	744.554	744.557	4.9	S19403	14.16	14.14	14.36	0.22	22495712	31714682	26947624	23641120	32337852	21989786	74643	68832	78361	74900	80965	71187	0.811336	1.23254	2.70527e+07	25989586	0.0578375	1.0409	234444	2.65211e+07	34	6
103	PC 37:2; [M+H]+; GPCho(11:0/26:2(5E,9Z))	104 PC 37:2; [M+H]+; GPCho(11:0/26:2(5E,9Z))	C45H86NO8P	NA	36	[M+H]+	14.1	14.6	15	0.2	800.616	800.619	3.6	S19400	14.32	14.3	14.47	0.17	5278370	6037823	4585759	4294040	5698505	3328588	5637	6207	5282	4730	4532	5422	0.345821	2.89167	5.30065e+06	4.44038e+06	0.255487	1.19374	25905	4.87051e+06	17	6
104	PC 36:1; [M+Na]+; GPCho(14:1(9Z)/22:0)	105 PC 36:1; [M+Na]+; GPCho(14:1(9Z)/22:0)	C44H86NO8P	NA	36	[M+Na]+	13.7	14.2	15	0.2	810.598	810.603	5.9	S19403	13.92	13.92	13.94	0.02	19354252	5904442	26494596	61777972	83831896	47830088	1592	0	3182	0	1725	2974	0.0174665	57.2523	1.72511e+07	6.448e+07	-1.90216	0.267542	14736.5	40865541	8745	6
105	PC 35:2; [M+H]+; GPCho(9:0/26:2(5E,9Z))	106 PC 35:2; [M+H]+; GPCho(9:0/26:2(5E,9Z))	C43H82NO8P	NA	36	[M+H]+	13.2	13.7	15	0.2	772.585	772.588	4.3	S19400	13.45	13.25	13.53	0.28	7039736	9369773	6667890	5338661	7513842	3727380	3199	2719	3033	2925	2844	3158	0.192935	5.18311	7.69247e+06	5.52663e+06	0.477047	1.39189	18939	6609547	48	6
106	PC 33:1; [M+H]+; GPCho(7:0/26:1(5Z))	107 PC 33:1; [M+H]+; GPCho(7:0/26:1(5Z))	C41H80NO8P	NA	36	[M+H]+	12.9	13.4	15	0.2	746.569	746.573	4.8	S19403	13.31	13.12	13.42	0.3	14754772	15792804	13839993	15620120	21090008	10187625	5169	3824	4396	4851	5604	4851	0.806484	1.23995	1.47959e+07	1.56326e+07	-0.0793631	0.946475	24347.5	1.52142e+07	20	6
107	PC 38:6; [M+H]+; GPCho(16:0/22:6(4Z,7Z,10Z,13Z,16Z,19Z))	108 PC 38:6; [M+H]+; GPCho(16:0/22:6(4Z,7Z,10Z,13Z,16Z,19Z))	C46H80NO8P	NA	36	[M+H]+	10.9	11.4	15	0.2	806.569	806.574	5.7	S19403	11.22	11.22	11.26	0.03	1543660	840174	1537833	2015410	2579365	1272157	0	0	0	0	0	0	0.218625	4.57405	1.30722e+06	1955644	-0.581139	0.668436	10000	1.63143e+06	11	6
108	PC 46:2; [M+H]+; GPCho(20:0/26:2(5E,9Z))	109 PC 46:2; [M+H]+; GPCho(20:0/26:2(5E,9Z))	C54H104NO8P	NA	36	[M+H]+	16.5	17	15	0.2	926.757	926.762	5.5	S19400	16.78	16.73	16.78	0.05	1125566	2049400	812792	296302	320590	232725	0	0	0	0	0	0	0.0482746	20.7148	1.32925e+06	283206	2.23069	4.69359	10000	806229	78	6
109	SM 36:1; [M]+; SM(d14:1(4E)/22:0)	110 SM 36:1; [M]+; SM(d14:1(4E)/22:0)	C41H84N2O6P	NA	36	[M]+	13.5	14	15	0.2	731.606	731.611	5.9	S19403	13.77	13.76	13.94	0.17	1939805	1944718	1847594	1415233	2258500	1570212	3222	2227	2101	1688	2161	2747	0.566866	1.76409	1.91071e+06	1.74798e+06	0.128416	1.09309	17073	1.82934e+06	4	6
110	PC 40:5; [M+H]+; GPCho(16:1(7Z)/24:4(5Z,8Z,11Z,14Z))	111 PC 40:5; [M+H]+; GPCho(16:1(7Z)/24:4(5Z,8Z,11Z,14Z))	C48H86NO8P	NA	36	[M+H]+	13.5	14	15	0.2	836.616	836.62	3.8	S19403	13.73	13.55	13.74	0.19	7972710	4645642	8823460	8597045	13540278	5538176	1023	0	0	0	0	0	0.47789	2.09253	7.14727e+06	9.22517e+06	-0.368183	0.774758	10511.5	8.18622e+06	22	6
111	PC 33:0; [M+H]+; GPCho(7:0/26:0)	112 PC 33:0; [M+H]+; GPCho(7:0/26:0)	C41H82NO8P	NA	36	[M+H]+	13.8	14.3	15	0.2	748.585	748.589	4.8	S19403	14.22	14.06	14.22	0.16	3082421	3341873	2905986	3474647	5278736	2277799	0	0	0	0	0	0	0.555047	1.80165	3.11009e+06	3.67706e+06	-0.241595	0.84581	10000	3393577	7	6
112	PC 36:0; [M+Na]+; GPCho(16:0/20:0)	113 PC 36:0; [M+Na]+; GPCho(16:0/20:0)	C44H88NO8P	NA	36	[M+Na]+	13.4	13.9	15	0.2	812.614	812.61	-5.1	S19403	13.67	13.48	13.85	0.37	1073603	754698	1166236	2058754	3192099	1360998	0	1616	0	0	1514	1403	0.0925876	10.8006	998179	2.20395e+06	-1.14272	0.452904	12266.5	1.60106e+06	38	6
113	PC 38:4; [M-CH3]-; GPCho(16:0/22:4(7Z,10Z,13Z,16Z))	114 PC 38:4; [M-CH3]-; GPCho(16:0/22:4(7Z,10Z,13Z,16Z))	C46H84NO8P	NA	38	[M-CH3]-	14.4	14.9	15	0.2	794.571	794.572	2.5	S19403	14.68	14.65	14.88	0.22	4977786	4349488	6156430	9136195	9601710	6568274	12091	9483	12151	12035	10847	14004	0.0389009	25.7063	5.16123e+06	8435393	-0.708739	0.611855	45305.5	6.79831e+06	286	6
114	PC 35:5; [M+H]+; GPCho(13:0/22:5(4Z,7Z,10Z,13Z,16Z))	115 PC 35:5; [M+H]+; GPCho(13:0/22:5(4Z,7Z,10Z,13Z,16Z))	C43H76NO8P	NA	38	[M+H]+	13	13.5	15	0.2	766.538	766.541	4.3	S19403	13.13	13.05	13.31	0.25	6016580	6647060	6153678	6879420	9848161	5182283	6532	7011	6565	6346	5612	6403	0.495667	2.01748	6.27244e+06	7303288	-0.21952	0.858851	29234.5	6.78786e+06	16	6
115	SM 34:0; [M]+; SM(d14:0/20:0)	116 SM 34:0; [M]+; SM(d14:0/20:0)	C39H82N2O6P	NA	38	[M]+	11.1	11.6	15	0.2	705.591	705.584	-8.8	S19403	11.32	11.32	11.34	0.02	1041244	1524534	825816	1047059	1728381	820252	0	0	0	0	0	0	0.852132	1.17353	1.13053e+06	1198564	-0.084306	0.943238	10000	1.16455e+06	1	6
116	PC 30:0; [M+H]+; GPCho(15:0/15:0)	117 PC 30:0; [M+H]+; GPCho(15:0/15:0)	C38H76NO8P	NA	38	[M+H]+	8.8	9.2	15	0.2	706.538	706.532	-9.2	S19400	9.02	8.99	9.02	0.03	742067	2810590	482381	290235	300506	191488	0	0	0	0	0	0	0.215423	4.64204	1.34501e+06	260743	2.36692	5.15838	10000	802878	19	6
117	PC 33:2; [M-CH3]-; GPCho(16:1(7Z)/17:1(9Z))	118 PC 33:2; [M-CH3]-; GPCho(16:1(7Z)/17:1(9Z))	C41H78NO8P	NA	39	[M-CH3]-	13.5	14	15	0.2	728.524	728.525	2.6	S19400	13.73	13.73	13.92	0.2	1266845	1878698	1286873	1236290	1489141	824777	7748	7324	7282	7048	7430	6992	0.35111	2.84811	1477472	1.1834e+06	0.32019	1.24849	31912	1.33044e+06	5	6
118	PC 30:1; [M-CH3]-; GPCho(14:0/16:1(7Z))	119 PC 30:1; [M-CH3]-; GPCho(14:0/16:1(7Z))	C38H74NO8P	NA	39	[M-CH3]-	12.5	13	15	0.2	688.492	688.494	2.5	S19400	12.76	12.72	12.95	0.23	650673	3009630	448173	350727	447093	251814	1537	1731	1240	1216	1700	1731	0.283655	3.52541	1369492	349878	1.96872	3.9142	14577.5	859685	12	6
119	SM 39:5; [M]+; SM(d15:1(4E)/24:4(5Z,8Z,11Z,14Z))	120 SM 39:5; [M]+; SM(d15:1(4E)/24:4(5Z,8Z,11Z,14Z))	C44H82N2O6P	NA	39	[M]+	11.3	11.8	15	0.2	765.591	765.597	8.4	S19400	11.49	11.44	11.51	0.07	4069650	6862322	2787558	1735658	3217259	709476	0	0	0	0	0	0	0.128722	7.7687	4.57318e+06	1.88746e+06	1.27675	2.42292	10000	3.23032e+06	61	6
120	PC 33:2; [M+H]+; GPCho(7:0/26:2(5E,9Z))	121 PC 33:2; [M+H]+; GPCho(7:0/26:2(5E,9Z))	C41H78NO8P	NA	39	[M+H]+	10.4	10.9	15	0.2	744.554	744.558	5.8	S19400	10.71	10.62	10.88	0.26	821084	1982860	623475	355995	461262	268023	0	1050	0	0	0	0	0.141996	7.04247	1142473	361760	1.65906	3.1581	10525	752116	17	6
121	PC 44:1; [M+H]+; GPCho(18:0/26:1(5Z))	122 PC 44:1; [M+H]+; GPCho(18:0/26:1(5Z))	C52H102NO8P	NA	39	[M+H]+	16.6	17.1	15	0.2	900.742	900.747	6.1	S19400	16.83	16.82	16.84	0.02	2519329	2787116	1857532	703869	957645	556778	0	0	0	0	0	0	0.00534816	186.98	2.38799e+06	739431	1.69131	3.2295	10000	1.56371e+06	944	6
122	PC 42:2; [M+H]+; GPCho(16:0/26:2(5E,9Z))	123 PC 42:2; [M+H]+; GPCho(16:0/26:2(5E,9Z))	C50H96NO8P	NA	39	[M+H]+	15.6	16.1	15	0.2	870.695	870.699	5.2	S19400	15.85	15.85	16.05	0.2	4426762	8845992	3435174	1621181	2001767	1233271	6397	3417	3752	3825	2437	4495	0.0781316	12.7989	5.56931e+06	1.61874e+06	1.78263	3.44052	22161.5	3.59402e+06	158	6
123	N-(tetracosanoyl)-sphing-4-enine; [M-H]-; Cer(d18:1(4E)/24:0)	124 N-(tetracosanoyl)-sphing-4-enine; [M-H]-; Cer(d18:1(4E)/24:0)	C42H83NO3	NA	41	[M-H]-	16.4	16.9	15	0.2	648.63	648.632	2.6	S19403	16.62	16.62	16.7	0.08	1165451	800561	768266	1288059	1767829	988773	1583	0	1721	0	1833	1419	0.168508	5.93445	911426	1.34822e+06	-0.564859	0.676022	13278	1.12982e+06	10	6
124	PC 38:4; [M-CH3]-; GPCho(20:4(5E,8E,11E,14E)/18:0)	125 PC 38:4; [M-CH3]-; GPCho(20:4(5E,8E,11E,14E)/18:0)	C46H84NO8P	NA	41	[M-CH3]-	14.4	14.9	15	0.2	794.571	794.572	2.5	S19403	14.68	14.65	14.88	0.22	4977786	4349488	6156430	9136195	9601710	6568274	12091	9483	12151	12035	10847	14004	0.0389009	25.7063	5.16123e+06	8435393	-0.708739	0.611855	45305.5	6.79831e+06	286	6
	Note
	Final final peak detection was calculated based on a signal to noise ratio (S/N) of 3X compared to blank controls, with a floor of 10,000 (arbitrary units). For samples where the peak intensity was lower than the blank threshold, metabolites were annotated as not detected, and the threshold value was imputed for any statistical comparisons to enable an estimate of the fold change as applicable
	In the setting when the MS/MS spectrum is consistent with more than one species, and both matches met the score threshold during the library identification process, both are included as alternative possibilities.
