# Supplementary material for: Targeting pancreatic cancer metabolic dependencies through glutamine antagonism
Source: Nat Cancer. 2023 Oct 9;5(1):85–99. doi: 10.1038/s43018-023-00647-3 (PMC10824664; doi:10.1038/s43018-023-00647-3)
Supplement: Supplementary file 14 — Data source and statistics. [file 43018_2023_647_MOESM14_ESM.xlsx]

## Sheet: Ext 6a
	gene	HY19_DON1	HY19_DON2	HY19_DON3	HY19_VEH1	HY19_VEH2	HY19_VEH3
	Pik3ca	2651.25	2785.02	2677.16	2667.29	2687.55	3437.23
	Pik3cb	1063.6	1070.24	979.69	1150.67	1106.49	1241.87
	Pik3cd	19.1	35.09	15.11	25.15	54.95	44.17
	Ulk1	1684.34	1755.41	1896.43	1648.66	2006.92	1582.22
	Ulk2	596.86	484.79	700.98	606.14	715.6	740.45
	Tsc1	2958.03	2768.4	3070.04	1824.72	2006.92	1886.19
	Tsc2	2959.23	2766.56	3207.72	4080.79	4711.95	3682.75
	Rictor	1328.61	1164.43	1440.58	1105.4	1191.41	1681.59
	Mapk1	8998.25	9508.42	9058.18	8112.53	8580.93	8487.85
	Rps6ka2	1137.61	959.43	1168.58	332	414.62	328.65
	Eif4ebp1	11075.3	10293.3	10226.8	5093.13	4916.77	3911.37
	Cab39l	927.52	1050.85	851.25	1067.67	997.84	1202.9
	Cab39	4913.34	5095.41	4867.41	3688.43	3533.03	4428.39
	Braf	703.1	538.35	591.01	358.41	350.93	470.9
	Ddit4	1535.12	1036.07	1695.79	5393.68	6265.54	5245.48
	Prkaa2	193.38	192.07	201.48	160.97	126.13	180.56
	Pdpk1	4180.4	4381.61	4075.76	3092.35	3483.07	4114.67
	Atf3	1336.96	1329.72	1173.62	123.24	109.9	144.19
	Atf4	28392.6	28023.8	27693.4	9575.08	8620.89	8342.36
	Atf5	14180.2	15907.7	14312.6	1980.66	2005.67	1445.82
	Atf6	5500.65	5341.96	5721.18	3201.75	3293.25	3216.39
	Eif2ak4	482.26	398.92	416.39	1216.06	1212.64	1267.85
	Eif2ak3	644.61	645.47	695.94	677.83	704.36	748.89
	Gadd45a	4320.07	4421.32	4520.7	616.21	512.03	631.33
	Nfe2l2	4719.96	4684.49	4734.77	8111.28	7548.12	7656.47
	Xbp1	3868.84	3635.49	3562.83	3869.52	3496.81	3200.16
	Ppp1r15a	7212.44	6974.56	7074.45	650.16	595.71	665.1
	Nqo1	0	0	5.04	26.41	9.99	18.84
	Hmox1	4668.63	4190.46	4610.52	1033.72	1075.27	856.71
	Lif	152.8	79.41	156.99	1007.31	1039.05	941.8
	Hspa1b	699.52	789.52	774.02	2273.67	2565.16	2194.71
	Jun	1754.77	1675.08	1663.05	963.29	1036.55	986.61
	Ddit3	11608.9	13276.9	10524	487.93	457.08	468.3
	Gpx1	8784.57	8514.82	8371.47	9074.57	8496	7144.01
	Sod1	13953.4	13430.2	12659.6	13375.4	12586	10429.9
	Txnip	1627.04	832.92	1647.1	2223.37	2320.38	1809.55
	Gclm	2358.79	2385.18	2094.55	4620.28	4297.33	4809.65
	Hmox1	4668.63	4190.46	4610.52	1033.72	1075.27	856.71
	Gclc	1637.78	1485.78	1761.27	3507.34	3253.28	3716.52
	Slc7a11	2731.23	2555.09	3007.08	1475.12	1581.06	2177.17
	Srxn1	625.51	581.75	674.12	1123	1181.42	1111.97
	Asns	16430.3	15801.5	15414	4772.45	4105.01	3290.44
	Pck2	9521.1	9856.55	9425.88	4807.66	4659.5	3630.78
	Eif4ebp1	11075.3	10293.3	10226.8	5093.13	4916.77	3911.37
	Gpt2	5284.59	5371.51	5264.49	1549.32	1507.38	1373.72
	Mitf	33.42	53.56	50.37	5.03	0	1.3
	Tfeb	223.23	247.48	224.99	1013.6	895.43	679.39
	Sqstm1	77754	70163	75722.7	23518.9	23182.6	18637.8
	Ulk1	1684.34	1755.41	1896.43	1648.66	2006.92	1582.22
	Ulk2	596.86	484.79	700.98	606.14	715.6	740.45
	Atg3	2046.03	2032.44	2071.88	780.95	921.66	1123.01
	Atg5	1702.24	1756.34	1490.11	988.44	876.7	1010.64
	Atg7	1145.97	1062.85	1135.84	1496.5	1698.45	1313.32
	Atg12	2599.92	2725.93	2299.38	1131.81	1011.58	1106.12
	Atg16l2	242.32	274.25	265.28	237.68	211.06	201.35
	Map1lc3a	1652.11	1558.73	1517.81	842.57	825.5	707.32
	Map1lc3b	11885.9	11964.7	11470.9	7688.73	7636.79	6407.46
	Nbr1	7386.73	7174.02	7341.41	4671.84	4940.5	4390.72
	Ambra1	2525.91	2571.71	2650.3	1952.99	2292.91	1840.07
	Lamp1	32311.6	31785.8	32807.6	21528.2	22024.9	18674.2
	Atp6v1h	2983.1	3025.11	2953.35	1740.47	1548.59	1650.42
	Atp6v1c1	4417.95	4545.06	4184.06	2354.16	1983.19	2279.8

## Sheet: Ext 6b
	gene	HY19_noGln1	HY19_noGln2	HY19_noGln3	HY19_VEH1	HY19_VEH2	HY19_VEH3
	Ulk1	1395.34	1463.02	1570.48	1553.75	1895.68	1525.93
	Pik3cd	22.98	14.45	18.02	23.7	51.9	42.6
	Hspa1b	1587.51	1201.8	1222.15	2142.77	2422.98	2116.63
	Srxn1	699.76	537.92	652.62	1058.35	1115.94	1072.41
	Tsc2	2030.34	2074.24	2332.2	3845.85	4450.77	3551.74
	Ddit4	612.03	678.34	751.71	5083.16	5918.24	5058.87
	Eif2ak4	559.81	534.82	558.53	1146.05	1145.43	1222.75
	Atg16l2	179.64	152.81	145.14	224	199.36	194.19
	Map1lc3a	805.24	742.35	940.89	794.06	779.74	682.16
	Map1lc3b	5537.48	5967.7	5664.35	7246.08	7213.49	6179.52
	Lamp1	15562.8	16660	16427.5	20288.8	20804.1	18009.9
	Sod1	6720.8	6355.91	6057.72	12605.4	11888.4	10058.9
	Gpx1	5416.33	5670.35	5657.34	8552.13	8025.08	6889.87
	Pck2	1724.33	1872.91	1892.79	4530.87	4401.23	3501.62
	Tfeb	294.52	375.82	331.31	955.24	845.8	655.22
	Gclc	2990.16	2830.01	2831.67	3305.42	3072.96	3584.31
	Cab39l	801.07	841.47	855.81	1006.2	942.53	1160.11
	Gclm	3288.86	3355.54	3188.01	4354.29	4059.13	4638.55
	Nfe2l2	6780.33	6900.02	6963.57	7644.29	7129.73	7384.1
	Nqo1	4.18	12.39	5	24.89	9.44	18.17
	Rps6ka2	382.26	387.18	416.39	312.88	391.64	316.96
	Atg7	1567.66	1389.71	1541.46	1410.34	1604.31	1266.6
	Mitf	16.71	6.19	6.01	4.74	0	1.25
	Hmox1	2523.3	2461.42	2082.97	974.2	1015.67	826.23
	Xbp1	5603.28	5365.77	5022.74	3646.74	3302.99	3086.31
	Asns	8739.65	8663.49	7512.09	4497.69	3877.47	3173.39
	Lif	1501.87	1355.64	1493.41	949.31	981.46	908.29
	Txnip	9466.56	10633.5	11089.5	2095.37	2191.77	1745.17
	Nbr1	6904.62	7375.99	7149.75	4402.88	4666.65	4234.52
	Gpt2	2161.94	2321	2200.08	1460.12	1423.82	1324.85
	Atf4	22590.7	21750.1	19922.8	9023.82	8143.04	8045.59
	Atf5	12135	12603.4	11332.7	1866.63	1894.5	1394.39
	Atf6	5806.94	6262.99	5663.35	3017.42	3110.71	3101.97
	Sqstm1	72589.9	72534.4	67832.1	22164.9	21897.6	17974.8
	Jun	2664.3	2531.63	2674.53	907.83	979.1	951.51
	Ppp1r15a	8386.64	8703.75	7728.3	612.73	562.69	641.44
	Ddit3	10703.1	10006.7	9365.84	459.84	431.75	451.64
	Atg12	3052.82	3130.46	2790.63	1066.65	955.51	1066.77
	Eif4ebp1	6087.89	5758.11	6275.93	4799.91	4644.24	3772.23
	Ambra1	2485.7	2581.18	2388.25	1840.56	2165.82	1774.62
	Cab39	5404.84	5753.98	5327.03	3476.08	3337.2	4270.85
	Rictor	2281	2461.42	2367.24	1041.76	1125.37	1621.77
	Pdk1	268.41	241.6	315.3	2578.91	3069.42	2972.31
	Atg5	1159.3	1220.38	1189.12	931.54	828.11	974.69
	Atp6v1c1	3586.52	3999.8	3534.34	2218.62	1873.27	2198.69
	Prkaa2	416.72	355.17	416.39	151.7	119.14	174.14
	Gadd45a	1415.18	1463.02	1629.54	580.73	483.65	608.87
	Atp6ap1	5175.07	5152.04	5353.05	5006.12	5219.9	4443.12
	Pik3cb	2276.82	2103.15	1879.77	1084.42	1045.16	1197.69
	Braf	920.13	968.46	854.81	337.77	331.48	454.15
	Atg3	2981.8	2671.01	2683.53	735.99	870.57	1083.06
	Tsc1	1968.72	2338.55	2208.08	1719.67	1895.68	1819.09
	Tsc2	2030.34	2074.24	2332.2	3845.85	4450.77	3551.74
	Mapk1	8532.86	8551.98	8362.9	7645.48	8105.29	8185.91
	Eif2ak3	761.38	714.47	583.55	638.8	665.32	722.25
	Ulk2	677.82	709.31	810.77	571.25	675.93	714.11
	Pik3ca	2765.61	2962.17	2812.66	2513.73	2538.58	3314.95
	Slc7a11	1983.34	2306.55	1818.72	1390.2	1493.42	2099.72
Bulk RNA-seq libraries, raw data collection (FASTQ (fq)), alignment (HISAT2), mapping, differential expression analysis (DESeq2) were performed according to manufacturer’s instructions by Novogene53. Logarithmic transformation (Log2) value of FPKM (fragments per kilobase of transcript per million fragments mapped) was used as input for gene set enrichment analysis (GSEA) and heatmap54.

## Sheet: Ext 6d
	HY19636		CNT			DON
		Glu	67.42	72.79	72.31	63.51	59.27	55.58
		Asp	32.28	30.86	31.63	22.66	22.5	21.47
		Pro	36.2	34.55	35.7	23.63	23.53	22.36
	Compare each cell mean with the other cell mean in that row
	Number of families	1
	Number of comparisons per family	3
	Alpha	0.05
	Šídák's multiple comparisons test	Mean Diff.	95.00% CI of diff.	Below threshold?	Summary	Adjusted P Value
	CNT - DON
	Glu	11.39	6.614 to 16.16	Yes	****	<0.0001
	Asp	9.38	4.607 to 14.15	Yes	***	0.0004
	Pro	12.31	7.537 to 17.08	Yes	****	<0.0001
	Test details	Mean 1	Mean 2	Mean Diff.	SE of diff.	N1	N2	t	DF
	CNT - DON
	Glu	70.84	59.45	11.39	1.723	3	3	6.609	12
	Asp	31.59	22.21	9.38	1.723	3	3	5.445	12
	Pro	35.48	23.17	12.31	1.723	3	3	7.145	12
	HY15549		CNT			DON
		Glu	72.28	67.7	71.43	60.8	52.61	58.68
		Asp	32.5	32.74	32.71	23.31	21.93	21.98
		Pro	31.66	32.94	31.73	22.66	20.44	19.69
	Compare each cell mean with the other cell mean in that row
	Number of families	1
	Number of comparisons per family	3
	Alpha	0.05
	Šídák's multiple comparisons test	Mean Diff.	95.00% CI of diff.	Below threshold?	Summary	Adjusted P Value
	CNT - DON
	Glu	13.11	8.261 to 17.95	Yes	****	<0.0001
	Asp	10.24	5.398 to 15.09	Yes	***	0.0002
	Pro	11.18	6.334 to 16.03	Yes	***	0.0001
	Test details	Mean 1	Mean 2	Mean Diff.	SE of diff.	N1	N2	t	DF
	CNT - DON
	Glu	70.47	57.36	13.11	1.749	3	3	7.493	12
	Asp	32.65	22.41	10.24	1.749	3	3	5.856	12
	Pro	32.11	20.93	11.18	1.749	3	3	6.391	12

## Sheet: Ext 6e
			HY19636	CNT	DON			Note
				280001	131086			Final final peak detection was calculated based on a signal to noise ratio (S/N) of 3X compared to blank controls, with a floor of 10,000 (arbitrary units). For samples where the peak intensity was lower than the blank threshold, metabolites were annotated as not detected, and the threshold value was imputed for any statistical comparisons to enable an estimate of the fold change as applicable
			UDP-GlcNAc-19	114125	114216
				247764	23436
				199081	123406
			Table Analyzed	UDP-GlcNAc-19
			Column B	DON
			vs.	vs.
			Column A	CNT
			Unpaired t test
			P value	0.0434
			P value summary	*
			Significantly different (P < 0.05)?	Yes
			One- or two-tailed P value?	Two-tailed
			t, df	t=2.552, df=6
			How big is the difference?
			Mean of column A	210243
			Mean of column B	98036
			Difference between means (B - A) ± SEM	-112207 ± 43970
			95% confidence interval	-219797 to -4616
			R squared (eta squared)	0.5205
			F test to compare variances
			F, DFn, Dfd	2.068, 3, 3
			P value	0.566
			P value summary	ns
			Significantly different (P < 0.05)?	No
			Data analyzed
			Sample size, column A	4
			Sample size, column B	4
