# Supplementary material for: Targeting pancreatic cancer metabolic dependencies through glutamine antagonism
Source: Nat Cancer. 2023 Oct 9;5(1):85–99. doi: 10.1038/s43018-023-00647-3 (PMC10824664; doi:10.1038/s43018-023-00647-3)
Supplement: Supplementary file 15 — Data source and statistics. [file 43018_2023_647_MOESM15_ESM.xlsx]

## Sheet: Ext 7a 
Metabolite	HY19_CNT_1	HY19_CNT_2	HY19_CNT_3	HY19_DON_1	HY19_DON_2	HY19_DON_3	HY19_DRP104_1	HY19_DRP104_2	HY19_DRP104_3
1 1-Methylnicotinamide	39138.6	39138.6	39138.6	82956	59250	52213	39138.6	63795	39138.6
2 2,3-Diphosphoglyceric acid	10729	10729	10729	10729	10729	10729	10729	10729	10729
3 3-Hydroxybutyric acid	47209	47209	47209	47209	47209	47209	47209	47209	47209
4 3-Phosphoglyceric acid	6498588	5386352	3090533	2360461	3853256	2724835	1706643	3380644	2005825
5 4,5-Dihydroorotic acid	17084.5	17084.5	17084.5	17084.5	17084.5	17084.5	17084.5	17084.5	17084.5
6 4-Hydroxyproline	229745	130776	150598	107326	133595	91073.5	204345	151346	187137
7 5'-Methylthioadenosine	94689	96149	89394.2	146934	151846	144796	138294	89394.2	124009
8 5-Phosphoribosylamine	21991	25390	23580	17891	15094	16775	12341	11340	17522
9 6-Phosphogluconic acid	19220	27929	17003.9	17003.9	22139	17003.9	17003.9	17003.9	17003.9
10 Acetoacetic acid	39124.4	39124.4	39124.4	39124.4	39124.4	41463	39124.4	39124.4	39124.4
11 Acetyl-CoA	14285.5	14285.5	14285.5	14285.5	14285.5	14285.5	14285.5	14285.5	14285.5
12 Acetylcysteine	17623	14376	13009.8	34667	21384	17945	28871	15669	27542
13 Adenine	18406650	28721482	26043286	16496442	15120138	14856874	489019	387700	614821
14 Adenosine	1.05288e+06	1511104	5815696	28081984	4786747	8067276	4901472	2537381	5493814
15 Adenosine diphosphate ribose	1742062	3768828	2591039	2060066	3331700	2528644	688404	1070490	771052
16 Adenosine monophosphate	961154	2160267	1395076	2066384	21185746	13023259	2614458	10968023	961154
17 Adenosine triphosphate	142307	143008	58647	77767	118322	79953	30110.5	64779	30110.5
18 Adenylsuccinic acid	13353.6	19224	13353.6	18303	25836	25276	13353.6	17501	13353.6
19 ADP	489327	777981	447184	774099	2036000	1529042	357555	953806	221280
20 Allantoin	10000	10000	10000	10000	21116	10000	10000	10120	10000
21 Aminoadipic acid	682960	584821	298790	236509	316976	339762	218790	305292	186762
22 Argininosuccinic acid	15469	10887.6	10887.6	10887.6	10887.6	10887.6	10887.6	10887.6	10887.6
23 Beta-Alanine	93686.9	93686.9	93686.9	93686.9	93686.9	93686.9	93686.9	93686.9	93686.9
24 Betaine	1692776	1317169	2682132	1557858	3690359	1927674	2463429	2706155	2711772
25 Butyrylcarnitine	85599	76419	101867	141893	238428	151479	226972	242034	210855
26 Carbamoyl phosphate	16140.6	16140.6	16140.6	16140.6	16140.6	16140.6	16140.6	16140.6	16140.6
27 Carnosine	55103	35007	31955.5	47184	48642	39491	31955.5	31955.5	31955.5
28 CDP	62630	85753	51419	22960.8	23309	22960.8	22960.8	22960.8	22960.8
29 Choline	158553632	199977424	138504064	160427952	156923616	145028944	95457608	141994912	146104784
30 cis-Aconitic acid	1335604	1274576	1183327	741033	988826	777735	633783	854536	467337
31 Citric acid	17491582	19094722	13614170	11466809	14534911	11923475	6767400	11052348	5637846
32 Citrulline	483840	277869	384087	168599	258674	156235	130322	130322	130322
33 Creatine	453487488	480743040	349356096	528820224	646926592	631926400	468252896	651075456	500447680
34 Creatinine	748748	779746	1001837	1004231	1930029	1202486	1042291	1547767	1043793
35 Cyclic AMP	25482	30047	23874	19041	21002	21333	15896.5	18500	18721
36 Cytidine	5041030	5259692	4353026	863577	529157	601329	844025	714919	1881253
37 Cytidine monophosphate	288529	357590	248955	49343	62329	57036	42075	70488	67824
38 Cytidine triphosphate	13653	19218	10672.4	10672.4	10672.4	10672.4	10672.4	10672.4	10672.4
39 Cytosine	975073	975073	975073	975073	975073	975073	975073	975073	975073
40 D-2-Hydroxyglutaric acid	727102	711674	1185850	956003	1093854	1052374	1592446	1265782	1387705
41 D-Glucose	70910.1	70910.1	70910.1	70910.1	70910.1	181976	70910.1	70910.1	70910.1
42 D-Glyceraldehyde 3-phosphate	8558430	9064867	7384047	3673881	4539976	3656681	601837	1038709	601837
43 Dihydrofolic acid	17535.2	17535.2	17535.2	17535.2	17535.2	17535.2	17535.2	17535.2	17535.2
44 Dihydroxyacetone phosphate	7322530	8398648	7000460	5617455	6661518	5742942	1117250	3079494	2018016
45 D-Ribose 5-phosphate	5994250	4393680	3677170	2624650	2993512	2427878	1688940	2507784	2089485
46 D-Sedoheptulose 7-phosphate	1415715	705932	611627	916474	975828	871949	846634	885826	829507
47 dTDP	19828	14530	10000	10000	10000	10000	10000	10000	10000
48 FAD	93427	85922	80902	79793	76802	86168	64259	75523	73951
49 Folic acid	10000	10000	10000	10000	10000	10000	10000	10000	10000
50 Fructose 1,6-bisphosphate	82345	81597	98337	50094	57563	47174	50472	52432	44709
51 Fructose 6-phosphate	6329209	5030416	3145646	4300950	4141307	4003404	2244772	3316496	2778046
52 Fumaric acid	2584478	2785201	3102560	2611044	3373973	3139174	2543316	3142902	2806577
53 Glucose 6-phosphate	12371761	8214848	6976346	6483456	7145008	5807408	3143759	4034187	3380600
54 Glutathione	55051464	61515024	39871216	31131498	46888140	36830164	18196220	35743596	25057434
55 Glycerol 3-phosphate	3116034	3212347	2679002	1760922	2595804	1864260	1159734	1523641	1164419
56 Glycine	1838709	1839824	1314362	3173883	4069703	3337115	1740998	2278392	1933843
57 Guanidoacetic acid	5415031	7332034	7008316	22062670	26373102	21121166	16695073	19390628	19525852
58 Guanine	23581570	14956950	10032831	12520082	12730846	12875113	6609504	10218157	10400315
59 Guanosine	8389046	7628702	5490531	5061250	3727541	2981322	1740189	3407481	4656076
60 Guanosine diphosphate	65199.6	120639	65199.6	102777	144581	134213	65199.6	109202	65199.6
61 Guanosine monophosphate	114450	238846	114450	379665	1623922	1325562	207129	651451	114450
62 Guanosine triphosphate	10816.8	10816.8	10816.8	10816.8	10816.8	10816.8	10816.8	10816.8	10816.8
63 Homocysteine	10000	10000	10000	10000	10000	10000	10000	10000	10000
64 Hypotaurine	642045	600906	405724	1055750	1375668	1206216	1117954	1426690	1096925
65 Hypoxanthine	287922592	210320192	144897792	138581088	152567632	160403744	107101528	150444288	125282288
66 Inosine	21276232	24849668	18186646	12947949	12583922	11853828	8014814	12131397	11463682
67 Inosinic acid	15120.2	23313	15120.2	15120.2	29007	20493	67097	87109	15120.2
68 L-Acetylcarnitine	2125837	2042562	1276838	2548570	3371520	2696500	1440694	2092861	1619062
69 L-Alanine	13815673	14867473	11028115	17874268	23496382	20912010	12803368	17199000	12738264
70 L-Arginine	3.20478e+07	32286328	3.20478e+07	3.20478e+07	35092384	3.20478e+07	3.20478e+07	3.20478e+07	3.20478e+07
71 L-Asparagine	2646774	2265530	1574427	1281641	1282701	1297822	544382	796307	768044
72 L-Aspartic acid	23316784	24153818	22430486	31704584	35755420	34303628	34150236	38678300	34678824
73 L-Carnitine	3754950	2968219	2563654	7737453	8870147	7645928	5154351	6911638	5738016
74 L-Cystathionine	55614	51163.4	51163.4	51163.4	51163.4	64483	60288	51163.4	51163.4
75 L-Cysteine	29251	29251	29251	60910	29251	29251	29251	29251	29251
76 L-Cystine	47788.4	47788.4	47788.4	47788.4	47788.4	47788.4	47788.4	47788.4	47788.4
77 L-Glutamic acid	47168024	52244588	55887360	74643096	100377976	85221504	83878152	97591528	91610784
78 L-Glutamine	32428016	38391244	53057388	36525804	49104540	44634320	81412024	83863928	82084168
79 L-Histidine	20956392	20221424	16561519	16187126	26243654	17685852	23020520	24196060	21256656
80 L-Isoleucine	25782560	24581292	20348858	22715286	32908726	26746630	26178630	34386128	27787482
81 L-Kynurenine	318854	321787	224380	340706	553372	422748	441722	702789	465166
82 L-Lactic acid	30550292	29378334	27061824	16691982	27266880	20264520	9504299	15021165	9964841
83 L-Leucine	22348238	21591120	17879570	23285570	36542104	30436178	30315646	38340616	30013018
84 L-Lysine	6775733	7716704	6003502	7588407	9831838	7464800	6346726	7924212	6003502
85 L-Malic acid	26329604	26952330	30995240	25822192	33592076	31257638	25472264	30938176	28205114
86 L-Methionine	19790974	17468940	12923680	13961598	19296810	16052837	16052747	21284316	17797648
87 L-Phenylalanine	30933578	28629976	21465828	27478400	37548508	32651024	34554320	44086664	34569652
88 L-Proline	133903096	137854448	108023264	252305952	356229792	302891328	187594112	256903984	206058704
89 L-Serine	4336796	3967708	2958194	4325736	5054681	4313684	2767444	3421248	2985537
90 L-Threonine	8169099	7405829	4615232	6783315	14774755	6988492	6236523	8919091	7045572
91 L-Tryptophan	2084017	1841516	1491790	2400836	3409567	2823696	2785217	4315397	3104772
92 L-Tyrosine	16045487	14653861	11949340	14076824	18504580	16929976	17100720	20665088	16695232
93 L-Valine	19900872	19727342	15985299	20814550	29023856	24290426	23986602	29814698	25124950
94 N6-Acetyl-L-lysine	48909	44433.6	44433.6	44433.6	44433.6	44433.6	44433.6	44433.6	44433.6
95 N-Acetylglutamic acid	32383	35934	30941	41805	46807	50880	45409	44857	32775
96 N-Acetylglutamine	22045	19877	24992	16056	23409	16596	31253	31027	35646
97 N-Acetyl-L-alanine	172149	157422	104516	182842	224409	173417	208073	258995	188290
98 N-Acetyl-L-methionine	149949	101038	101930	53948	59738	56589	34479	42044	44207
99 N-Acetyl-L-phenylalanine	72292.8	72292.8	72292.8	72292.8	72292.8	72292.8	72292.8	72292.8	72292.8
100 N-Acetylornithine	43790.5	43790.5	43790.5	43790.5	54280	43790.5	43790.5	43790.5	43790.5
101 N-Acetylserine	5692702	5459863	3838415	3094294	3762100	3861078	1995970	2777605	2237815
102 NAD	319918	392252	331659	265996	382712	297616	459505	497181	282669
103 NADH	10000	10000	10000	10000	10000	10000	10000	10000	10000
104 NADP	22800.6	37357	43111	29509	46640	51678	27157	46655	22800.6
105 NADPH	10000	10000	10000	10000	10000	10000	10000	10000	10000
106 Niacinamide	347229856	350834848	288403744	250625456	308701984	286766720	206342192	287142848	244091664
107 Nicotinic acid	36016.4	36016.4	36016.4	75182	36016.4	36016.4	36016.4	36016.4	36016.4
108 O-Phosphoethanolamine	14893	14893	14893	14903	16142	14893	14893	14893	14893
109 Ornithine	1.62965e+06	1907634	1.62965e+06	2455472	3150409	2415427	2346514	2715879	1953390
110 Orotic acid	170953	120572	112244	20458	20458	20458	20458	20458	20458
111 Orotidylic acid	11635	10000	10000	10000	10000	10000	10000	11322	10000
112 Oxidized glutathione	4507516	3157305	3491972	3363520	3479702	4625505	3489778	2171040	2707931
113 Oxoadipic acid	20702.1	20702.1	20702.1	20702.1	20702.1	20702.1	20702.1	20702.1	20702.1
114 Oxoglutaric acid	1190008	1159800	1256062	1203386	1616960	1376472	1717199	1971964	1630728
115 Palmitic acid	39494224	29333098	52733928	77545256	77731320	52575008	55504556	30615868	82202584
116 Pantothenic acid	3275910	2683030	2090463	3470762	5620434	4652011	8385879	9747636	6869890
117 Phenol	192258	192258	192258	192258	192258	192258	192258	192258	192258
118 Phosphocreatine	179169	170291	118200	303654	397893	237280	294660	312110	284473
119 Phosphoenolpyruvic acid	4670355	3607868	2726615	1519662	2969651	1955880	1747525	2772696	1980353
120 Phosphoribosyl pyrophosphate	10000	10000	10000	10000	10000	10000	10000	12355	10000
121 Phosphorylcholine	159917200	237643776	245089600	219125200	354692352	321084448	501828352	587945664	472546944
122 Phosphoserine	28193	18892	18892	26601	18892	30888	18892	22476	18892
123 Pipecolic acid	98224.4	98224.4	98224.4	98224.4	98224.4	98224.4	98224.4	98224.4	98224.4
124 Propionylcarnitine	132696	143998	125707	628642	761024	634349	277238	354996	282134
125 Pyruvic acid	197301	518029	555064	197706	346057	206587	197081	390708	257380
126 Ribose 1-phosphate	7404718	5916298	4617552	3236966	4119786	3256640	2082295	2991086	2418602
127 Saccharopine	10000	10000	10000	10000	10000	10000	10000	10000	10000
128 S-Adenosylhomocysteine	261379	270851	181096	124126	147191	124179	94869	116324	120309
129 S-Adenosylmethionine	1835589	2459483	1589878	3690742	3955000	2956480	1995122	3051240	2682930
130 Sarcosine	12645599	13800686	9682115	15177809	21971236	17994794	12044477	15155810	11826394
131 Succinic acid	661768	929513	1021278	786860	1416852	1076264	839661	1137196	764058
132 Taurine	10031042	9600713	9143725	14902448	17302700	15692816	22096378	21625836	21539238
133 Thymidine	34954	51403	25053	24976	24976	24976	24976	24976	24976
134 Uracil	2347598	1611006	1193045	2258470	2133860	2150885	3034173	3856862	3615646
135 Ureidopropionic acid	895690	646616	458531	276402	212663	276597	120218	117966	133379
136 Ureidosuccinic acid	21929	48601	47983	15004.8	15004.8	15004.8	15004.8	15004.8	15004.8
137 Uric acid	10000	10000	10000	10000	10000	10000	10000	10000	10000
138 Uridine	6092782	5500702	3910678	7488550	7057661	6395352	9125715	10826252	11390328
139 Uridine 5'-diphosphate	1025025	1355578	945316	2682907	3516344	2809604	2461011	3554893	2437737
140 Uridine 5'-monophosphate	561169	1995644	847801	3156559	8725758	7835432	4522828	6457858	561169
141 Uridine diphosphate glucose	10457350	13427980	11990648	21345930	23784430	23961512	22506890	25838146	22653530
142 Uridine diphosphate-N-acetylglucosamine	395427	454768	392858	21593	45185	24408	19033	35661	19033
143 Uridine triphosphate	30015	54544	22691.1	32117	45085	44936	22691.1	67456	36031
144 Valerylcarnitine	23098	18943	22544	53405	70476	56433	41723	55306	44009
145 Xanthine	5354108	4029812	2284080	4581563	4833809	4553732	2092104	3457150	3074988
146 Xanthosine	10643.1	10643.1	10643.1	10643.1	10643.1	10643.1	10643.1	10643.1	10643.1
147 Xanthylic acid	10000	10000	10000	10000	10000	10000	10000	10000	10000
