# Supplementary material for: Targeting pancreatic cancer metabolic dependencies through glutamine antagonism
Source: Nat Cancer. 2023 Oct 9;5(1):85–99. doi: 10.1038/s43018-023-00647-3 (PMC10824664; doi:10.1038/s43018-023-00647-3)
Supplement: Supplementary file 16 — Data source and statistics. [file 43018_2023_647_MOESM16_ESM.xlsx]

## Sheet: Ext 8b
		Pdpn	VEH	DRP-104
			17.4423	10.3918
			17.3724	13.8955
			12.7196	17.8054
			9.40984	14.6226
			27.3873	15.117
			31.3677	21.6922
			28.1746	20.3887
			18.5741	18.5261
				23.7258
	Table Analyzed	panCAF
	Column B	DRP-104
	vs.	vs.
	Column A	VEH
	Unpaired t test
	P value	0.3411
	P value summary	ns
	Significantly different (P < 0.05)?	No
	One- or two-tailed P value?	Two-tailed
	t, df	t=0.9832, df=15
	How big is the difference?
	Mean of column A	20.31
	Mean of column B	17.35
	Difference between means (B - A) ± SEM	-2.954 ± 3.005
	95% confidence interval	-9.359 to 3.450
	R squared (eta squared)	0.06054
	F test to compare variances
	F, DFn, Dfd	3.438, 7, 8
	P value	0.1047
	P value summary	ns
	Significantly different (P < 0.05)?	No
	Data analyzed
	Sample size, column A	8
	Sample size, column B	9

## Sheet: Ext 8c
			VEH	DRP-104
			3.31682	2.84492
			2.04256	1.38542
			1.77942	1.85085
			1.56841	1.93571
			2.02036	1.45765
			1.2553	1.51648
			1.48157	2.12071
			1.6666	1.11821
				1.56115
		Table Analyzed	Pdpn/aSMA
		Column B	DRP-104
		vs.	vs.
		Column A	VEH
		Unpaired t test
		P value	0.6294
		P value summary	ns
		Significantly different (P < 0.05)?	No
		One- or two-tailed P value?	Two-tailed
		t, df	t=0.4926, df=15
		How big is the difference?
		Mean of column A	1.891
		Mean of column B	1.755
		Difference between means (B - A) ± SEM	-0.1368 ± 0.2777
		95% confidence interval	-0.7287 to 0.4551
		R squared (eta squared)	0.01592
		F test to compare variances
		F, DFn, Dfd	1.538, 7, 8
		P value	0.5577
		P value summary	ns
		Significantly different (P < 0.05)?	No
		Data analyzed
		Sample size, column A	8
		Sample size, column B	9

## Sheet: Ext 8d
		VEH	DRP-104
		4.42471	3.47547
		5.83176	3.27187
		4.12857	5.0961
		3.15262	8.09705
		12.8088	6.23912
		17.5116	9.00949
		12.5749	5.08588
		8.03731	7.06174
			11.9326
	Table Analyzed	Pdpn/PDGFRa
	Column B	DRP-104
	vs.	vs.
	Column A	VEH
	Unpaired t test
	P value	0.3358
	P value summary	ns
	Significantly different (P < 0.05)?	No
	One- or two-tailed P value?	Two-tailed
	t, df	t=0.9943, df=15
	How big is the difference?
	Mean of column A	8.559
	Mean of column B	6.585
	Difference between means (B - A) ± SEM	-1.973 ± 1.985
	95% confidence interval	-6.203 to 2.257
	R squared (eta squared)	0.06184
	F test to compare variances
	F, DFn, Dfd	3.453, 7, 8
	P value	0.1035
	P value summary	ns
	Significantly different (P < 0.05)?	No
	Data analyzed
	Sample size, column A	8
	Sample size, column B	9
