# Supplementary material for: Targeting pancreatic cancer metabolic dependencies through glutamine antagonism
Source: Nat Cancer. 2023 Oct 9;5(1):85–99. doi: 10.1038/s43018-023-00647-3 (PMC10824664; doi:10.1038/s43018-023-00647-3)
Supplement: Supplementary file 17 — Data source and statistics. [file 43018_2023_647_MOESM17_ESM.xlsx]

## Sheet: Ext 9c
		CNT	DON				CNT	DON
		3.27	1.49				1.38	2.12
		1.37	1.61				2.5	3.65
		1.11	1.35				2.6	1.81
	Table Analyzed	HY19636-Gln (m+0)
						Table Analyzed	PaTu-8988T-Gln (m+0)
	Column B	DON
	vs.	vs.				Column B	DON
	Column A	CNT				vs.	vs.
						Column A	CNT
	Unpaired t test
	P value	0.5613				Unpaired t test
	P value summary	ns				P value	0.6234
	Significantly different (P < 0.05)?	No				P value summary	ns
	One- or two-tailed P value?	Two-tailed				Significantly different (P < 0.05)?	No
	t, df	t=0.6327, df=4				One- or two-tailed P value?	Two-tailed
						t, df	t=0.5312, df=4
	How big is the difference?
	Mean of column A	1.917				How big is the difference?
	Mean of column B	1.483				Mean of column A	2.16
	Difference between means (B - A) ± SEM	-0.4333 ± 0.6849				Mean of column B	2.527
	95% confidence interval	-2.335 to 1.468				Difference between means (B - A) ± SEM	0.3667 ± 0.6902
	R squared (eta squared)	0.09096				95% confidence interval	-1.550 to 2.283
						R squared (eta squared)	0.0659
	F test to compare variances
	F, DFn, Dfd	82.12, 2, 2				F test to compare variances
	P value	0.0241				F, DFn, Dfd	2.115, 2, 2
	P value summary	*				P value	0.642
	Significantly different (P < 0.05)?	Yes				P value summary	ns
						Significantly different (P < 0.05)?	No
	Data analyzed
	Sample size, column A	3				Data analyzed
	Sample size, column B	3				Sample size, column A	3
						Sample size, column B	3

## Sheet: Ext 9d
					gene	DRP_1normalize counts	DRP_2normalize counts	DRP_3normalize counts	VEH1normalize counts	VEH2normalize counts	VEH3normalize counts
					Glul	2540.78	2806.52	4483.47	3200.28	4124.44	2191.79
					Log2	11.3111	11.4546	12.1304	11.644	12.01	11.0979
					Log2+1	12.3111	12.4546	13.1304	12.644	13.01	12.0979
				Table Analyzed	Data 1
				Column B	DRP-104
				vs.	vs.
				Column A	VEH
				Unpaired t test
				P value	0.9019
				P value summary	ns
				Significantly different (P < 0.05)?	No
				One- or two-tailed P value?	Two-tailed
				t, df	t=0.1313, df=4
				How big is the difference?
				Mean of column A	12.58
				Mean of column B	12.63
				Difference between means (B - A) ± SEM	0.04805 ± 0.3661
				95% confidence interval	-0.9684 to 1.065
				R squared (eta squared)	0.004288
				F test to compare variances
				F, DFn, Dfd	1.100, 2, 2
				P value	0.9522
				P value summary	ns
				Significantly different (P < 0.05)?	No
				Data analyzed
				Sample size, column A	3
				Sample size, column B	3

## Sheet: Ext 9e
		HY19636	CNT	DON				PaTu-8988T	CNT	DON				HY15549	CNT	DON					PATU-8902	CNT	DON
			14.76	29.89					16.27	22.26					14.04	27.95						14.36	27.28
			13.17	29.66					16.11	22.29					14.18	29.12						14.1	28.2
			14.58	27.43					17	22.41					14.46	28.55						14.65	25.23
			14.37	30.54					17.36	22.17					14.62	28.48
			14.95	30.97					16.97	18.74					13.82	27.95
		Table Analyzed	GLU-M1-110423
							Table Analyzed	88T-15N-Glu-110423					Table Analyzed	HY15-15N-Glu-110423
		Column B	DON																	Table Analyzed	8902
		vs.	vs.				Column B	DON					Column B	DON
		Column A	CNT				vs.	vs.					vs.	vs.						Column B	DON
							Column A	CNT					Column A	CNT						vs.	vs.
		Unpaired t test																		Column A	CNT
		P value	<0.0001				Unpaired t test						Unpaired t test
		P value summary	****				P value	0.0002					P value	<0.0001						Unpaired t test
		Significantly different (P < 0.05)?	Yes				P value summary	***					P value summary	****						P value	0.0001
		One- or two-tailed P value?	Two-tailed				Significantly different (P < 0.05)?	Yes					Significantly different (P < 0.05)?	Yes						P value summary	***
		t, df	t=22.27, df=8				One- or two-tailed P value?	Two-tailed					One- or two-tailed P value?	Two-tailed						Significantly different (P < 0.05)?	Yes
							t, df	t=6.459, df=8					t, df	t=54.33, df=8						One- or two-tailed P value?	Two-tailed
		How big is the difference?																		t, df	t=14.05, df=4
		Mean of column A	14.37				How big is the difference?						How big is the difference?
		Mean of column B	29.7				Mean of column A	16.74					Mean of column A	14.22						How big is the difference?
		Difference between means (B - A) ± SEM	15.33 ± 0.6885				Mean of column B	21.57					Mean of column B	28.41						Mean of column A	14.37
		95% confidence interval	13.74 to 16.92				Difference between means (B - A) ± SEM	4.832 ± 0.7481					Difference between means (B - A) ± SEM	14.19 ± 0.2611						Mean of column B	26.9
		R squared (eta squared)	0.9841				95% confidence interval	3.107 to 6.557					95% confidence interval	13.58 to 14.79						Difference between means (B - A) ± SEM	12.53 ± 0.8921
							R squared (eta squared)	0.8391					R squared (eta squared)	0.9973						95% confidence interval	10.06 to 15.01
		F test to compare variances																		R squared (eta squared)	0.9801
		F, DFn, Dfd	3.807, 4, 4				F test to compare variances						F test to compare variances
		P value	0.2237				F, DFn, Dfd	8.969, 4, 4					F, DFn, Dfd	2.313, 4, 4						F test to compare variances
		P value summary	ns				P value	0.0563					P value	0.4367						F, DFn, Dfd	30.54, 2, 2
		Significantly different (P < 0.05)?	No				P value summary	ns					P value summary	ns						P value	0.0634
							Significantly different (P < 0.05)?	No					Significantly different (P < 0.05)?	No						P value summary	ns
		Data analyzed																		Significantly different (P < 0.05)?	No
		Sample size, column A	5				Data analyzed						Data analyzed
		Sample size, column B	5				Sample size, column A	5					Sample size, column A	5						Data analyzed
							Sample size, column B	5					Sample size, column B	5						Sample size, column A	3
																				Sample size, column B	3
