# Supplementary material for: Targeting pancreatic cancer metabolic dependencies through glutamine antagonism
Source: Nat Cancer. 2023 Oct 9;5(1):85–99. doi: 10.1038/s43018-023-00647-3 (PMC10824664; doi:10.1038/s43018-023-00647-3)
Supplement: Supplementary file 18 — Data source and statistics. [file 43018_2023_647_MOESM18_ESM.xlsx]

## Sheet: Ext 10b
	CellROS	VEH	DON
		1	4.52656

## Sheet: Ext 10c
	HY19636
	CNT	DON
	454022	61136	Table Analyzed	Glutathione-19		Note
	534240	61136				Final final peak detection was calculated based on a signal to noise ratio (S/N) of 3X compared to blank controls, with a floor of 10,000 (arbitrary units). For samples where the peak intensity was lower than the blank threshold, metabolites were annotated as not detected, and the threshold value was imputed for any statistical comparisons to enable an estimate of the fold change as applicable
	1149510	61136	Column B	DON
			vs.	vs.
			Column A	CNT
			Unpaired t test
			P value	0.0413
			P value summary	*
			Significantly different (P < 0.05)?	Yes
			One- or two-tailed P value?	Two-tailed
			t, df	t=2.965, df=4
			How big is the difference?
			Mean of column A	712591
			Mean of column B	61136
			Difference between means (B - A) ± SEM	-651455 ± 219684
			95% confidence interval	-1261394 to -41515
			R squared (eta squared)	0.6873
			F test to compare variances
			F, DFn, Dfd	Infinity, 2, 2
			P value	<0.0001
			P value summary	****
			Significantly different (P < 0.05)?	Yes
			Data analyzed
			Sample size, column A	3
			Sample size, column B	3

## Sheet: Ext 10d
		MiaPaCa
		CNT	DON					Note
		31329902	6660558					Final final peak detection was calculated based on a signal to noise ratio (S/N) of 3X compared to blank controls, with a floor of 10,000 (arbitrary units). For samples where the peak intensity was lower than the blank threshold, metabolites were annotated as not detected, and the threshold value was imputed for any statistical comparisons to enable an estimate of the fold change as applicable
		30811158	9236713	Table Analyzed	Glutathione-MiaPaCa2
		36356124	9353374
				Column B	DON
				vs.	vs.
				Column A	CNT
				Unpaired t test
				P value	0.0002
				P value summary	***
				Significantly different (P < 0.05)?	Yes
				One- or two-tailed P value?	Two-tailed
				t, df	t=12.37, df=4
				How big is the difference?
				Mean of column A	32832395
				Mean of column B	8416882
				Difference between means (B - A) ± SEM	-24415513 ± 1974562
				95% confidence interval	-29897775 to -18933251
				R squared (eta squared)	0.9745
				F test to compare variances
				F, DFn, Dfd	4.048, 2, 2
				P value	0.3962
				P value summary	ns
				Significantly different (P < 0.05)?	No
				Data analyzed
				Sample size, column A	3
				Sample size, column B	3

## Sheet: Ext 10h
	Erbb2		Erbb3		Axl
CNT	270.833	281.833	922.428	934.865	134	117.833
DON	597.667	590.5	2191.78	2186.5	937.963	923.495
Table Analyzed	Erbb2		Table Analyzed	Erbb3		Table Analyzed	Axl
Column B	DON		Column B	DON		Column B	DON
vs.	vs.		vs.	vs.		vs.	vs.
Column A	CNT		Column A	CNT		Column A	CNT
Unpaired t test			Unpaired t test			Unpaired t test
P value	0.0004		P value	<0.0001		P value	0.0002
P value summary	***		P value summary	****		P value summary	***
Significantly different (P < 0.05)?	Yes		Significantly different (P < 0.05)?	Yes		Significantly different (P < 0.05)?	Yes
One- or two-tailed P value?	Two-tailed		One- or two-tailed P value?	Two-tailed		One- or two-tailed P value?	Two-tailed
t, df	t=48.41, df=2		t, df	t=186.5, df=2		t, df	t=74.19, df=2
How big is the difference?			How big is the difference?			How big is the difference?
Mean of column A	276.3		Mean of column A	928.6		Mean of column A	125.9
Mean of column B	594.1		Mean of column B	2189		Mean of column B	930.7
Difference between means (B - A) ± SEM	317.8 ± 6.564		Difference between means (B - A) ± SEM	1260 ± 6.757		Difference between means (B - A) ± SEM	804.8 ± 10.85
95% confidence interval	289.5 to 346.0		95% confidence interval	1231 to 1290		95% confidence interval	758.1 to 851.5
R squared (eta squared)	0.9991		R squared (eta squared)	0.9999		R squared (eta squared)	0.9996
F test to compare variances			F test to compare variances			F test to compare variances
F, DFn, Dfd			F, DFn, Dfd			F, DFn, Dfd
P value			P value			P value
P value summary			P value summary			P value summary
Significantly different (P < 0.05)?			Significantly different (P < 0.05)?			Significantly different (P < 0.05)?
Data analyzed			Data analyzed			Data analyzed
Sample size, column A	2		Sample size, column A	2		Sample size, column A	2
Sample size, column B	2		Sample size, column B	2		Sample size, column B	2

## Sheet: Ext 10i
		88T	CNT	DON			8902	CNT	DON			Panc1	CNT	DON
			244	635				202	399				862	942
			260	593				200	397				880	965
	Table Analyzed	88T-EGFR				Table Analyzed	8902-EGFR
	Column B	DON				Column B	DON
	vs.	vs.				vs.	vs.
	Column A	CNT				Column A	CNT
	Unpaired t test					Unpaired t test
	P value	0.0038				P value	<0.0001
	P value summary	**				P value summary	****
	Significantly different (P < 0.05)?	Yes				Significantly different (P < 0.05)?	Yes
	One- or two-tailed P value?	Two-tailed				One- or two-tailed P value?	Two-tailed
	t, df	t=16.11, df=2				t, df	t=139.3, df=2
	How big is the difference?					How big is the difference?
	Mean of column A	252				Mean of column A	201
	Mean of column B	614				Mean of column B	398
	Difference between means (B - A) ± SEM	362.0 ± 22.47				Difference between means (B - A) ± SEM	197.0 ± 1.414
	95% confidence interval	265.3 to 458.7				95% confidence interval	190.9 to 203.1
	R squared (eta squared)	0.9924				R squared (eta squared)	0.9999
	F test to compare variances					F test to compare variances
	F, DFn, Dfd					F, DFn, Dfd
	P value					P value
	P value summary					P value summary
	Significantly different (P < 0.05)?					Significantly different (P < 0.05)?
	Data analyzed					Data analyzed
	Sample size, column A	2				Sample size, column A	2
	Sample size, column B	2				Sample size, column B	2

## Sheet: Ext  10j
			CNT	DRP104
			10.8931	11.1329
			11.0566	11.2518
			10.8933	10.0456
			VEH1	VEH2	VEH3	DRP_1	DRP_2	DRP_3
		Egfr	950.88	1064.97	951.03	1122.82	1219.27	528.45
			9.89312	10.0566	9.89335	10.1329	10.2518	9.04562
		Log2(cst_norm)+1	10.8931	11.0566	10.8933	11.1329	11.2518	10.0456
		Table Analyzed	Egfr-in vivo
		Column B	DRP
		vs.	vs.
		Column A	CNT
		Unpaired t test
		P value	0.7406
		P value summary	ns
		Significantly different (P < 0.05)?	No
		One- or two-tailed P value?	Two-tailed
		t, df	t=0.3549, df=4
		How big is the difference?
		Mean of column A	10.95
		Mean of column B	10.81
		Difference between means (B - A) ± SEM	-0.1376 ± 0.3876
		95% confidence interval	-1.214 to 0.9386
		R squared (eta squared)	0.03053
		F test to compare variances
		F, DFn, Dfd	49.67, 2, 2
		P value	0.0395
		P value summary	*
		Significantly different (P < 0.05)?	Yes
		Data analyzed
		Sample size, column A	3
		Sample size, column B	3

## Sheet: Ext 10m
					CNT					DON					TRAB					CMB
					20.41	20.35	20.46	20.12	19.5	18.97	18.9	18.75	19.02	18.9	18.65	18.03	17.67	17.77	18.34	16.33	16.19	16.5	16.5	16.05
			Number of families	1
			Number of comparisons per family	6
			Alpha	0.05
			Tukey's multiple comparisons test	Mean Diff.	95.00% CI of diff.	Below threshold?	Summary	Adjusted P Value
			CNT vs. DON	1.26	0.7097 to 1.810	Yes	****	<0.0001	A-B
			CNT vs. TRAB	2.076	1.526 to 2.626	Yes	****	<0.0001	A-C
			CNT vs. CMB	3.854	3.304 to 4.404	Yes	****	<0.0001	A-D
			DON vs. TRAB	0.816	0.2657 to 1.366	Yes	**	0.0031	B-C
			DON vs. CMB	2.594	2.044 to 3.144	Yes	****	<0.0001	B-D
			TRAB vs. CMB	1.778	1.228 to 2.328	Yes	****	<0.0001	C-D
			Test details	Mean 1	Mean 2	Mean Diff.	SE of diff.	n1	n2	q	DF
			CNT vs. DON	20.17	18.91	1.26	0.1924	5	5	9.264	16
			CNT vs. TRAB	20.17	18.09	2.076	0.1924	5	5	15.26	16
			CNT vs. CMB	20.17	16.31	3.854	0.1924	5	5	28.34	16
			DON vs. TRAB	18.91	18.09	0.816	0.1924	5	5	5.999	16
			DON vs. CMB	18.91	16.31	2.594	0.1924	5	5	19.07	16
			TRAB vs. CMB	18.09	16.31	1.778	0.1924	5	5	13.07	16
